# Supplementary material for: Artificial exosomes mediated spatiotemporal-resolved and targeted delivery of epigenetic inhibitors
Source: J Nanobiotechnology. 2021 Nov 17;19:364. doi: 10.1186/s12951-021-01107-9 (PMC8597284; doi:10.1186/s12951-021-01107-9)
Supplement: Supplementary file 1 — Additional file 1: Appendix 1. Proteomics analysis of the exosome membrane proteins on different cell lines. M1-EM, exosomes derived from M1 macrophages; R-EM, exosomes derived from RAW264.7 cells; LLC cell, exosomes derived from LLC cells. [file 12951_2021_1107_MOESM1_ESM.xml]

<?xml version="1.0"?>
<?mso-application progid="Excel.Sheet"?>
<Workbook xmlns="urn:schemas-microsoft-com:office:spreadsheet"
 xmlns:o="urn:schemas-microsoft-com:office:office"
 xmlns:x="urn:schemas-microsoft-com:office:excel"
 xmlns:ss="urn:schemas-microsoft-com:office:spreadsheet"
 xmlns:html="http://www.w3.org/TR/REC-html40">
 <DocumentProperties xmlns="urn:schemas-microsoft-com:office:office">
  <Author>沈梦佳</Author>
  <LastAuthor>admin</LastAuthor>
  <Created>2020-08-11T03:49:28Z</Created>
  <LastSaved>2021-04-16T01:12:56Z</LastSaved>
  <Version>16.00</Version>
 </DocumentProperties>
 <OfficeDocumentSettings xmlns="urn:schemas-microsoft-com:office:office">
  <AllowPNG/>
 </OfficeDocumentSettings>
 <ExcelWorkbook xmlns="urn:schemas-microsoft-com:office:excel">
  <WindowHeight>11160</WindowHeight>
  <WindowWidth>20730</WindowWidth>
  <WindowTopX>32767</WindowTopX>
  <WindowTopY>32767</WindowTopY>
  <ProtectStructure>False</ProtectStructure>
  <ProtectWindows>False</ProtectWindows>
 </ExcelWorkbook>
 <Styles>
  <Style ss:ID="Default" ss:Name="Normal">
   <Alignment ss:Vertical="Center"/>
   <Borders/>
   <Font ss:FontName="等线" x:CharSet="134" ss:Size="11" ss:Color="#000000"/>
   <Interior/>
   <NumberFormat/>
   <Protection/>
  </Style>
  <Style ss:ID="s57">
   <Alignment ss:Horizontal="Left" ss:Vertical="Center" ss:WrapText="1"/>
   <Font ss:FontName="Arial" x:Family="Swiss" ss:Size="11" ss:Color="#000000"/>
   <Interior/>
  </Style>
  <Style ss:ID="s58">
   <Alignment ss:Horizontal="Left" ss:Vertical="Center"/>
   <Font ss:FontName="Arial" x:Family="Swiss" ss:Size="11" ss:Color="#000000"/>
   <Interior/>
  </Style>
  <Style ss:ID="s59">
   <Alignment ss:Horizontal="Left" ss:Vertical="Center"/>
  </Style>
  <Style ss:ID="s60">
   <Alignment ss:Horizontal="Left" ss:Vertical="Top" ss:WrapText="1"/>
   <Font ss:FontName="Arial" x:Family="Swiss" ss:Size="11" ss:Color="#000000"/>
   <Interior/>
  </Style>
  <Style ss:ID="s61">
   <Alignment ss:Horizontal="Left" ss:Vertical="Top"/>
  </Style>
  <Style ss:ID="s62">
   <Alignment ss:Horizontal="Left" ss:Vertical="Top"/>
   <Font ss:FontName="Arial" x:Family="Swiss" ss:Size="11" ss:Color="#000000"/>
   <Interior/>
  </Style>
 </Styles>
 <Worksheet ss:Name="M1-EM">
  <Table ss:ExpandedColumnCount="10" ss:ExpandedRowCount="1161" x:FullColumns="1"
   x:FullRows="1" ss:StyleID="s62" ss:DefaultColumnWidth="54"
   ss:DefaultRowHeight="14.25">
   <Column ss:StyleID="s62" ss:AutoFitWidth="0" ss:Width="126"/>
   <Column ss:StyleID="s62" ss:AutoFitWidth="0" ss:Width="79.5"/>
   <Column ss:StyleID="s62" ss:AutoFitWidth="0" ss:Width="90" ss:Span="7"/>
   <Row>
    <Cell><Data ss:Type="String">Protein IDs</Data></Cell>
    <Cell><Data ss:Type="String">Gene Name</Data></Cell>
    <Cell><Data ss:Type="String">Fasta headers</Data></Cell>
    <Cell><Data ss:Type="String">Number of proteins</Data></Cell>
    <Cell><Data ss:Type="String">Peptides</Data></Cell>
    <Cell><Data ss:Type="String">Razor + unique peptides</Data></Cell>
    <Cell><Data ss:Type="String">Unique peptides</Data></Cell>
    <Cell><Data ss:Type="String">Sequence coverage [%]</Data></Cell>
    <Cell><Data ss:Type="String">Mol. weight [kDa]</Data></Cell>
    <Cell><Data ss:Type="String">Intensity M1-EM</Data></Cell>
   </Row>
   <Row>
    <Cell><Data ss:Type="String">sp|Q6ZWY9|H2B1C_MOUSE;sp|Q64525|H2B2B_MOUSE;sp|Q64478|H2B1H_MOUSE;sp|P10854|H2B1M_MOUSE</Data></Cell>
    <Cell><Data ss:Type="String">H2bc4</Data></Cell>
    <Cell><Data ss:Type="String">sp|Q6ZWY9|H2B1C_MOUSE Histone H2B type 1-C/E/G OS=Mus musculus OX=10090 GN=H2bc4 PE=1 SV=3;sp|Q64525|H2B2B_MOUSE Histone H2B type 2-B OS=Mus musculus OX=10090 GN=Hist2h2bb PE=1 SV=3;sp|Q64478|H2B1H_MOUSE Histone H2B type 1-H OS=Mus musculus OX=10090 GN=His</Data></Cell>
    <Cell><Data ss:Type="Number">4</Data></Cell>
    <Cell><Data ss:Type="Number">8</Data></Cell>
    <Cell><Data ss:Type="Number">8</Data></Cell>
    <Cell><Data ss:Type="Number">1</Data></Cell>
    <Cell><Data ss:Type="Number">53.2</Data></Cell>
    <Cell><Data ss:Type="Number">13.906000000000001</Data></Cell>
    <Cell><Data ss:Type="Number">91037000000</Data></Cell>
   </Row>
   <Row>
    <Cell><Data ss:Type="String">sp|P11276|FINC_MOUSE</Data></Cell>
    <Cell><Data ss:Type="String">Fn1</Data></Cell>
    <Cell><Data ss:Type="String">sp|P11276|FINC_MOUSE Fibronectin OS=Mus musculus OX=10090 GN=Fn1 PE=1 SV=4</Data></Cell>
    <Cell><Data ss:Type="Number">1</Data></Cell>
    <Cell><Data ss:Type="Number">32</Data></Cell>
    <Cell><Data ss:Type="Number">32</Data></Cell>
    <Cell><Data ss:Type="Number">32</Data></Cell>
    <Cell><Data ss:Type="Number">17.8</Data></Cell>
    <Cell><Data ss:Type="Number">272.52999999999997</Data></Cell>
    <Cell><Data ss:Type="Number">63130000000</Data></Cell>
   </Row>
   <Row>
    <Cell><Data ss:Type="String">sp|P27661|H2AX_MOUSE</Data></Cell>
    <Cell><Data ss:Type="String">H2afx</Data></Cell>
    <Cell><Data ss:Type="String">sp|P27661|H2AX_MOUSE Histone H2AX OS=Mus musculus OX=10090 GN=H2afx PE=1 SV=2</Data></Cell>
    <Cell><Data ss:Type="Number">1</Data></Cell>
    <Cell><Data ss:Type="Number">7</Data></Cell>
    <Cell><Data ss:Type="Number">7</Data></Cell>
    <Cell><Data ss:Type="Number">3</Data></Cell>
    <Cell><Data ss:Type="Number">44.1</Data></Cell>
    <Cell><Data ss:Type="Number">15.141999999999999</Data></Cell>
    <Cell><Data ss:Type="Number">55328000000</Data></Cell>
   </Row>
   <Row>
    <Cell><Data ss:Type="String">sp|P62806|H4_MOUSE</Data></Cell>
    <Cell><Data ss:Type="String">H4c1</Data></Cell>
    <Cell><Data ss:Type="String">sp|P62806|H4_MOUSE Histone H4 OS=Mus musculus OX=10090 GN=H4c1 PE=1 SV=2</Data></Cell>
    <Cell><Data ss:Type="Number">1</Data></Cell>
    <Cell><Data ss:Type="Number">9</Data></Cell>
    <Cell><Data ss:Type="Number">9</Data></Cell>
    <Cell><Data ss:Type="Number">9</Data></Cell>
    <Cell><Data ss:Type="Number">53.4</Data></Cell>
    <Cell><Data ss:Type="Number">11.367000000000001</Data></Cell>
    <Cell><Data ss:Type="Number">53801000000</Data></Cell>
   </Row>
   <Row>
    <Cell><Data ss:Type="String">sp|P52480|KPYM_MOUSE;sp|P53657|KPYR_MOUSE</Data></Cell>
    <Cell><Data ss:Type="String">Pkm</Data></Cell>
    <Cell><Data ss:Type="String">sp|P52480|KPYM_MOUSE Pyruvate kinase PKM OS=Mus musculus OX=10090 GN=Pkm PE=1 SV=4</Data></Cell>
    <Cell><Data ss:Type="Number">2</Data></Cell>
    <Cell><Data ss:Type="Number">38</Data></Cell>
    <Cell><Data ss:Type="Number">38</Data></Cell>
    <Cell><Data ss:Type="Number">38</Data></Cell>
    <Cell><Data ss:Type="Number">70.400000000000006</Data></Cell>
    <Cell><Data ss:Type="Number">57.844000000000001</Data></Cell>
    <Cell><Data ss:Type="Number">48972000000</Data></Cell>
   </Row>
   <Row>
    <Cell><Data ss:Type="String">sp|Q61646|HPT_MOUSE</Data></Cell>
    <Cell><Data ss:Type="String">Hp</Data></Cell>
    <Cell><Data ss:Type="String">sp|Q61646|HPT_MOUSE Haptoglobin OS=Mus musculus OX=10090 GN=Hp PE=1 SV=1</Data></Cell>
    <Cell><Data ss:Type="Number">1</Data></Cell>
    <Cell><Data ss:Type="Number">6</Data></Cell>
    <Cell><Data ss:Type="Number">6</Data></Cell>
    <Cell><Data ss:Type="Number">6</Data></Cell>
    <Cell><Data ss:Type="Number">14.1</Data></Cell>
    <Cell><Data ss:Type="Number">38.752000000000002</Data></Cell>
    <Cell><Data ss:Type="Number">39222000000</Data></Cell>
   </Row>
   <Row>
    <Cell><Data ss:Type="String">sp|P63260|ACTG_MOUSE</Data></Cell>
    <Cell><Data ss:Type="String">Actg1</Data></Cell>
    <Cell><Data ss:Type="String">sp|P63260|ACTG_MOUSE Actin, cytoplasmic 2 OS=Mus musculus OX=10090 GN=Actg1 PE=1 SV=1</Data></Cell>
    <Cell><Data ss:Type="Number">1</Data></Cell>
    <Cell><Data ss:Type="Number">22</Data></Cell>
    <Cell><Data ss:Type="Number">22</Data></Cell>
    <Cell><Data ss:Type="Number">1</Data></Cell>
    <Cell><Data ss:Type="Number">74.7</Data></Cell>
    <Cell><Data ss:Type="Number">41.792000000000002</Data></Cell>
    <Cell><Data ss:Type="Number">33316000000</Data></Cell>
   </Row>
   <Row>
    <Cell><Data ss:Type="String">sp|P84228|H32_MOUSE</Data></Cell>
    <Cell><Data ss:Type="String">Hist1h3b</Data></Cell>
    <Cell><Data ss:Type="String">sp|P84228|H32_MOUSE Histone H3.2 OS=Mus musculus OX=10090 GN=Hist1h3b PE=1 SV=2</Data></Cell>
    <Cell><Data ss:Type="Number">1</Data></Cell>
    <Cell><Data ss:Type="Number">8</Data></Cell>
    <Cell><Data ss:Type="Number">8</Data></Cell>
    <Cell><Data ss:Type="Number">1</Data></Cell>
    <Cell><Data ss:Type="Number">55.1</Data></Cell>
    <Cell><Data ss:Type="Number">15.388</Data></Cell>
    <Cell><Data ss:Type="Number">32795000000</Data></Cell>
   </Row>
   <Row>
    <Cell><Data ss:Type="String">sp|Q68FD5|CLH1_MOUSE</Data></Cell>
    <Cell><Data ss:Type="String">Cltc</Data></Cell>
    <Cell><Data ss:Type="String">sp|Q68FD5|CLH1_MOUSE Clathrin heavy chain 1 OS=Mus musculus OX=10090 GN=Cltc PE=1 SV=3</Data></Cell>
    <Cell><Data ss:Type="Number">1</Data></Cell>
    <Cell><Data ss:Type="Number">71</Data></Cell>
    <Cell><Data ss:Type="Number">71</Data></Cell>
    <Cell><Data ss:Type="Number">71</Data></Cell>
    <Cell><Data ss:Type="Number">54</Data></Cell>
    <Cell><Data ss:Type="Number">191.55</Data></Cell>
    <Cell><Data ss:Type="Number">22741000000</Data></Cell>
   </Row>
   <Row>
    <Cell><Data ss:Type="String">sp|P10126|EF1A1_MOUSE;sp|P62631|EF1A2_MOUSE</Data></Cell>
    <Cell><Data ss:Type="String">Eef1a1</Data></Cell>
    <Cell><Data ss:Type="String">sp|P10126|EF1A1_MOUSE Elongation factor 1-alpha 1 OS=Mus musculus OX=10090 GN=Eef1a1 PE=1 SV=3</Data></Cell>
    <Cell><Data ss:Type="Number">2</Data></Cell>
    <Cell><Data ss:Type="Number">26</Data></Cell>
    <Cell><Data ss:Type="Number">26</Data></Cell>
    <Cell><Data ss:Type="Number">26</Data></Cell>
    <Cell><Data ss:Type="Number">69.900000000000006</Data></Cell>
    <Cell><Data ss:Type="Number">50.113</Data></Cell>
    <Cell><Data ss:Type="Number">21606000000</Data></Cell>
   </Row>
   <Row>
    <Cell><Data ss:Type="String">sp|P63017|HSP7C_MOUSE;sp|P17156|HSP72_MOUSE</Data></Cell>
    <Cell><Data ss:Type="String">Hspa8</Data></Cell>
    <Cell><Data ss:Type="String">sp|P63017|HSP7C_MOUSE Heat shock cognate 71 kDa protein OS=Mus musculus OX=10090 GN=Hspa8 PE=1 SV=1</Data></Cell>
    <Cell><Data ss:Type="Number">2</Data></Cell>
    <Cell><Data ss:Type="Number">37</Data></Cell>
    <Cell><Data ss:Type="Number">35</Data></Cell>
    <Cell><Data ss:Type="Number">32</Data></Cell>
    <Cell><Data ss:Type="Number">69.7</Data></Cell>
    <Cell><Data ss:Type="Number">70.87</Data></Cell>
    <Cell><Data ss:Type="Number">20340000000</Data></Cell>
   </Row>
   <Row>
    <Cell><Data ss:Type="String">sp|P11680|PROP_MOUSE</Data></Cell>
    <Cell><Data ss:Type="String">Cfp</Data></Cell>
    <Cell><Data ss:Type="String">sp|P11680|PROP_MOUSE Properdin OS=Mus musculus OX=10090 GN=Cfp PE=2 SV=2</Data></Cell>
    <Cell><Data ss:Type="Number">1</Data></Cell>
    <Cell><Data ss:Type="Number">14</Data></Cell>
    <Cell><Data ss:Type="Number">14</Data></Cell>
    <Cell><Data ss:Type="Number">14</Data></Cell>
    <Cell><Data ss:Type="Number">35.799999999999997</Data></Cell>
    <Cell><Data ss:Type="Number">50.326999999999998</Data></Cell>
    <Cell><Data ss:Type="Number">20238000000</Data></Cell>
   </Row>
   <Row>
    <Cell><Data ss:Type="String">sp|Q8K482|EMIL2_MOUSE</Data></Cell>
    <Cell><Data ss:Type="String">Emilin2</Data></Cell>
    <Cell><Data ss:Type="String">sp|Q8K482|EMIL2_MOUSE EMILIN-2 OS=Mus musculus OX=10090 GN=Emilin2 PE=1 SV=1</Data></Cell>
    <Cell><Data ss:Type="Number">1</Data></Cell>
    <Cell><Data ss:Type="Number">30</Data></Cell>
    <Cell><Data ss:Type="Number">30</Data></Cell>
    <Cell><Data ss:Type="Number">30</Data></Cell>
    <Cell><Data ss:Type="Number">33.6</Data></Cell>
    <Cell><Data ss:Type="Number">117.31</Data></Cell>
    <Cell><Data ss:Type="Number">18823000000</Data></Cell>
   </Row>
   <Row>
    <Cell><Data ss:Type="String">sp|P61979|HNRPK_MOUSE</Data></Cell>
    <Cell><Data ss:Type="String">Hnrnpk</Data></Cell>
    <Cell><Data ss:Type="String">sp|P61979|HNRPK_MOUSE Heterogeneous nuclear ribonucleoprotein K OS=Mus musculus OX=10090 GN=Hnrnpk PE=1 SV=1</Data></Cell>
    <Cell><Data ss:Type="Number">1</Data></Cell>
    <Cell><Data ss:Type="Number">18</Data></Cell>
    <Cell><Data ss:Type="Number">18</Data></Cell>
    <Cell><Data ss:Type="Number">18</Data></Cell>
    <Cell><Data ss:Type="Number">50.1</Data></Cell>
    <Cell><Data ss:Type="Number">50.975999999999999</Data></Cell>
    <Cell><Data ss:Type="Number">15412000000</Data></Cell>
   </Row>
   <Row>
    <Cell><Data ss:Type="String">sp|P58252|EF2_MOUSE</Data></Cell>
    <Cell><Data ss:Type="String">Eef2</Data></Cell>
    <Cell><Data ss:Type="String">sp|P58252|EF2_MOUSE Elongation factor 2 OS=Mus musculus OX=10090 GN=Eef2 PE=1 SV=2</Data></Cell>
    <Cell><Data ss:Type="Number">1</Data></Cell>
    <Cell><Data ss:Type="Number">44</Data></Cell>
    <Cell><Data ss:Type="Number">44</Data></Cell>
    <Cell><Data ss:Type="Number">43</Data></Cell>
    <Cell><Data ss:Type="Number">58.6</Data></Cell>
    <Cell><Data ss:Type="Number">95.313000000000002</Data></Cell>
    <Cell><Data ss:Type="Number">12894000000</Data></Cell>
   </Row>
   <Row>
    <Cell><Data ss:Type="String">sp|P11499|HS90B_MOUSE</Data></Cell>
    <Cell><Data ss:Type="String">Hsp90ab1</Data></Cell>
    <Cell><Data ss:Type="String">sp|P11499|HS90B_MOUSE Heat shock protein HSP 90-beta OS=Mus musculus OX=10090 GN=Hsp90ab1 PE=1 SV=3</Data></Cell>
    <Cell><Data ss:Type="Number">1</Data></Cell>
    <Cell><Data ss:Type="Number">34</Data></Cell>
    <Cell><Data ss:Type="Number">32</Data></Cell>
    <Cell><Data ss:Type="Number">23</Data></Cell>
    <Cell><Data ss:Type="Number">47.5</Data></Cell>
    <Cell><Data ss:Type="Number">83.28</Data></Cell>
    <Cell><Data ss:Type="Number">11804000000</Data></Cell>
   </Row>
   <Row>
    <Cell><Data ss:Type="String">sp|P17182|ENOA_MOUSE;sp|P21550|ENOB_MOUSE;sp|P17183|ENOG_MOUSE</Data></Cell>
    <Cell><Data ss:Type="String">Eno1</Data></Cell>
    <Cell><Data ss:Type="String">sp|P17182|ENOA_MOUSE Alpha-enolase OS=Mus musculus OX=10090 GN=Eno1 PE=1 SV=3</Data></Cell>
    <Cell><Data ss:Type="Number">3</Data></Cell>
    <Cell><Data ss:Type="Number">24</Data></Cell>
    <Cell><Data ss:Type="Number">24</Data></Cell>
    <Cell><Data ss:Type="Number">24</Data></Cell>
    <Cell><Data ss:Type="Number">74.2</Data></Cell>
    <Cell><Data ss:Type="Number">47.14</Data></Cell>
    <Cell><Data ss:Type="Number">11319000000</Data></Cell>
   </Row>
   <Row>
    <Cell><Data ss:Type="String">sp|P20029|BIP_MOUSE</Data></Cell>
    <Cell><Data ss:Type="String">Hspa5</Data></Cell>
    <Cell><Data ss:Type="String">sp|P20029|BIP_MOUSE Endoplasmic reticulum chaperone BiP OS=Mus musculus OX=10090 GN=Hspa5 PE=1 SV=3</Data></Cell>
    <Cell><Data ss:Type="Number">1</Data></Cell>
    <Cell><Data ss:Type="Number">38</Data></Cell>
    <Cell><Data ss:Type="Number">38</Data></Cell>
    <Cell><Data ss:Type="Number">36</Data></Cell>
    <Cell><Data ss:Type="Number">56</Data></Cell>
    <Cell><Data ss:Type="Number">72.421000000000006</Data></Cell>
    <Cell><Data ss:Type="Number">9250600000</Data></Cell>
   </Row>
   <Row>
    <Cell><Data ss:Type="String">sp|P20152|VIME_MOUSE;sp|P31001|DESM_MOUSE;sp|P15331|PERI_MOUSE;sp|P03995|GFAP_MOUSE;sp|P46660|AINX_MOUSE;sp|P08551|NFL_MOUSE;sp|P08553|NFM_MOUSE</Data></Cell>
    <Cell><Data ss:Type="String">Vim</Data></Cell>
    <Cell><Data ss:Type="String">sp|P20152|VIME_MOUSE Vimentin OS=Mus musculus OX=10090 GN=Vim PE=1 SV=3</Data></Cell>
    <Cell><Data ss:Type="Number">7</Data></Cell>
    <Cell><Data ss:Type="Number">47</Data></Cell>
    <Cell><Data ss:Type="Number">47</Data></Cell>
    <Cell><Data ss:Type="Number">43</Data></Cell>
    <Cell><Data ss:Type="Number">86.5</Data></Cell>
    <Cell><Data ss:Type="Number">53.686999999999998</Data></Cell>
    <Cell><Data ss:Type="Number">9111400000</Data></Cell>
   </Row>
   <Row>
    <Cell><Data ss:Type="String">sp|P26039|TLN1_MOUSE;sp|Q71LX4|TLN2_MOUSE</Data></Cell>
    <Cell><Data ss:Type="String">Tln1</Data></Cell>
    <Cell><Data ss:Type="String">sp|P26039|TLN1_MOUSE Talin-1 OS=Mus musculus OX=10090 GN=Tln1 PE=1 SV=2</Data></Cell>
    <Cell><Data ss:Type="Number">2</Data></Cell>
    <Cell><Data ss:Type="Number">107</Data></Cell>
    <Cell><Data ss:Type="Number">107</Data></Cell>
    <Cell><Data ss:Type="Number">107</Data></Cell>
    <Cell><Data ss:Type="Number">58.6</Data></Cell>
    <Cell><Data ss:Type="Number">269.82</Data></Cell>
    <Cell><Data ss:Type="Number">8669900000</Data></Cell>
   </Row>
   <Row>
    <Cell><Data ss:Type="String">sp|P48036|ANXA5_MOUSE</Data></Cell>
    <Cell><Data ss:Type="String">Anxa5</Data></Cell>
    <Cell><Data ss:Type="String">sp|P48036|ANXA5_MOUSE Annexin A5 OS=Mus musculus OX=10090 GN=Anxa5 PE=1 SV=1</Data></Cell>
    <Cell><Data ss:Type="Number">1</Data></Cell>
    <Cell><Data ss:Type="Number">24</Data></Cell>
    <Cell><Data ss:Type="Number">24</Data></Cell>
    <Cell><Data ss:Type="Number">24</Data></Cell>
    <Cell><Data ss:Type="Number">80.3</Data></Cell>
    <Cell><Data ss:Type="Number">35.752000000000002</Data></Cell>
    <Cell><Data ss:Type="Number">8508900000</Data></Cell>
   </Row>
   <Row>
    <Cell><Data ss:Type="String">sp|P51670|CCL9_MOUSE</Data></Cell>
    <Cell><Data ss:Type="String">Ccl9</Data></Cell>
    <Cell><Data ss:Type="String">sp|P51670|CCL9_MOUSE C-C motif chemokine 9 OS=Mus musculus OX=10090 GN=Ccl9 PE=1 SV=1</Data></Cell>
    <Cell><Data ss:Type="Number">1</Data></Cell>
    <Cell><Data ss:Type="Number">6</Data></Cell>
    <Cell><Data ss:Type="Number">6</Data></Cell>
    <Cell><Data ss:Type="Number">6</Data></Cell>
    <Cell><Data ss:Type="Number">34.4</Data></Cell>
    <Cell><Data ss:Type="Number">13.871</Data></Cell>
    <Cell><Data ss:Type="Number">8174300000</Data></Cell>
   </Row>
   <Row>
    <Cell><Data ss:Type="String">sp|P05213|TBA1B_MOUSE</Data></Cell>
    <Cell><Data ss:Type="String">Tuba1b</Data></Cell>
    <Cell><Data ss:Type="String">sp|P05213|TBA1B_MOUSE Tubulin alpha-1B chain OS=Mus musculus OX=10090 GN=Tuba1b PE=1 SV=2</Data></Cell>
    <Cell><Data ss:Type="Number">1</Data></Cell>
    <Cell><Data ss:Type="Number">21</Data></Cell>
    <Cell><Data ss:Type="Number">21</Data></Cell>
    <Cell><Data ss:Type="Number">0</Data></Cell>
    <Cell><Data ss:Type="Number">59.9</Data></Cell>
    <Cell><Data ss:Type="Number">50.151000000000003</Data></Cell>
    <Cell><Data ss:Type="Number">7551400000</Data></Cell>
   </Row>
   <Row>
    <Cell><Data ss:Type="String">sp|P17095|HMGA1_MOUSE</Data></Cell>
    <Cell><Data ss:Type="String">Hmga1</Data></Cell>
    <Cell><Data ss:Type="String">sp|P17095|HMGA1_MOUSE High mobility group protein HMG-I/HMG-Y OS=Mus musculus OX=10090 GN=Hmga1 PE=1 SV=4</Data></Cell>
    <Cell><Data ss:Type="Number">1</Data></Cell>
    <Cell><Data ss:Type="Number">6</Data></Cell>
    <Cell><Data ss:Type="Number">6</Data></Cell>
    <Cell><Data ss:Type="Number">6</Data></Cell>
    <Cell><Data ss:Type="Number">38.299999999999997</Data></Cell>
    <Cell><Data ss:Type="Number">11.614000000000001</Data></Cell>
    <Cell><Data ss:Type="Number">7460300000</Data></Cell>
   </Row>
   <Row>
    <Cell><Data ss:Type="String">sp|Q8VDD5|MYH9_MOUSE;sp|O08638|MYH11_MOUSE;sp|Q91Z83|MYH7_MOUSE;sp|P13542|MYH8_MOUSE;sp|Q02566|MYH6_MOUSE;sp|Q5SX40|MYH1_MOUSE</Data></Cell>
    <Cell><Data ss:Type="String">Myh9</Data></Cell>
    <Cell><Data ss:Type="String">sp|Q8VDD5|MYH9_MOUSE Myosin-9 OS=Mus musculus OX=10090 GN=Myh9 PE=1 SV=4</Data></Cell>
    <Cell><Data ss:Type="Number">6</Data></Cell>
    <Cell><Data ss:Type="Number">111</Data></Cell>
    <Cell><Data ss:Type="Number">111</Data></Cell>
    <Cell><Data ss:Type="Number">95</Data></Cell>
    <Cell><Data ss:Type="Number">57.8</Data></Cell>
    <Cell><Data ss:Type="Number">226.37</Data></Cell>
    <Cell><Data ss:Type="Number">7408800000</Data></Cell>
   </Row>
   <Row>
    <Cell><Data ss:Type="String">sp|Q7TMB8|CYFP1_MOUSE</Data></Cell>
    <Cell><Data ss:Type="String">Cyfip1</Data></Cell>
    <Cell><Data ss:Type="String">sp|Q7TMB8|CYFP1_MOUSE Cytoplasmic FMR1-interacting protein 1 OS=Mus musculus OX=10090 GN=Cyfip1 PE=1 SV=1</Data></Cell>
    <Cell><Data ss:Type="Number">1</Data></Cell>
    <Cell><Data ss:Type="Number">28</Data></Cell>
    <Cell><Data ss:Type="Number">28</Data></Cell>
    <Cell><Data ss:Type="Number">16</Data></Cell>
    <Cell><Data ss:Type="Number">26.6</Data></Cell>
    <Cell><Data ss:Type="Number">145.24</Data></Cell>
    <Cell><Data ss:Type="Number">6740500000</Data></Cell>
   </Row>
   <Row>
    <Cell><Data ss:Type="String">sp|P16858|G3P_MOUSE;sp|Q64467|G3PT_MOUSE</Data></Cell>
    <Cell><Data ss:Type="String">Gapdh</Data></Cell>
    <Cell><Data ss:Type="String">sp|P16858|G3P_MOUSE Glyceraldehyde-3-phosphate dehydrogenase OS=Mus musculus OX=10090 GN=Gapdh PE=1 SV=2</Data></Cell>
    <Cell><Data ss:Type="Number">2</Data></Cell>
    <Cell><Data ss:Type="Number">19</Data></Cell>
    <Cell><Data ss:Type="Number">19</Data></Cell>
    <Cell><Data ss:Type="Number">19</Data></Cell>
    <Cell><Data ss:Type="Number">69.099999999999994</Data></Cell>
    <Cell><Data ss:Type="Number">35.81</Data></Cell>
    <Cell><Data ss:Type="Number">6739700000</Data></Cell>
   </Row>
   <Row>
    <Cell><Data ss:Type="String">sp|P68372|TBB4B_MOUSE;sp|Q9D6F9|TBB4A_MOUSE</Data></Cell>
    <Cell><Data ss:Type="String">Tubb4b</Data></Cell>
    <Cell><Data ss:Type="String">sp|P68372|TBB4B_MOUSE Tubulin beta-4B chain OS=Mus musculus OX=10090 GN=Tubb4b PE=1 SV=1;sp|Q9D6F9|TBB4A_MOUSE Tubulin beta-4A chain OS=Mus musculus OX=10090 GN=Tubb4a PE=1 SV=3</Data></Cell>
    <Cell><Data ss:Type="Number">2</Data></Cell>
    <Cell><Data ss:Type="Number">23</Data></Cell>
    <Cell><Data ss:Type="Number">23</Data></Cell>
    <Cell><Data ss:Type="Number">4</Data></Cell>
    <Cell><Data ss:Type="Number">72.400000000000006</Data></Cell>
    <Cell><Data ss:Type="Number">49.83</Data></Cell>
    <Cell><Data ss:Type="Number">6530700000</Data></Cell>
   </Row>
   <Row>
    <Cell><Data ss:Type="String">sp|P05064|ALDOA_MOUSE</Data></Cell>
    <Cell><Data ss:Type="String">Aldoa</Data></Cell>
    <Cell><Data ss:Type="String">sp|P05064|ALDOA_MOUSE Fructose-bisphosphate aldolase A OS=Mus musculus OX=10090 GN=Aldoa PE=1 SV=2</Data></Cell>
    <Cell><Data ss:Type="Number">1</Data></Cell>
    <Cell><Data ss:Type="Number">22</Data></Cell>
    <Cell><Data ss:Type="Number">22</Data></Cell>
    <Cell><Data ss:Type="Number">19</Data></Cell>
    <Cell><Data ss:Type="Number">77.5</Data></Cell>
    <Cell><Data ss:Type="Number">39.354999999999997</Data></Cell>
    <Cell><Data ss:Type="Number">6100300000</Data></Cell>
   </Row>
   <Row>
    <Cell><Data ss:Type="String">sp|E9Q414|APOB_MOUSE</Data></Cell>
    <Cell><Data ss:Type="String">Apob</Data></Cell>
    <Cell><Data ss:Type="String">sp|E9Q414|APOB_MOUSE Apolipoprotein B-100 OS=Mus musculus OX=10090 GN=Apob PE=1 SV=1</Data></Cell>
    <Cell><Data ss:Type="Number">1</Data></Cell>
    <Cell><Data ss:Type="Number">4</Data></Cell>
    <Cell><Data ss:Type="Number">3</Data></Cell>
    <Cell><Data ss:Type="Number">3</Data></Cell>
    <Cell><Data ss:Type="Number">1</Data></Cell>
    <Cell><Data ss:Type="Number">509.43</Data></Cell>
    <Cell><Data ss:Type="Number">6061300000</Data></Cell>
   </Row>
   <Row>
    <Cell><Data ss:Type="String">sp|Q6P5H2|NEST_MOUSE</Data></Cell>
    <Cell><Data ss:Type="String">Nes</Data></Cell>
    <Cell><Data ss:Type="String">sp|Q6P5H2|NEST_MOUSE Nestin OS=Mus musculus OX=10090 GN=Nes PE=1 SV=1</Data></Cell>
    <Cell><Data ss:Type="Number">1</Data></Cell>
    <Cell><Data ss:Type="Number">13</Data></Cell>
    <Cell><Data ss:Type="Number">13</Data></Cell>
    <Cell><Data ss:Type="Number">13</Data></Cell>
    <Cell><Data ss:Type="Number">9.6999999999999993</Data></Cell>
    <Cell><Data ss:Type="Number">207.12</Data></Cell>
    <Cell><Data ss:Type="Number">5867200000</Data></Cell>
   </Row>
   <Row>
    <Cell><Data ss:Type="String">sp|P48678|LMNA_MOUSE</Data></Cell>
    <Cell><Data ss:Type="String">Lmna</Data></Cell>
    <Cell><Data ss:Type="String">sp|P48678|LMNA_MOUSE Prelamin-A/C OS=Mus musculus OX=10090 GN=Lmna PE=1 SV=2</Data></Cell>
    <Cell><Data ss:Type="Number">1</Data></Cell>
    <Cell><Data ss:Type="Number">50</Data></Cell>
    <Cell><Data ss:Type="Number">50</Data></Cell>
    <Cell><Data ss:Type="Number">48</Data></Cell>
    <Cell><Data ss:Type="Number">72.5</Data></Cell>
    <Cell><Data ss:Type="Number">74.236999999999995</Data></Cell>
    <Cell><Data ss:Type="Number">5825700000</Data></Cell>
   </Row>
   <Row>
    <Cell><Data ss:Type="String">sp|P09925|SURF1_MOUSE</Data></Cell>
    <Cell><Data ss:Type="String">Surf1</Data></Cell>
    <Cell><Data ss:Type="String">sp|P09925|SURF1_MOUSE Surfeit locus protein 1 OS=Mus musculus OX=10090 GN=Surf1 PE=1 SV=3</Data></Cell>
    <Cell><Data ss:Type="Number">1</Data></Cell>
    <Cell><Data ss:Type="Number">2</Data></Cell>
    <Cell><Data ss:Type="Number">2</Data></Cell>
    <Cell><Data ss:Type="Number">2</Data></Cell>
    <Cell><Data ss:Type="Number">14.1</Data></Cell>
    <Cell><Data ss:Type="Number">34.798000000000002</Data></Cell>
    <Cell><Data ss:Type="Number">5747200000</Data></Cell>
   </Row>
   <Row>
    <Cell><Data ss:Type="String">sp|Q8CGP6|H2A1H_MOUSE;sp|Q8CGP7|H2A1K_MOUSE;sp|Q8CGP5|H2A1F_MOUSE;sp|Q8BFU2|H2A3_MOUSE;sp|C0HKE9|H2A1P_MOUSE;sp|C0HKE8|H2A1O_MOUSE;sp|C0HKE7|H2A1N_MOUSE;sp|C0HKE6|H2A1I_MOUSE;sp|C0HKE5|H2A1G_MOUSE;sp|C0HKE4|H2A1E_MOUSE;sp|C0HKE3|H2A1D_MOUSE;sp|C0HKE2|H2A1C_MOUSE;sp|C0HKE1|H2A1B_MOUSE</Data></Cell>
    <Cell><Data ss:Type="String">Hist1h2ah</Data></Cell>
    <Cell><Data ss:Type="String">sp|Q8CGP6|H2A1H_MOUSE Histone H2A type 1-H OS=Mus musculus OX=10090 GN=Hist1h2ah PE=1 SV=3;sp|Q8CGP7|H2A1K_MOUSE Histone H2A type 1-K OS=Mus musculus OX=10090 GN=H2ac15 PE=1 SV=3;sp|Q8CGP5|H2A1F_MOUSE Histone H2A type 1-F OS=Mus musculus OX=10090 GN=Hist1h</Data></Cell>
    <Cell><Data ss:Type="Number">13</Data></Cell>
    <Cell><Data ss:Type="Number">6</Data></Cell>
    <Cell><Data ss:Type="Number">3</Data></Cell>
    <Cell><Data ss:Type="Number">1</Data></Cell>
    <Cell><Data ss:Type="Number">41.4</Data></Cell>
    <Cell><Data ss:Type="Number">13.95</Data></Cell>
    <Cell><Data ss:Type="Number">5407500000</Data></Cell>
   </Row>
   <Row>
    <Cell><Data ss:Type="String">sp|P26041|MOES_MOUSE</Data></Cell>
    <Cell><Data ss:Type="String">Msn</Data></Cell>
    <Cell><Data ss:Type="String">sp|P26041|MOES_MOUSE Moesin OS=Mus musculus OX=10090 GN=Msn PE=1 SV=3</Data></Cell>
    <Cell><Data ss:Type="Number">1</Data></Cell>
    <Cell><Data ss:Type="Number">44</Data></Cell>
    <Cell><Data ss:Type="Number">44</Data></Cell>
    <Cell><Data ss:Type="Number">31</Data></Cell>
    <Cell><Data ss:Type="Number">60.1</Data></Cell>
    <Cell><Data ss:Type="Number">67.766000000000005</Data></Cell>
    <Cell><Data ss:Type="Number">5306700000</Data></Cell>
   </Row>
   <Row>
    <Cell><Data ss:Type="String">sp|Q8R1M2|H2AJ_MOUSE;sp|Q64523|H2A2C_MOUSE;sp|Q6GSS7|H2A2A_MOUSE</Data></Cell>
    <Cell><Data ss:Type="String">H2afj</Data></Cell>
    <Cell><Data ss:Type="String">sp|Q8R1M2|H2AJ_MOUSE Histone H2A.J OS=Mus musculus OX=10090 GN=H2afj PE=1 SV=1;sp|Q64523|H2A2C_MOUSE Histone H2A type 2-C OS=Mus musculus OX=10090 GN=Hist2h2ac PE=1 SV=3;sp|Q6GSS7|H2A2A_MOUSE Histone H2A type 2-A OS=Mus musculus OX=10090 GN=Hist2h2aa1 PE=1</Data></Cell>
    <Cell><Data ss:Type="Number">3</Data></Cell>
    <Cell><Data ss:Type="Number">6</Data></Cell>
    <Cell><Data ss:Type="Number">1</Data></Cell>
    <Cell><Data ss:Type="Number">0</Data></Cell>
    <Cell><Data ss:Type="Number">41.1</Data></Cell>
    <Cell><Data ss:Type="Number">14.045</Data></Cell>
    <Cell><Data ss:Type="Number">5109300000</Data></Cell>
   </Row>
   <Row>
    <Cell><Data ss:Type="String">sp|P40124|CAP1_MOUSE;sp|Q9CYT6|CAP2_MOUSE</Data></Cell>
    <Cell><Data ss:Type="String">Cap1</Data></Cell>
    <Cell><Data ss:Type="String">sp|P40124|CAP1_MOUSE Adenylyl cyclase-associated protein 1 OS=Mus musculus OX=10090 GN=Cap1 PE=1 SV=4</Data></Cell>
    <Cell><Data ss:Type="Number">2</Data></Cell>
    <Cell><Data ss:Type="Number">22</Data></Cell>
    <Cell><Data ss:Type="Number">22</Data></Cell>
    <Cell><Data ss:Type="Number">22</Data></Cell>
    <Cell><Data ss:Type="Number">55.5</Data></Cell>
    <Cell><Data ss:Type="Number">51.564</Data></Cell>
    <Cell><Data ss:Type="Number">4850400000</Data></Cell>
   </Row>
   <Row>
    <Cell><Data ss:Type="String">sp|Q9CXW4|RL11_MOUSE</Data></Cell>
    <Cell><Data ss:Type="String">Rpl11</Data></Cell>
    <Cell><Data ss:Type="String">sp|Q9CXW4|RL11_MOUSE 60S ribosomal protein L11 OS=Mus musculus OX=10090 GN=Rpl11 PE=1 SV=4</Data></Cell>
    <Cell><Data ss:Type="Number">1</Data></Cell>
    <Cell><Data ss:Type="Number">7</Data></Cell>
    <Cell><Data ss:Type="Number">7</Data></Cell>
    <Cell><Data ss:Type="Number">7</Data></Cell>
    <Cell><Data ss:Type="Number">45.5</Data></Cell>
    <Cell><Data ss:Type="Number">20.251999999999999</Data></Cell>
    <Cell><Data ss:Type="Number">4571400000</Data></Cell>
   </Row>
   <Row>
    <Cell><Data ss:Type="String">sp|P05202|AATM_MOUSE</Data></Cell>
    <Cell><Data ss:Type="String">Got2</Data></Cell>
    <Cell><Data ss:Type="String">sp|P05202|AATM_MOUSE Aspartate aminotransferase, mitochondrial OS=Mus musculus OX=10090 GN=Got2 PE=1 SV=1</Data></Cell>
    <Cell><Data ss:Type="Number">1</Data></Cell>
    <Cell><Data ss:Type="Number">14</Data></Cell>
    <Cell><Data ss:Type="Number">14</Data></Cell>
    <Cell><Data ss:Type="Number">14</Data></Cell>
    <Cell><Data ss:Type="Number">33.700000000000003</Data></Cell>
    <Cell><Data ss:Type="Number">47.411000000000001</Data></Cell>
    <Cell><Data ss:Type="Number">4272800000</Data></Cell>
   </Row>
   <Row>
    <Cell><Data ss:Type="String">sp|Q91ZX7|LRP1_MOUSE;sp|O88572|LRP6_MOUSE;sp|Q91VN0|LRP5_MOUSE</Data></Cell>
    <Cell><Data ss:Type="String">Lrp1</Data></Cell>
    <Cell><Data ss:Type="String">sp|Q91ZX7|LRP1_MOUSE Prolow-density lipoprotein receptor-related protein 1 OS=Mus musculus OX=10090 GN=Lrp1 PE=1 SV=1</Data></Cell>
    <Cell><Data ss:Type="Number">3</Data></Cell>
    <Cell><Data ss:Type="Number">132</Data></Cell>
    <Cell><Data ss:Type="Number">132</Data></Cell>
    <Cell><Data ss:Type="Number">131</Data></Cell>
    <Cell><Data ss:Type="Number">39</Data></Cell>
    <Cell><Data ss:Type="Number">504.74</Data></Cell>
    <Cell><Data ss:Type="Number">4243200000</Data></Cell>
   </Row>
   <Row>
    <Cell><Data ss:Type="String">sp|Q8CGP2|H2B1P_MOUSE;sp|Q8CGP1|H2B1K_MOUSE;sp|Q64475|H2B1B_MOUSE;sp|P10853|H2B1F_MOUSE;sp|Q9D2U9|H2B3A_MOUSE;sp|Q8CGP0|H2B3B_MOUSE;sp|P70696|H2B1A_MOUSE;sp|Q64524|H2B2E_MOUSE</Data></Cell>
    <Cell><Data ss:Type="String">Hist1h2bp</Data></Cell>
    <Cell><Data ss:Type="String">sp|Q8CGP2|H2B1P_MOUSE Histone H2B type 1-P OS=Mus musculus OX=10090 GN=Hist1h2bp PE=1 SV=3;sp|Q8CGP1|H2B1K_MOUSE Histone H2B type 1-K OS=Mus musculus OX=10090 GN=H2bc12 PE=1 SV=3;sp|Q64475|H2B1B_MOUSE Histone H2B type 1-B OS=Mus musculus OX=10090 GN=Hist1h</Data></Cell>
    <Cell><Data ss:Type="Number">8</Data></Cell>
    <Cell><Data ss:Type="Number">8</Data></Cell>
    <Cell><Data ss:Type="Number">1</Data></Cell>
    <Cell><Data ss:Type="Number">1</Data></Cell>
    <Cell><Data ss:Type="Number">53.2</Data></Cell>
    <Cell><Data ss:Type="Number">13.992000000000001</Data></Cell>
    <Cell><Data ss:Type="Number">4037900000</Data></Cell>
   </Row>
   <Row>
    <Cell><Data ss:Type="String">sp|P10148|CCL2_MOUSE</Data></Cell>
    <Cell><Data ss:Type="String">Ccl2</Data></Cell>
    <Cell><Data ss:Type="String">sp|P10148|CCL2_MOUSE C-C motif chemokine 2 OS=Mus musculus OX=10090 GN=Ccl2 PE=1 SV=1</Data></Cell>
    <Cell><Data ss:Type="Number">1</Data></Cell>
    <Cell><Data ss:Type="Number">4</Data></Cell>
    <Cell><Data ss:Type="Number">4</Data></Cell>
    <Cell><Data ss:Type="Number">4</Data></Cell>
    <Cell><Data ss:Type="Number">16.2</Data></Cell>
    <Cell><Data ss:Type="Number">16.326000000000001</Data></Cell>
    <Cell><Data ss:Type="Number">4033100000</Data></Cell>
   </Row>
   <Row>
    <Cell><Data ss:Type="String">sp|P28798|GRN_MOUSE</Data></Cell>
    <Cell><Data ss:Type="String">Grn</Data></Cell>
    <Cell><Data ss:Type="String">sp|P28798|GRN_MOUSE Progranulin OS=Mus musculus OX=10090 GN=Grn PE=1 SV=2</Data></Cell>
    <Cell><Data ss:Type="Number">1</Data></Cell>
    <Cell><Data ss:Type="Number">19</Data></Cell>
    <Cell><Data ss:Type="Number">19</Data></Cell>
    <Cell><Data ss:Type="Number">19</Data></Cell>
    <Cell><Data ss:Type="Number">51.1</Data></Cell>
    <Cell><Data ss:Type="Number">63.457999999999998</Data></Cell>
    <Cell><Data ss:Type="Number">3865100000</Data></Cell>
   </Row>
   <Row>
    <Cell><Data ss:Type="String">sp|P17897|LYZ1_MOUSE</Data></Cell>
    <Cell><Data ss:Type="String">Lyz1</Data></Cell>
    <Cell><Data ss:Type="String">sp|P17897|LYZ1_MOUSE Lysozyme C-1 OS=Mus musculus OX=10090 GN=Lyz1 PE=1 SV=1</Data></Cell>
    <Cell><Data ss:Type="Number">1</Data></Cell>
    <Cell><Data ss:Type="Number">4</Data></Cell>
    <Cell><Data ss:Type="Number">4</Data></Cell>
    <Cell><Data ss:Type="Number">3</Data></Cell>
    <Cell><Data ss:Type="Number">39.9</Data></Cell>
    <Cell><Data ss:Type="Number">16.794</Data></Cell>
    <Cell><Data ss:Type="Number">3756600000</Data></Cell>
   </Row>
   <Row>
    <Cell><Data ss:Type="String">sp|P14097|CCL4_MOUSE</Data></Cell>
    <Cell><Data ss:Type="String">Ccl4</Data></Cell>
    <Cell><Data ss:Type="String">sp|P14097|CCL4_MOUSE C-C motif chemokine 4 OS=Mus musculus OX=10090 GN=Ccl4 PE=3 SV=3</Data></Cell>
    <Cell><Data ss:Type="Number">1</Data></Cell>
    <Cell><Data ss:Type="Number">3</Data></Cell>
    <Cell><Data ss:Type="Number">3</Data></Cell>
    <Cell><Data ss:Type="Number">3</Data></Cell>
    <Cell><Data ss:Type="Number">47.8</Data></Cell>
    <Cell><Data ss:Type="Number">10.167999999999999</Data></Cell>
    <Cell><Data ss:Type="Number">3670400000</Data></Cell>
   </Row>
   <Row>
    <Cell><Data ss:Type="String">sp|P09405|NUCL_MOUSE</Data></Cell>
    <Cell><Data ss:Type="String">Ncl</Data></Cell>
    <Cell><Data ss:Type="String">sp|P09405|NUCL_MOUSE Nucleolin OS=Mus musculus OX=10090 GN=Ncl PE=1 SV=2</Data></Cell>
    <Cell><Data ss:Type="Number">1</Data></Cell>
    <Cell><Data ss:Type="Number">25</Data></Cell>
    <Cell><Data ss:Type="Number">25</Data></Cell>
    <Cell><Data ss:Type="Number">25</Data></Cell>
    <Cell><Data ss:Type="Number">34.5</Data></Cell>
    <Cell><Data ss:Type="Number">76.721999999999994</Data></Cell>
    <Cell><Data ss:Type="Number">3641500000</Data></Cell>
   </Row>
   <Row>
    <Cell><Data ss:Type="String">sp|P21956|MFGM_MOUSE</Data></Cell>
    <Cell><Data ss:Type="String">Mfge8</Data></Cell>
    <Cell><Data ss:Type="String">sp|P21956|MFGM_MOUSE Lactadherin OS=Mus musculus OX=10090 GN=Mfge8 PE=1 SV=3</Data></Cell>
    <Cell><Data ss:Type="Number">1</Data></Cell>
    <Cell><Data ss:Type="Number">21</Data></Cell>
    <Cell><Data ss:Type="Number">21</Data></Cell>
    <Cell><Data ss:Type="Number">21</Data></Cell>
    <Cell><Data ss:Type="Number">49.5</Data></Cell>
    <Cell><Data ss:Type="Number">51.24</Data></Cell>
    <Cell><Data ss:Type="Number">3572400000</Data></Cell>
   </Row>
   <Row>
    <Cell><Data ss:Type="String">sp|P40142|TKT_MOUSE</Data></Cell>
    <Cell><Data ss:Type="String">Tkt</Data></Cell>
    <Cell><Data ss:Type="String">sp|P40142|TKT_MOUSE Transketolase OS=Mus musculus OX=10090 GN=Tkt PE=1 SV=1</Data></Cell>
    <Cell><Data ss:Type="Number">1</Data></Cell>
    <Cell><Data ss:Type="Number">21</Data></Cell>
    <Cell><Data ss:Type="Number">21</Data></Cell>
    <Cell><Data ss:Type="Number">21</Data></Cell>
    <Cell><Data ss:Type="Number">49.1</Data></Cell>
    <Cell><Data ss:Type="Number">67.63</Data></Cell>
    <Cell><Data ss:Type="Number">3483700000</Data></Cell>
   </Row>
   <Row>
    <Cell><Data ss:Type="String">sp|P07901|HS90A_MOUSE</Data></Cell>
    <Cell><Data ss:Type="String">Hsp90aa1</Data></Cell>
    <Cell><Data ss:Type="String">sp|P07901|HS90A_MOUSE Heat shock protein HSP 90-alpha OS=Mus musculus OX=10090 GN=Hsp90aa1 PE=1 SV=4</Data></Cell>
    <Cell><Data ss:Type="Number">1</Data></Cell>
    <Cell><Data ss:Type="Number">28</Data></Cell>
    <Cell><Data ss:Type="Number">19</Data></Cell>
    <Cell><Data ss:Type="Number">19</Data></Cell>
    <Cell><Data ss:Type="Number">40.4</Data></Cell>
    <Cell><Data ss:Type="Number">84.787000000000006</Data></Cell>
    <Cell><Data ss:Type="Number">3412500000</Data></Cell>
   </Row>
   <Row>
    <Cell><Data ss:Type="String">sp|Q9D0E1|HNRPM_MOUSE</Data></Cell>
    <Cell><Data ss:Type="String">Hnrnpm</Data></Cell>
    <Cell><Data ss:Type="String">sp|Q9D0E1|HNRPM_MOUSE Heterogeneous nuclear ribonucleoprotein M OS=Mus musculus OX=10090 GN=Hnrnpm PE=1 SV=3</Data></Cell>
    <Cell><Data ss:Type="Number">1</Data></Cell>
    <Cell><Data ss:Type="Number">25</Data></Cell>
    <Cell><Data ss:Type="Number">25</Data></Cell>
    <Cell><Data ss:Type="Number">25</Data></Cell>
    <Cell><Data ss:Type="Number">41.6</Data></Cell>
    <Cell><Data ss:Type="Number">77.647999999999996</Data></Cell>
    <Cell><Data ss:Type="Number">3317100000</Data></Cell>
   </Row>
   <Row>
    <Cell><Data ss:Type="String">sp|P80318|TCPG_MOUSE</Data></Cell>
    <Cell><Data ss:Type="String">Cct3</Data></Cell>
    <Cell><Data ss:Type="String">sp|P80318|TCPG_MOUSE T-complex protein 1 subunit gamma OS=Mus musculus OX=10090 GN=Cct3 PE=1 SV=1</Data></Cell>
    <Cell><Data ss:Type="Number">1</Data></Cell>
    <Cell><Data ss:Type="Number">26</Data></Cell>
    <Cell><Data ss:Type="Number">26</Data></Cell>
    <Cell><Data ss:Type="Number">26</Data></Cell>
    <Cell><Data ss:Type="Number">51.2</Data></Cell>
    <Cell><Data ss:Type="Number">60.628999999999998</Data></Cell>
    <Cell><Data ss:Type="Number">3296200000</Data></Cell>
   </Row>
   <Row>
    <Cell><Data ss:Type="String">sp|P62702|RS4X_MOUSE</Data></Cell>
    <Cell><Data ss:Type="String">Rps4x</Data></Cell>
    <Cell><Data ss:Type="String">sp|P62702|RS4X_MOUSE 40S ribosomal protein S4, X isoform OS=Mus musculus OX=10090 GN=Rps4x PE=1 SV=2</Data></Cell>
    <Cell><Data ss:Type="Number">1</Data></Cell>
    <Cell><Data ss:Type="Number">12</Data></Cell>
    <Cell><Data ss:Type="Number">12</Data></Cell>
    <Cell><Data ss:Type="Number">12</Data></Cell>
    <Cell><Data ss:Type="Number">46.4</Data></Cell>
    <Cell><Data ss:Type="Number">29.597000000000001</Data></Cell>
    <Cell><Data ss:Type="Number">3236600000</Data></Cell>
   </Row>
   <Row>
    <Cell><Data ss:Type="String">sp|P11152|LIPL_MOUSE</Data></Cell>
    <Cell><Data ss:Type="String">Lpl</Data></Cell>
    <Cell><Data ss:Type="String">sp|P11152|LIPL_MOUSE Lipoprotein lipase OS=Mus musculus OX=10090 GN=Lpl PE=1 SV=3</Data></Cell>
    <Cell><Data ss:Type="Number">1</Data></Cell>
    <Cell><Data ss:Type="Number">9</Data></Cell>
    <Cell><Data ss:Type="Number">9</Data></Cell>
    <Cell><Data ss:Type="Number">9</Data></Cell>
    <Cell><Data ss:Type="Number">23.4</Data></Cell>
    <Cell><Data ss:Type="Number">53.109000000000002</Data></Cell>
    <Cell><Data ss:Type="Number">3213500000</Data></Cell>
   </Row>
   <Row>
    <Cell><Data ss:Type="String">sp|P62242|RS8_MOUSE</Data></Cell>
    <Cell><Data ss:Type="String">Rps8</Data></Cell>
    <Cell><Data ss:Type="String">sp|P62242|RS8_MOUSE 40S ribosomal protein S8 OS=Mus musculus OX=10090 GN=Rps8 PE=1 SV=2</Data></Cell>
    <Cell><Data ss:Type="Number">1</Data></Cell>
    <Cell><Data ss:Type="Number">8</Data></Cell>
    <Cell><Data ss:Type="Number">8</Data></Cell>
    <Cell><Data ss:Type="Number">8</Data></Cell>
    <Cell><Data ss:Type="Number">45.7</Data></Cell>
    <Cell><Data ss:Type="Number">24.204999999999998</Data></Cell>
    <Cell><Data ss:Type="Number">3202300000</Data></Cell>
   </Row>
   <Row>
    <Cell><Data ss:Type="String">sp|Q01853|TERA_MOUSE</Data></Cell>
    <Cell><Data ss:Type="String">Vcp</Data></Cell>
    <Cell><Data ss:Type="String">sp|Q01853|TERA_MOUSE Transitional endoplasmic reticulum ATPase OS=Mus musculus OX=10090 GN=Vcp PE=1 SV=4</Data></Cell>
    <Cell><Data ss:Type="Number">1</Data></Cell>
    <Cell><Data ss:Type="Number">33</Data></Cell>
    <Cell><Data ss:Type="Number">33</Data></Cell>
    <Cell><Data ss:Type="Number">33</Data></Cell>
    <Cell><Data ss:Type="Number">55.3</Data></Cell>
    <Cell><Data ss:Type="Number">89.320999999999998</Data></Cell>
    <Cell><Data ss:Type="Number">3153000000</Data></Cell>
   </Row>
   <Row>
    <Cell><Data ss:Type="String">sp|P62754|RS6_MOUSE</Data></Cell>
    <Cell><Data ss:Type="String">Rps6</Data></Cell>
    <Cell><Data ss:Type="String">sp|P62754|RS6_MOUSE 40S ribosomal protein S6 OS=Mus musculus OX=10090 GN=Rps6 PE=1 SV=1</Data></Cell>
    <Cell><Data ss:Type="Number">1</Data></Cell>
    <Cell><Data ss:Type="Number">9</Data></Cell>
    <Cell><Data ss:Type="Number">9</Data></Cell>
    <Cell><Data ss:Type="Number">9</Data></Cell>
    <Cell><Data ss:Type="Number">36.1</Data></Cell>
    <Cell><Data ss:Type="Number">28.68</Data></Cell>
    <Cell><Data ss:Type="Number">3140000000</Data></Cell>
   </Row>
   <Row>
    <Cell><Data ss:Type="String">sp|P62908|RS3_MOUSE</Data></Cell>
    <Cell><Data ss:Type="String">Rps3</Data></Cell>
    <Cell><Data ss:Type="String">sp|P62908|RS3_MOUSE 40S ribosomal protein S3 OS=Mus musculus OX=10090 GN=Rps3 PE=1 SV=1</Data></Cell>
    <Cell><Data ss:Type="Number">1</Data></Cell>
    <Cell><Data ss:Type="Number">16</Data></Cell>
    <Cell><Data ss:Type="Number">16</Data></Cell>
    <Cell><Data ss:Type="Number">16</Data></Cell>
    <Cell><Data ss:Type="Number">71.2</Data></Cell>
    <Cell><Data ss:Type="Number">26.673999999999999</Data></Cell>
    <Cell><Data ss:Type="Number">3109500000</Data></Cell>
   </Row>
   <Row>
    <Cell><Data ss:Type="String">sp|P09411|PGK1_MOUSE;sp|P09041|PGK2_MOUSE</Data></Cell>
    <Cell><Data ss:Type="String">Pgk1</Data></Cell>
    <Cell><Data ss:Type="String">sp|P09411|PGK1_MOUSE Phosphoglycerate kinase 1 OS=Mus musculus OX=10090 GN=Pgk1 PE=1 SV=4</Data></Cell>
    <Cell><Data ss:Type="Number">2</Data></Cell>
    <Cell><Data ss:Type="Number">18</Data></Cell>
    <Cell><Data ss:Type="Number">18</Data></Cell>
    <Cell><Data ss:Type="Number">18</Data></Cell>
    <Cell><Data ss:Type="Number">55.9</Data></Cell>
    <Cell><Data ss:Type="Number">44.55</Data></Cell>
    <Cell><Data ss:Type="Number">3015800000</Data></Cell>
   </Row>
   <Row>
    <Cell><Data ss:Type="String">sp|Q9Z110|P5CS_MOUSE</Data></Cell>
    <Cell><Data ss:Type="String">Aldh18a1</Data></Cell>
    <Cell><Data ss:Type="String">sp|Q9Z110|P5CS_MOUSE Delta-1-pyrroline-5-carboxylate synthase OS=Mus musculus OX=10090 GN=Aldh18a1 PE=1 SV=2</Data></Cell>
    <Cell><Data ss:Type="Number">1</Data></Cell>
    <Cell><Data ss:Type="Number">23</Data></Cell>
    <Cell><Data ss:Type="Number">23</Data></Cell>
    <Cell><Data ss:Type="Number">23</Data></Cell>
    <Cell><Data ss:Type="Number">34.299999999999997</Data></Cell>
    <Cell><Data ss:Type="Number">87.265000000000001</Data></Cell>
    <Cell><Data ss:Type="Number">3003400000</Data></Cell>
   </Row>
   <Row>
    <Cell><Data ss:Type="String">sp|Q6ZWN5|RS9_MOUSE</Data></Cell>
    <Cell><Data ss:Type="String">Rps9</Data></Cell>
    <Cell><Data ss:Type="String">sp|Q6ZWN5|RS9_MOUSE 40S ribosomal protein S9 OS=Mus musculus OX=10090 GN=Rps9 PE=1 SV=3</Data></Cell>
    <Cell><Data ss:Type="Number">1</Data></Cell>
    <Cell><Data ss:Type="Number">11</Data></Cell>
    <Cell><Data ss:Type="Number">11</Data></Cell>
    <Cell><Data ss:Type="Number">11</Data></Cell>
    <Cell><Data ss:Type="Number">43.8</Data></Cell>
    <Cell><Data ss:Type="Number">22.591000000000001</Data></Cell>
    <Cell><Data ss:Type="Number">2985400000</Data></Cell>
   </Row>
   <Row>
    <Cell><Data ss:Type="String">sp|P27773|PDIA3_MOUSE</Data></Cell>
    <Cell><Data ss:Type="String">Pdia3</Data></Cell>
    <Cell><Data ss:Type="String">sp|P27773|PDIA3_MOUSE Protein disulfide-isomerase A3 OS=Mus musculus OX=10090 GN=Pdia3 PE=1 SV=2</Data></Cell>
    <Cell><Data ss:Type="Number">1</Data></Cell>
    <Cell><Data ss:Type="Number">33</Data></Cell>
    <Cell><Data ss:Type="Number">33</Data></Cell>
    <Cell><Data ss:Type="Number">33</Data></Cell>
    <Cell><Data ss:Type="Number">65.7</Data></Cell>
    <Cell><Data ss:Type="Number">56.677999999999997</Data></Cell>
    <Cell><Data ss:Type="Number">2985200000</Data></Cell>
   </Row>
   <Row>
    <Cell><Data ss:Type="String">sp|Q6PAR5|GAPD1_MOUSE</Data></Cell>
    <Cell><Data ss:Type="String">Gapvd1</Data></Cell>
    <Cell><Data ss:Type="String">sp|Q6PAR5|GAPD1_MOUSE GTPase-activating protein and VPS9 domain-containing protein 1 OS=Mus musculus OX=10090 GN=Gapvd1 PE=1 SV=2</Data></Cell>
    <Cell><Data ss:Type="Number">1</Data></Cell>
    <Cell><Data ss:Type="Number">2</Data></Cell>
    <Cell><Data ss:Type="Number">2</Data></Cell>
    <Cell><Data ss:Type="Number">2</Data></Cell>
    <Cell><Data ss:Type="Number">1.6</Data></Cell>
    <Cell><Data ss:Type="Number">162.4</Data></Cell>
    <Cell><Data ss:Type="Number">2982900000</Data></Cell>
   </Row>
   <Row>
    <Cell><Data ss:Type="String">sp|Q8VDN2|AT1A1_MOUSE;sp|Q64436|ATP4A_MOUSE</Data></Cell>
    <Cell><Data ss:Type="String">Atp1a1</Data></Cell>
    <Cell><Data ss:Type="String">sp|Q8VDN2|AT1A1_MOUSE Sodium/potassium-transporting ATPase subunit alpha-1 OS=Mus musculus OX=10090 GN=Atp1a1 PE=1 SV=1</Data></Cell>
    <Cell><Data ss:Type="Number">2</Data></Cell>
    <Cell><Data ss:Type="Number">48</Data></Cell>
    <Cell><Data ss:Type="Number">48</Data></Cell>
    <Cell><Data ss:Type="Number">30</Data></Cell>
    <Cell><Data ss:Type="Number">48.7</Data></Cell>
    <Cell><Data ss:Type="Number">112.98</Data></Cell>
    <Cell><Data ss:Type="Number">2896800000</Data></Cell>
   </Row>
   <Row>
    <Cell><Data ss:Type="String">sp|Q91X72|HEMO_MOUSE</Data></Cell>
    <Cell><Data ss:Type="String">Hpx</Data></Cell>
    <Cell><Data ss:Type="String">sp|Q91X72|HEMO_MOUSE Hemopexin OS=Mus musculus OX=10090 GN=Hpx PE=1 SV=2</Data></Cell>
    <Cell><Data ss:Type="Number">1</Data></Cell>
    <Cell><Data ss:Type="Number">4</Data></Cell>
    <Cell><Data ss:Type="Number">4</Data></Cell>
    <Cell><Data ss:Type="Number">4</Data></Cell>
    <Cell><Data ss:Type="Number">6.7</Data></Cell>
    <Cell><Data ss:Type="Number">51.317</Data></Cell>
    <Cell><Data ss:Type="Number">2850600000</Data></Cell>
   </Row>
   <Row>
    <Cell><Data ss:Type="String">sp|P97351|RS3A_MOUSE</Data></Cell>
    <Cell><Data ss:Type="String">Rps3a</Data></Cell>
    <Cell><Data ss:Type="String">sp|P97351|RS3A_MOUSE 40S ribosomal protein S3a OS=Mus musculus OX=10090 GN=Rps3a PE=1 SV=3</Data></Cell>
    <Cell><Data ss:Type="Number">1</Data></Cell>
    <Cell><Data ss:Type="Number">16</Data></Cell>
    <Cell><Data ss:Type="Number">16</Data></Cell>
    <Cell><Data ss:Type="Number">16</Data></Cell>
    <Cell><Data ss:Type="Number">58.7</Data></Cell>
    <Cell><Data ss:Type="Number">29.885000000000002</Data></Cell>
    <Cell><Data ss:Type="Number">2848800000</Data></Cell>
   </Row>
   <Row>
    <Cell><Data ss:Type="String">sp|P10855|CCL3_MOUSE</Data></Cell>
    <Cell><Data ss:Type="String">Ccl3</Data></Cell>
    <Cell><Data ss:Type="String">sp|P10855|CCL3_MOUSE C-C motif chemokine 3 OS=Mus musculus OX=10090 GN=Ccl3 PE=1 SV=2</Data></Cell>
    <Cell><Data ss:Type="Number">1</Data></Cell>
    <Cell><Data ss:Type="Number">3</Data></Cell>
    <Cell><Data ss:Type="Number">3</Data></Cell>
    <Cell><Data ss:Type="Number">3</Data></Cell>
    <Cell><Data ss:Type="Number">48.9</Data></Cell>
    <Cell><Data ss:Type="Number">10.345000000000001</Data></Cell>
    <Cell><Data ss:Type="Number">2842500000</Data></Cell>
   </Row>
   <Row>
    <Cell><Data ss:Type="String">sp|Q9QXS1|PLEC_MOUSE</Data></Cell>
    <Cell><Data ss:Type="String">Plec</Data></Cell>
    <Cell><Data ss:Type="String">sp|Q9QXS1|PLEC_MOUSE Plectin OS=Mus musculus OX=10090 GN=Plec PE=1 SV=3</Data></Cell>
    <Cell><Data ss:Type="Number">1</Data></Cell>
    <Cell><Data ss:Type="Number">189</Data></Cell>
    <Cell><Data ss:Type="Number">189</Data></Cell>
    <Cell><Data ss:Type="Number">186</Data></Cell>
    <Cell><Data ss:Type="Number">48.1</Data></Cell>
    <Cell><Data ss:Type="Number">534.17999999999995</Data></Cell>
    <Cell><Data ss:Type="Number">2794600000</Data></Cell>
   </Row>
   <Row>
    <Cell><Data ss:Type="String">sp|Q8R2M2|TDIF2_MOUSE</Data></Cell>
    <Cell><Data ss:Type="String">Dnttip2</Data></Cell>
    <Cell><Data ss:Type="String">sp|Q8R2M2|TDIF2_MOUSE Deoxynucleotidyltransferase terminal-interacting protein 2 OS=Mus musculus OX=10090 GN=Dnttip2 PE=1 SV=1</Data></Cell>
    <Cell><Data ss:Type="Number">1</Data></Cell>
    <Cell><Data ss:Type="Number">3</Data></Cell>
    <Cell><Data ss:Type="Number">3</Data></Cell>
    <Cell><Data ss:Type="Number">3</Data></Cell>
    <Cell><Data ss:Type="Number">4.4000000000000004</Data></Cell>
    <Cell><Data ss:Type="Number">84.275999999999996</Data></Cell>
    <Cell><Data ss:Type="Number">2782200000</Data></Cell>
   </Row>
   <Row>
    <Cell><Data ss:Type="String">sp|O89053|COR1A_MOUSE</Data></Cell>
    <Cell><Data ss:Type="String">Coro1a</Data></Cell>
    <Cell><Data ss:Type="String">sp|O89053|COR1A_MOUSE Coronin-1A OS=Mus musculus OX=10090 GN=Coro1a PE=1 SV=5</Data></Cell>
    <Cell><Data ss:Type="Number">1</Data></Cell>
    <Cell><Data ss:Type="Number">19</Data></Cell>
    <Cell><Data ss:Type="Number">19</Data></Cell>
    <Cell><Data ss:Type="Number">19</Data></Cell>
    <Cell><Data ss:Type="Number">39.5</Data></Cell>
    <Cell><Data ss:Type="Number">50.988999999999997</Data></Cell>
    <Cell><Data ss:Type="Number">2755700000</Data></Cell>
   </Row>
   <Row>
    <Cell><Data ss:Type="String">sp|P58681|TLR7_MOUSE</Data></Cell>
    <Cell><Data ss:Type="String">Tlr7</Data></Cell>
    <Cell><Data ss:Type="String">sp|P58681|TLR7_MOUSE Toll-like receptor 7 OS=Mus musculus OX=10090 GN=Tlr7 PE=1 SV=1</Data></Cell>
    <Cell><Data ss:Type="Number">1</Data></Cell>
    <Cell><Data ss:Type="Number">27</Data></Cell>
    <Cell><Data ss:Type="Number">27</Data></Cell>
    <Cell><Data ss:Type="Number">27</Data></Cell>
    <Cell><Data ss:Type="Number">32.799999999999997</Data></Cell>
    <Cell><Data ss:Type="Number">121.84</Data></Cell>
    <Cell><Data ss:Type="Number">2713700000</Data></Cell>
   </Row>
   <Row>
    <Cell><Data ss:Type="String">sp|Q6URW6|MYH14_MOUSE</Data></Cell>
    <Cell><Data ss:Type="String">Myh14</Data></Cell>
    <Cell><Data ss:Type="String">sp|Q6URW6|MYH14_MOUSE Myosin-14 OS=Mus musculus OX=10090 GN=Myh14 PE=1 SV=1</Data></Cell>
    <Cell><Data ss:Type="Number">1</Data></Cell>
    <Cell><Data ss:Type="Number">8</Data></Cell>
    <Cell><Data ss:Type="Number">3</Data></Cell>
    <Cell><Data ss:Type="Number">3</Data></Cell>
    <Cell><Data ss:Type="Number">4</Data></Cell>
    <Cell><Data ss:Type="Number">228.58</Data></Cell>
    <Cell><Data ss:Type="Number">2616600000</Data></Cell>
   </Row>
   <Row>
    <Cell><Data ss:Type="String">sp|P07356|ANXA2_MOUSE</Data></Cell>
    <Cell><Data ss:Type="String">Anxa2</Data></Cell>
    <Cell><Data ss:Type="String">sp|P07356|ANXA2_MOUSE Annexin A2 OS=Mus musculus OX=10090 GN=Anxa2 PE=1 SV=2</Data></Cell>
    <Cell><Data ss:Type="Number">1</Data></Cell>
    <Cell><Data ss:Type="Number">24</Data></Cell>
    <Cell><Data ss:Type="Number">24</Data></Cell>
    <Cell><Data ss:Type="Number">24</Data></Cell>
    <Cell><Data ss:Type="Number">67</Data></Cell>
    <Cell><Data ss:Type="Number">38.676000000000002</Data></Cell>
    <Cell><Data ss:Type="Number">2597500000</Data></Cell>
   </Row>
   <Row>
    <Cell><Data ss:Type="String">sp|Q61838|PZP_MOUSE</Data></Cell>
    <Cell><Data ss:Type="String">Pzp</Data></Cell>
    <Cell><Data ss:Type="String">sp|Q61838|PZP_MOUSE Pregnancy zone protein OS=Mus musculus OX=10090 GN=Pzp PE=1 SV=3</Data></Cell>
    <Cell><Data ss:Type="Number">1</Data></Cell>
    <Cell><Data ss:Type="Number">5</Data></Cell>
    <Cell><Data ss:Type="Number">4</Data></Cell>
    <Cell><Data ss:Type="Number">4</Data></Cell>
    <Cell><Data ss:Type="Number">3</Data></Cell>
    <Cell><Data ss:Type="Number">165.85</Data></Cell>
    <Cell><Data ss:Type="Number">2588200000</Data></Cell>
   </Row>
   <Row>
    <Cell><Data ss:Type="String">sp|P10107|ANXA1_MOUSE</Data></Cell>
    <Cell><Data ss:Type="String">Anxa1</Data></Cell>
    <Cell><Data ss:Type="String">sp|P10107|ANXA1_MOUSE Annexin A1 OS=Mus musculus OX=10090 GN=Anxa1 PE=1 SV=2</Data></Cell>
    <Cell><Data ss:Type="Number">1</Data></Cell>
    <Cell><Data ss:Type="Number">23</Data></Cell>
    <Cell><Data ss:Type="Number">23</Data></Cell>
    <Cell><Data ss:Type="Number">22</Data></Cell>
    <Cell><Data ss:Type="Number">68.8</Data></Cell>
    <Cell><Data ss:Type="Number">38.734000000000002</Data></Cell>
    <Cell><Data ss:Type="Number">2585600000</Data></Cell>
   </Row>
   <Row>
    <Cell><Data ss:Type="String">sp|Q62351|TFR1_MOUSE</Data></Cell>
    <Cell><Data ss:Type="String">Tfrc</Data></Cell>
    <Cell><Data ss:Type="String">sp|Q62351|TFR1_MOUSE Transferrin receptor protein 1 OS=Mus musculus OX=10090 GN=Tfrc PE=1 SV=1</Data></Cell>
    <Cell><Data ss:Type="Number">1</Data></Cell>
    <Cell><Data ss:Type="Number">27</Data></Cell>
    <Cell><Data ss:Type="Number">27</Data></Cell>
    <Cell><Data ss:Type="Number">27</Data></Cell>
    <Cell><Data ss:Type="Number">39.200000000000003</Data></Cell>
    <Cell><Data ss:Type="Number">85.73</Data></Cell>
    <Cell><Data ss:Type="Number">2579700000</Data></Cell>
   </Row>
   <Row>
    <Cell><Data ss:Type="String">sp|P25444|RS2_MOUSE</Data></Cell>
    <Cell><Data ss:Type="String">Rps2</Data></Cell>
    <Cell><Data ss:Type="String">sp|P25444|RS2_MOUSE 40S ribosomal protein S2 OS=Mus musculus OX=10090 GN=Rps2 PE=1 SV=3</Data></Cell>
    <Cell><Data ss:Type="Number">1</Data></Cell>
    <Cell><Data ss:Type="Number">10</Data></Cell>
    <Cell><Data ss:Type="Number">10</Data></Cell>
    <Cell><Data ss:Type="Number">10</Data></Cell>
    <Cell><Data ss:Type="Number">41</Data></Cell>
    <Cell><Data ss:Type="Number">31.231000000000002</Data></Cell>
    <Cell><Data ss:Type="Number">2577300000</Data></Cell>
   </Row>
   <Row>
    <Cell><Data ss:Type="String">sp|P35700|PRDX1_MOUSE</Data></Cell>
    <Cell><Data ss:Type="String">Prdx1</Data></Cell>
    <Cell><Data ss:Type="String">sp|P35700|PRDX1_MOUSE Peroxiredoxin-1 OS=Mus musculus OX=10090 GN=Prdx1 PE=1 SV=1</Data></Cell>
    <Cell><Data ss:Type="Number">1</Data></Cell>
    <Cell><Data ss:Type="Number">17</Data></Cell>
    <Cell><Data ss:Type="Number">17</Data></Cell>
    <Cell><Data ss:Type="Number">15</Data></Cell>
    <Cell><Data ss:Type="Number">73.400000000000006</Data></Cell>
    <Cell><Data ss:Type="Number">22.175999999999998</Data></Cell>
    <Cell><Data ss:Type="Number">2516400000</Data></Cell>
   </Row>
   <Row>
    <Cell><Data ss:Type="String">sp|Q07797|LG3BP_MOUSE</Data></Cell>
    <Cell><Data ss:Type="String">Lgals3bp</Data></Cell>
    <Cell><Data ss:Type="String">sp|Q07797|LG3BP_MOUSE Galectin-3-binding protein OS=Mus musculus OX=10090 GN=Lgals3bp PE=1 SV=1</Data></Cell>
    <Cell><Data ss:Type="Number">1</Data></Cell>
    <Cell><Data ss:Type="Number">16</Data></Cell>
    <Cell><Data ss:Type="Number">16</Data></Cell>
    <Cell><Data ss:Type="Number">16</Data></Cell>
    <Cell><Data ss:Type="Number">40.9</Data></Cell>
    <Cell><Data ss:Type="Number">64.489999999999995</Data></Cell>
    <Cell><Data ss:Type="Number">2492000000</Data></Cell>
   </Row>
   <Row>
    <Cell><Data ss:Type="String">sp|P08905|LYZ2_MOUSE</Data></Cell>
    <Cell><Data ss:Type="String">Lyz2</Data></Cell>
    <Cell><Data ss:Type="String">sp|P08905|LYZ2_MOUSE Lysozyme C-2 OS=Mus musculus OX=10090 GN=Lyz2 PE=1 SV=2</Data></Cell>
    <Cell><Data ss:Type="Number">1</Data></Cell>
    <Cell><Data ss:Type="Number">3</Data></Cell>
    <Cell><Data ss:Type="Number">2</Data></Cell>
    <Cell><Data ss:Type="Number">2</Data></Cell>
    <Cell><Data ss:Type="Number">31.8</Data></Cell>
    <Cell><Data ss:Type="Number">16.689</Data></Cell>
    <Cell><Data ss:Type="Number">2471200000</Data></Cell>
   </Row>
   <Row>
    <Cell><Data ss:Type="String">sp|P24668|MPRD_MOUSE</Data></Cell>
    <Cell><Data ss:Type="String">M6pr</Data></Cell>
    <Cell><Data ss:Type="String">sp|P24668|MPRD_MOUSE Cation-dependent mannose-6-phosphate receptor OS=Mus musculus OX=10090 GN=M6pr PE=1 SV=1</Data></Cell>
    <Cell><Data ss:Type="Number">1</Data></Cell>
    <Cell><Data ss:Type="Number">11</Data></Cell>
    <Cell><Data ss:Type="Number">11</Data></Cell>
    <Cell><Data ss:Type="Number">11</Data></Cell>
    <Cell><Data ss:Type="Number">37.4</Data></Cell>
    <Cell><Data ss:Type="Number">31.172000000000001</Data></Cell>
    <Cell><Data ss:Type="Number">2396700000</Data></Cell>
   </Row>
   <Row>
    <Cell><Data ss:Type="String">sp|P53026|RL10A_MOUSE</Data></Cell>
    <Cell><Data ss:Type="String">Rpl10a</Data></Cell>
    <Cell><Data ss:Type="String">sp|P53026|RL10A_MOUSE 60S ribosomal protein L10a OS=Mus musculus OX=10090 GN=Rpl10a PE=1 SV=3</Data></Cell>
    <Cell><Data ss:Type="Number">1</Data></Cell>
    <Cell><Data ss:Type="Number">9</Data></Cell>
    <Cell><Data ss:Type="Number">9</Data></Cell>
    <Cell><Data ss:Type="Number">9</Data></Cell>
    <Cell><Data ss:Type="Number">35.5</Data></Cell>
    <Cell><Data ss:Type="Number">24.916</Data></Cell>
    <Cell><Data ss:Type="Number">2380400000</Data></Cell>
   </Row>
   <Row>
    <Cell><Data ss:Type="String">sp|P68040|RACK1_MOUSE</Data></Cell>
    <Cell><Data ss:Type="String">Rack1</Data></Cell>
    <Cell><Data ss:Type="String">sp|P68040|RACK1_MOUSE Receptor of activated protein C kinase 1 OS=Mus musculus OX=10090 GN=Rack1 PE=1 SV=3</Data></Cell>
    <Cell><Data ss:Type="Number">1</Data></Cell>
    <Cell><Data ss:Type="Number">17</Data></Cell>
    <Cell><Data ss:Type="Number">17</Data></Cell>
    <Cell><Data ss:Type="Number">17</Data></Cell>
    <Cell><Data ss:Type="Number">68.8</Data></Cell>
    <Cell><Data ss:Type="Number">35.076000000000001</Data></Cell>
    <Cell><Data ss:Type="Number">2378200000</Data></Cell>
   </Row>
   <Row>
    <Cell><Data ss:Type="String">sp|P57780|ACTN4_MOUSE</Data></Cell>
    <Cell><Data ss:Type="String">Actn4</Data></Cell>
    <Cell><Data ss:Type="String">sp|P57780|ACTN4_MOUSE Alpha-actinin-4 OS=Mus musculus OX=10090 GN=Actn4 PE=1 SV=1</Data></Cell>
    <Cell><Data ss:Type="Number">1</Data></Cell>
    <Cell><Data ss:Type="Number">41</Data></Cell>
    <Cell><Data ss:Type="Number">41</Data></Cell>
    <Cell><Data ss:Type="Number">26</Data></Cell>
    <Cell><Data ss:Type="Number">59</Data></Cell>
    <Cell><Data ss:Type="Number">104.98</Data></Cell>
    <Cell><Data ss:Type="Number">2377300000</Data></Cell>
   </Row>
   <Row>
    <Cell><Data ss:Type="String">sp|P08113|ENPL_MOUSE</Data></Cell>
    <Cell><Data ss:Type="String">Hsp90b1</Data></Cell>
    <Cell><Data ss:Type="String">sp|P08113|ENPL_MOUSE Endoplasmin OS=Mus musculus OX=10090 GN=Hsp90b1 PE=1 SV=2</Data></Cell>
    <Cell><Data ss:Type="Number">1</Data></Cell>
    <Cell><Data ss:Type="Number">40</Data></Cell>
    <Cell><Data ss:Type="Number">40</Data></Cell>
    <Cell><Data ss:Type="Number">38</Data></Cell>
    <Cell><Data ss:Type="Number">51.1</Data></Cell>
    <Cell><Data ss:Type="Number">92.474999999999994</Data></Cell>
    <Cell><Data ss:Type="Number">2366300000</Data></Cell>
   </Row>
   <Row>
    <Cell><Data ss:Type="String">sp|P42932|TCPQ_MOUSE</Data></Cell>
    <Cell><Data ss:Type="String">Cct8</Data></Cell>
    <Cell><Data ss:Type="String">sp|P42932|TCPQ_MOUSE T-complex protein 1 subunit theta OS=Mus musculus OX=10090 GN=Cct8 PE=1 SV=3</Data></Cell>
    <Cell><Data ss:Type="Number">1</Data></Cell>
    <Cell><Data ss:Type="Number">22</Data></Cell>
    <Cell><Data ss:Type="Number">22</Data></Cell>
    <Cell><Data ss:Type="Number">22</Data></Cell>
    <Cell><Data ss:Type="Number">45.1</Data></Cell>
    <Cell><Data ss:Type="Number">59.555</Data></Cell>
    <Cell><Data ss:Type="Number">2362000000</Data></Cell>
   </Row>
   <Row>
    <Cell><Data ss:Type="String">sp|P18242|CATD_MOUSE</Data></Cell>
    <Cell><Data ss:Type="String">Ctsd</Data></Cell>
    <Cell><Data ss:Type="String">sp|P18242|CATD_MOUSE Cathepsin D OS=Mus musculus OX=10090 GN=Ctsd PE=1 SV=1</Data></Cell>
    <Cell><Data ss:Type="Number">1</Data></Cell>
    <Cell><Data ss:Type="Number">11</Data></Cell>
    <Cell><Data ss:Type="Number">11</Data></Cell>
    <Cell><Data ss:Type="Number">11</Data></Cell>
    <Cell><Data ss:Type="Number">33.9</Data></Cell>
    <Cell><Data ss:Type="Number">44.953000000000003</Data></Cell>
    <Cell><Data ss:Type="Number">2341500000</Data></Cell>
   </Row>
   <Row>
    <Cell><Data ss:Type="String">sp|P27659|RL3_MOUSE</Data></Cell>
    <Cell><Data ss:Type="String">Rpl3</Data></Cell>
    <Cell><Data ss:Type="String">sp|P27659|RL3_MOUSE 60S ribosomal protein L3 OS=Mus musculus OX=10090 GN=Rpl3 PE=1 SV=3</Data></Cell>
    <Cell><Data ss:Type="Number">1</Data></Cell>
    <Cell><Data ss:Type="Number">19</Data></Cell>
    <Cell><Data ss:Type="Number">19</Data></Cell>
    <Cell><Data ss:Type="Number">19</Data></Cell>
    <Cell><Data ss:Type="Number">45.9</Data></Cell>
    <Cell><Data ss:Type="Number">46.109000000000002</Data></Cell>
    <Cell><Data ss:Type="Number">2334000000</Data></Cell>
   </Row>
   <Row>
    <Cell><Data ss:Type="String">sp|P47911|RL6_MOUSE</Data></Cell>
    <Cell><Data ss:Type="String">Rpl6</Data></Cell>
    <Cell><Data ss:Type="String">sp|P47911|RL6_MOUSE 60S ribosomal protein L6 OS=Mus musculus OX=10090 GN=Rpl6 PE=1 SV=3</Data></Cell>
    <Cell><Data ss:Type="Number">1</Data></Cell>
    <Cell><Data ss:Type="Number">16</Data></Cell>
    <Cell><Data ss:Type="Number">16</Data></Cell>
    <Cell><Data ss:Type="Number">16</Data></Cell>
    <Cell><Data ss:Type="Number">43.9</Data></Cell>
    <Cell><Data ss:Type="Number">33.509</Data></Cell>
    <Cell><Data ss:Type="Number">2328700000</Data></Cell>
   </Row>
   <Row>
    <Cell><Data ss:Type="String">sp|Q921I1|TRFE_MOUSE</Data></Cell>
    <Cell><Data ss:Type="String">Tf</Data></Cell>
    <Cell><Data ss:Type="String">sp|Q921I1|TRFE_MOUSE Serotransferrin OS=Mus musculus OX=10090 GN=Tf PE=1 SV=1</Data></Cell>
    <Cell><Data ss:Type="Number">1</Data></Cell>
    <Cell><Data ss:Type="Number">3</Data></Cell>
    <Cell><Data ss:Type="Number">2</Data></Cell>
    <Cell><Data ss:Type="Number">2</Data></Cell>
    <Cell><Data ss:Type="Number">3.3</Data></Cell>
    <Cell><Data ss:Type="Number">76.722999999999999</Data></Cell>
    <Cell><Data ss:Type="Number">2292100000</Data></Cell>
   </Row>
   <Row>
    <Cell><Data ss:Type="String">sp|Q61937|NPM_MOUSE</Data></Cell>
    <Cell><Data ss:Type="String">Npm1</Data></Cell>
    <Cell><Data ss:Type="String">sp|Q61937|NPM_MOUSE Nucleophosmin OS=Mus musculus OX=10090 GN=Npm1 PE=1 SV=1</Data></Cell>
    <Cell><Data ss:Type="Number">1</Data></Cell>
    <Cell><Data ss:Type="Number">10</Data></Cell>
    <Cell><Data ss:Type="Number">10</Data></Cell>
    <Cell><Data ss:Type="Number">10</Data></Cell>
    <Cell><Data ss:Type="Number">44.9</Data></Cell>
    <Cell><Data ss:Type="Number">32.56</Data></Cell>
    <Cell><Data ss:Type="Number">2277100000</Data></Cell>
   </Row>
   <Row>
    <Cell><Data ss:Type="String">sp|P11087|CO1A1_MOUSE;CON__Q862S4</Data></Cell>
    <Cell><Data ss:Type="String">Col1a1</Data></Cell>
    <Cell><Data ss:Type="String">sp|P11087|CO1A1_MOUSE Collagen alpha-1(I) chain OS=Mus musculus OX=10090 GN=Col1a1 PE=1 SV=4</Data></Cell>
    <Cell><Data ss:Type="Number">2</Data></Cell>
    <Cell><Data ss:Type="Number">7</Data></Cell>
    <Cell><Data ss:Type="Number">7</Data></Cell>
    <Cell><Data ss:Type="Number">7</Data></Cell>
    <Cell><Data ss:Type="Number">5.9</Data></Cell>
    <Cell><Data ss:Type="Number">138.03</Data></Cell>
    <Cell><Data ss:Type="Number">2252300000</Data></Cell>
   </Row>
   <Row>
    <Cell><Data ss:Type="String">sp|Q8K3V4|PADI6_MOUSE</Data></Cell>
    <Cell><Data ss:Type="String">Padi6</Data></Cell>
    <Cell><Data ss:Type="String">sp|Q8K3V4|PADI6_MOUSE Protein-arginine deiminase type-6 OS=Mus musculus OX=10090 GN=Padi6 PE=1 SV=2</Data></Cell>
    <Cell><Data ss:Type="Number">1</Data></Cell>
    <Cell><Data ss:Type="Number">1</Data></Cell>
    <Cell><Data ss:Type="Number">1</Data></Cell>
    <Cell><Data ss:Type="Number">1</Data></Cell>
    <Cell><Data ss:Type="Number">1.5</Data></Cell>
    <Cell><Data ss:Type="Number">76.778000000000006</Data></Cell>
    <Cell><Data ss:Type="Number">2241900000</Data></Cell>
   </Row>
   <Row>
    <Cell><Data ss:Type="String">sp|Q3THW5|H2AV_MOUSE;sp|P0C0S6|H2AZ_MOUSE</Data></Cell>
    <Cell><Data ss:Type="String">H2afv</Data></Cell>
    <Cell><Data ss:Type="String">sp|Q3THW5|H2AV_MOUSE Histone H2A.V OS=Mus musculus OX=10090 GN=H2afv PE=1 SV=3;sp|P0C0S6|H2AZ_MOUSE Histone H2A.Z OS=Mus musculus OX=10090 GN=H2az1 PE=1 SV=2</Data></Cell>
    <Cell><Data ss:Type="Number">2</Data></Cell>
    <Cell><Data ss:Type="Number">4</Data></Cell>
    <Cell><Data ss:Type="Number">2</Data></Cell>
    <Cell><Data ss:Type="Number">2</Data></Cell>
    <Cell><Data ss:Type="Number">31.2</Data></Cell>
    <Cell><Data ss:Type="Number">13.509</Data></Cell>
    <Cell><Data ss:Type="Number">2216400000</Data></Cell>
   </Row>
   <Row>
    <Cell><Data ss:Type="String">sp|P18760|COF1_MOUSE</Data></Cell>
    <Cell><Data ss:Type="String">Cfl1</Data></Cell>
    <Cell><Data ss:Type="String">sp|P18760|COF1_MOUSE Cofilin-1 OS=Mus musculus OX=10090 GN=Cfl1 PE=1 SV=3</Data></Cell>
    <Cell><Data ss:Type="Number">1</Data></Cell>
    <Cell><Data ss:Type="Number">14</Data></Cell>
    <Cell><Data ss:Type="Number">14</Data></Cell>
    <Cell><Data ss:Type="Number">13</Data></Cell>
    <Cell><Data ss:Type="Number">70.5</Data></Cell>
    <Cell><Data ss:Type="Number">18.559000000000001</Data></Cell>
    <Cell><Data ss:Type="Number">2211200000</Data></Cell>
   </Row>
   <Row>
    <Cell><Data ss:Type="String">sp|Q60668|HNRPD_MOUSE</Data></Cell>
    <Cell><Data ss:Type="String">Hnrnpd</Data></Cell>
    <Cell><Data ss:Type="String">sp|Q60668|HNRPD_MOUSE Heterogeneous nuclear ribonucleoprotein D0 OS=Mus musculus OX=10090 GN=Hnrnpd PE=1 SV=2</Data></Cell>
    <Cell><Data ss:Type="Number">1</Data></Cell>
    <Cell><Data ss:Type="Number">9</Data></Cell>
    <Cell><Data ss:Type="Number">9</Data></Cell>
    <Cell><Data ss:Type="Number">8</Data></Cell>
    <Cell><Data ss:Type="Number">28.2</Data></Cell>
    <Cell><Data ss:Type="Number">38.353999999999999</Data></Cell>
    <Cell><Data ss:Type="Number">2174100000</Data></Cell>
   </Row>
   <Row>
    <Cell><Data ss:Type="String">sp|Q9D8N0|EF1G_MOUSE</Data></Cell>
    <Cell><Data ss:Type="String">Eef1g</Data></Cell>
    <Cell><Data ss:Type="String">sp|Q9D8N0|EF1G_MOUSE Elongation factor 1-gamma OS=Mus musculus OX=10090 GN=Eef1g PE=1 SV=3</Data></Cell>
    <Cell><Data ss:Type="Number">1</Data></Cell>
    <Cell><Data ss:Type="Number">19</Data></Cell>
    <Cell><Data ss:Type="Number">19</Data></Cell>
    <Cell><Data ss:Type="Number">19</Data></Cell>
    <Cell><Data ss:Type="Number">44.2</Data></Cell>
    <Cell><Data ss:Type="Number">50.06</Data></Cell>
    <Cell><Data ss:Type="Number">2170400000</Data></Cell>
   </Row>
   <Row>
    <Cell><Data ss:Type="String">sp|P62827|RAN_MOUSE;sp|Q61820|RANT_MOUSE</Data></Cell>
    <Cell><Data ss:Type="String">Ran</Data></Cell>
    <Cell><Data ss:Type="String">sp|P62827|RAN_MOUSE GTP-binding nuclear protein Ran OS=Mus musculus OX=10090 GN=Ran PE=1 SV=3</Data></Cell>
    <Cell><Data ss:Type="Number">2</Data></Cell>
    <Cell><Data ss:Type="Number">9</Data></Cell>
    <Cell><Data ss:Type="Number">9</Data></Cell>
    <Cell><Data ss:Type="Number">9</Data></Cell>
    <Cell><Data ss:Type="Number">44.4</Data></Cell>
    <Cell><Data ss:Type="Number">24.422999999999998</Data></Cell>
    <Cell><Data ss:Type="Number">2162500000</Data></Cell>
   </Row>
   <Row>
    <Cell><Data ss:Type="String">sp|Q99JY9|ARP3_MOUSE;sp|Q641P0|ARP3B_MOUSE</Data></Cell>
    <Cell><Data ss:Type="String">Actr3</Data></Cell>
    <Cell><Data ss:Type="String">sp|Q99JY9|ARP3_MOUSE Actin-related protein 3 OS=Mus musculus OX=10090 GN=Actr3 PE=1 SV=3</Data></Cell>
    <Cell><Data ss:Type="Number">2</Data></Cell>
    <Cell><Data ss:Type="Number">16</Data></Cell>
    <Cell><Data ss:Type="Number">16</Data></Cell>
    <Cell><Data ss:Type="Number">16</Data></Cell>
    <Cell><Data ss:Type="Number">51.9</Data></Cell>
    <Cell><Data ss:Type="Number">47.356999999999999</Data></Cell>
    <Cell><Data ss:Type="Number">2153900000</Data></Cell>
   </Row>
   <Row>
    <Cell><Data ss:Type="String">sp|Q8K2Z4|CND1_MOUSE</Data></Cell>
    <Cell><Data ss:Type="String">Ncapd2</Data></Cell>
    <Cell><Data ss:Type="String">sp|Q8K2Z4|CND1_MOUSE Condensin complex subunit 1 OS=Mus musculus OX=10090 GN=Ncapd2 PE=1 SV=2</Data></Cell>
    <Cell><Data ss:Type="Number">1</Data></Cell>
    <Cell><Data ss:Type="Number">3</Data></Cell>
    <Cell><Data ss:Type="Number">3</Data></Cell>
    <Cell><Data ss:Type="Number">3</Data></Cell>
    <Cell><Data ss:Type="Number">2.9</Data></Cell>
    <Cell><Data ss:Type="Number">155.66</Data></Cell>
    <Cell><Data ss:Type="Number">2141200000</Data></Cell>
   </Row>
   <Row>
    <Cell><Data ss:Type="String">sp|P80314|TCPB_MOUSE</Data></Cell>
    <Cell><Data ss:Type="String">Cct2</Data></Cell>
    <Cell><Data ss:Type="String">sp|P80314|TCPB_MOUSE T-complex protein 1 subunit beta OS=Mus musculus OX=10090 GN=Cct2 PE=1 SV=4</Data></Cell>
    <Cell><Data ss:Type="Number">1</Data></Cell>
    <Cell><Data ss:Type="Number">22</Data></Cell>
    <Cell><Data ss:Type="Number">22</Data></Cell>
    <Cell><Data ss:Type="Number">22</Data></Cell>
    <Cell><Data ss:Type="Number">55.5</Data></Cell>
    <Cell><Data ss:Type="Number">57.476999999999997</Data></Cell>
    <Cell><Data ss:Type="Number">2129700000</Data></Cell>
   </Row>
   <Row>
    <Cell><Data ss:Type="String">sp|P28271|ACOC_MOUSE</Data></Cell>
    <Cell><Data ss:Type="String">Aco1</Data></Cell>
    <Cell><Data ss:Type="String">sp|P28271|ACOC_MOUSE Cytoplasmic aconitate hydratase OS=Mus musculus OX=10090 GN=Aco1 PE=1 SV=3</Data></Cell>
    <Cell><Data ss:Type="Number">1</Data></Cell>
    <Cell><Data ss:Type="Number">2</Data></Cell>
    <Cell><Data ss:Type="Number">2</Data></Cell>
    <Cell><Data ss:Type="Number">2</Data></Cell>
    <Cell><Data ss:Type="Number">1.7</Data></Cell>
    <Cell><Data ss:Type="Number">98.123999999999995</Data></Cell>
    <Cell><Data ss:Type="Number">2127900000</Data></Cell>
   </Row>
   <Row>
    <Cell><Data ss:Type="String">sp|P11983|TCPA_MOUSE</Data></Cell>
    <Cell><Data ss:Type="String">Tcp1</Data></Cell>
    <Cell><Data ss:Type="String">sp|P11983|TCPA_MOUSE T-complex protein 1 subunit alpha OS=Mus musculus OX=10090 GN=Tcp1 PE=1 SV=3</Data></Cell>
    <Cell><Data ss:Type="Number">1</Data></Cell>
    <Cell><Data ss:Type="Number">21</Data></Cell>
    <Cell><Data ss:Type="Number">21</Data></Cell>
    <Cell><Data ss:Type="Number">21</Data></Cell>
    <Cell><Data ss:Type="Number">45.1</Data></Cell>
    <Cell><Data ss:Type="Number">60.448</Data></Cell>
    <Cell><Data ss:Type="Number">2125200000</Data></Cell>
   </Row>
   <Row>
    <Cell><Data ss:Type="String">sp|Q9DBJ1|PGAM1_MOUSE;sp|O70250|PGAM2_MOUSE</Data></Cell>
    <Cell><Data ss:Type="String">Pgam1</Data></Cell>
    <Cell><Data ss:Type="String">sp|Q9DBJ1|PGAM1_MOUSE Phosphoglycerate mutase 1 OS=Mus musculus OX=10090 GN=Pgam1 PE=1 SV=3</Data></Cell>
    <Cell><Data ss:Type="Number">2</Data></Cell>
    <Cell><Data ss:Type="Number">10</Data></Cell>
    <Cell><Data ss:Type="Number">10</Data></Cell>
    <Cell><Data ss:Type="Number">10</Data></Cell>
    <Cell><Data ss:Type="Number">52.8</Data></Cell>
    <Cell><Data ss:Type="Number">28.832000000000001</Data></Cell>
    <Cell><Data ss:Type="Number">2103900000</Data></Cell>
   </Row>
   <Row>
    <Cell><Data ss:Type="String">sp|Q6PB66|LPPRC_MOUSE</Data></Cell>
    <Cell><Data ss:Type="String">Lrpprc</Data></Cell>
    <Cell><Data ss:Type="String">sp|Q6PB66|LPPRC_MOUSE Leucine-rich PPR motif-containing protein, mitochondrial OS=Mus musculus OX=10090 GN=Lrpprc PE=1 SV=2</Data></Cell>
    <Cell><Data ss:Type="Number">1</Data></Cell>
    <Cell><Data ss:Type="Number">30</Data></Cell>
    <Cell><Data ss:Type="Number">30</Data></Cell>
    <Cell><Data ss:Type="Number">30</Data></Cell>
    <Cell><Data ss:Type="Number">28.7</Data></Cell>
    <Cell><Data ss:Type="Number">156.61000000000001</Data></Cell>
    <Cell><Data ss:Type="Number">2098900000</Data></Cell>
   </Row>
   <Row>
    <Cell><Data ss:Type="String">sp|P24369|PPIB_MOUSE</Data></Cell>
    <Cell><Data ss:Type="String">Ppib</Data></Cell>
    <Cell><Data ss:Type="String">sp|P24369|PPIB_MOUSE Peptidyl-prolyl cis-trans isomerase B OS=Mus musculus OX=10090 GN=Ppib PE=1 SV=2</Data></Cell>
    <Cell><Data ss:Type="Number">1</Data></Cell>
    <Cell><Data ss:Type="Number">9</Data></Cell>
    <Cell><Data ss:Type="Number">9</Data></Cell>
    <Cell><Data ss:Type="Number">9</Data></Cell>
    <Cell><Data ss:Type="Number">43.5</Data></Cell>
    <Cell><Data ss:Type="Number">23.713000000000001</Data></Cell>
    <Cell><Data ss:Type="Number">2088100000</Data></Cell>
   </Row>
   <Row>
    <Cell><Data ss:Type="String">sp|P61358|RL27_MOUSE</Data></Cell>
    <Cell><Data ss:Type="String">Rpl27</Data></Cell>
    <Cell><Data ss:Type="String">sp|P61358|RL27_MOUSE 60S ribosomal protein L27 OS=Mus musculus OX=10090 GN=Rpl27 PE=1 SV=2</Data></Cell>
    <Cell><Data ss:Type="Number">1</Data></Cell>
    <Cell><Data ss:Type="Number">4</Data></Cell>
    <Cell><Data ss:Type="Number">4</Data></Cell>
    <Cell><Data ss:Type="Number">4</Data></Cell>
    <Cell><Data ss:Type="Number">36</Data></Cell>
    <Cell><Data ss:Type="Number">15.798</Data></Cell>
    <Cell><Data ss:Type="Number">2074100000</Data></Cell>
   </Row>
   <Row>
    <Cell><Data ss:Type="String">sp|Q07113|MPRI_MOUSE</Data></Cell>
    <Cell><Data ss:Type="String">Igf2r</Data></Cell>
    <Cell><Data ss:Type="String">sp|Q07113|MPRI_MOUSE Cation-independent mannose-6-phosphate receptor OS=Mus musculus OX=10090 GN=Igf2r PE=1 SV=1</Data></Cell>
    <Cell><Data ss:Type="Number">1</Data></Cell>
    <Cell><Data ss:Type="Number">39</Data></Cell>
    <Cell><Data ss:Type="Number">39</Data></Cell>
    <Cell><Data ss:Type="Number">39</Data></Cell>
    <Cell><Data ss:Type="Number">21.1</Data></Cell>
    <Cell><Data ss:Type="Number">273.81</Data></Cell>
    <Cell><Data ss:Type="Number">2057800000</Data></Cell>
   </Row>
   <Row>
    <Cell><Data ss:Type="String">sp|P60843|IF4A1_MOUSE;sp|P10630|IF4A2_MOUSE</Data></Cell>
    <Cell><Data ss:Type="String">Eif4a1</Data></Cell>
    <Cell><Data ss:Type="String">sp|P60843|IF4A1_MOUSE Eukaryotic initiation factor 4A-I OS=Mus musculus OX=10090 GN=Eif4a1 PE=1 SV=1;sp|P10630|IF4A2_MOUSE Eukaryotic initiation factor 4A-II OS=Mus musculus OX=10090 GN=Eif4a2 PE=1 SV=2</Data></Cell>
    <Cell><Data ss:Type="Number">2</Data></Cell>
    <Cell><Data ss:Type="Number">22</Data></Cell>
    <Cell><Data ss:Type="Number">22</Data></Cell>
    <Cell><Data ss:Type="Number">17</Data></Cell>
    <Cell><Data ss:Type="Number">46.8</Data></Cell>
    <Cell><Data ss:Type="Number">46.152999999999999</Data></Cell>
    <Cell><Data ss:Type="Number">2056000000</Data></Cell>
   </Row>
   <Row>
    <Cell><Data ss:Type="String">sp|P14131|RS16_MOUSE</Data></Cell>
    <Cell><Data ss:Type="String">Rps16</Data></Cell>
    <Cell><Data ss:Type="String">sp|P14131|RS16_MOUSE 40S ribosomal protein S16 OS=Mus musculus OX=10090 GN=Rps16 PE=1 SV=4</Data></Cell>
    <Cell><Data ss:Type="Number">1</Data></Cell>
    <Cell><Data ss:Type="Number">11</Data></Cell>
    <Cell><Data ss:Type="Number">11</Data></Cell>
    <Cell><Data ss:Type="Number">11</Data></Cell>
    <Cell><Data ss:Type="Number">63</Data></Cell>
    <Cell><Data ss:Type="Number">16.445</Data></Cell>
    <Cell><Data ss:Type="Number">2047300000</Data></Cell>
   </Row>
   <Row>
    <Cell><Data ss:Type="String">sp|P80315|TCPD_MOUSE</Data></Cell>
    <Cell><Data ss:Type="String">Cct4</Data></Cell>
    <Cell><Data ss:Type="String">sp|P80315|TCPD_MOUSE T-complex protein 1 subunit delta OS=Mus musculus OX=10090 GN=Cct4 PE=1 SV=3</Data></Cell>
    <Cell><Data ss:Type="Number">1</Data></Cell>
    <Cell><Data ss:Type="Number">17</Data></Cell>
    <Cell><Data ss:Type="Number">17</Data></Cell>
    <Cell><Data ss:Type="Number">17</Data></Cell>
    <Cell><Data ss:Type="Number">39.5</Data></Cell>
    <Cell><Data ss:Type="Number">58.066000000000003</Data></Cell>
    <Cell><Data ss:Type="Number">2038300000</Data></Cell>
   </Row>
   <Row>
    <Cell><Data ss:Type="String">sp|P35980|RL18_MOUSE</Data></Cell>
    <Cell><Data ss:Type="String">Rpl18</Data></Cell>
    <Cell><Data ss:Type="String">sp|P35980|RL18_MOUSE 60S ribosomal protein L18 OS=Mus musculus OX=10090 GN=Rpl18 PE=1 SV=3</Data></Cell>
    <Cell><Data ss:Type="Number">1</Data></Cell>
    <Cell><Data ss:Type="Number">7</Data></Cell>
    <Cell><Data ss:Type="Number">7</Data></Cell>
    <Cell><Data ss:Type="Number">7</Data></Cell>
    <Cell><Data ss:Type="Number">38.799999999999997</Data></Cell>
    <Cell><Data ss:Type="Number">21.643999999999998</Data></Cell>
    <Cell><Data ss:Type="Number">2002500000</Data></Cell>
   </Row>
   <Row>
    <Cell><Data ss:Type="String">sp|P62983|RS27A_MOUSE</Data></Cell>
    <Cell><Data ss:Type="String">Rps27a</Data></Cell>
    <Cell><Data ss:Type="String">sp|P62983|RS27A_MOUSE Ubiquitin-40S ribosomal protein S27a OS=Mus musculus OX=10090 GN=Rps27a PE=1 SV=2</Data></Cell>
    <Cell><Data ss:Type="Number">1</Data></Cell>
    <Cell><Data ss:Type="Number">7</Data></Cell>
    <Cell><Data ss:Type="Number">7</Data></Cell>
    <Cell><Data ss:Type="Number">2</Data></Cell>
    <Cell><Data ss:Type="Number">50.6</Data></Cell>
    <Cell><Data ss:Type="Number">17.951000000000001</Data></Cell>
    <Cell><Data ss:Type="Number">2001200000</Data></Cell>
   </Row>
   <Row>
    <Cell><Data ss:Type="String">sp|P53702|CCHL_MOUSE</Data></Cell>
    <Cell><Data ss:Type="String">Hccs</Data></Cell>
    <Cell><Data ss:Type="String">sp|P53702|CCHL_MOUSE Cytochrome c-type heme lyase OS=Mus musculus OX=10090 GN=Hccs PE=1 SV=2</Data></Cell>
    <Cell><Data ss:Type="Number">1</Data></Cell>
    <Cell><Data ss:Type="Number">12</Data></Cell>
    <Cell><Data ss:Type="Number">12</Data></Cell>
    <Cell><Data ss:Type="Number">12</Data></Cell>
    <Cell><Data ss:Type="Number">55.5</Data></Cell>
    <Cell><Data ss:Type="Number">30.977</Data></Cell>
    <Cell><Data ss:Type="Number">1993800000</Data></Cell>
   </Row>
   <Row>
    <Cell><Data ss:Type="String">sp|P62270|RS18_MOUSE</Data></Cell>
    <Cell><Data ss:Type="String">Rps18</Data></Cell>
    <Cell><Data ss:Type="String">sp|P62270|RS18_MOUSE 40S ribosomal protein S18 OS=Mus musculus OX=10090 GN=Rps18 PE=1 SV=3</Data></Cell>
    <Cell><Data ss:Type="Number">1</Data></Cell>
    <Cell><Data ss:Type="Number">10</Data></Cell>
    <Cell><Data ss:Type="Number">10</Data></Cell>
    <Cell><Data ss:Type="Number">10</Data></Cell>
    <Cell><Data ss:Type="Number">52.6</Data></Cell>
    <Cell><Data ss:Type="Number">17.718</Data></Cell>
    <Cell><Data ss:Type="Number">1985900000</Data></Cell>
   </Row>
   <Row>
    <Cell><Data ss:Type="String">sp|Q8BTM8|FLNA_MOUSE</Data></Cell>
    <Cell><Data ss:Type="String">Flna</Data></Cell>
    <Cell><Data ss:Type="String">sp|Q8BTM8|FLNA_MOUSE Filamin-A OS=Mus musculus OX=10090 GN=Flna PE=1 SV=5</Data></Cell>
    <Cell><Data ss:Type="Number">1</Data></Cell>
    <Cell><Data ss:Type="Number">90</Data></Cell>
    <Cell><Data ss:Type="Number">90</Data></Cell>
    <Cell><Data ss:Type="Number">84</Data></Cell>
    <Cell><Data ss:Type="Number">52.7</Data></Cell>
    <Cell><Data ss:Type="Number">281.22000000000003</Data></Cell>
    <Cell><Data ss:Type="Number">1975800000</Data></Cell>
   </Row>
   <Row>
    <Cell><Data ss:Type="String">sp|P56480|ATPB_MOUSE</Data></Cell>
    <Cell><Data ss:Type="String">Atp5f1b</Data></Cell>
    <Cell><Data ss:Type="String">sp|P56480|ATPB_MOUSE ATP synthase subunit beta, mitochondrial OS=Mus musculus OX=10090 GN=Atp5f1b PE=1 SV=2</Data></Cell>
    <Cell><Data ss:Type="Number">1</Data></Cell>
    <Cell><Data ss:Type="Number">25</Data></Cell>
    <Cell><Data ss:Type="Number">25</Data></Cell>
    <Cell><Data ss:Type="Number">25</Data></Cell>
    <Cell><Data ss:Type="Number">70.099999999999994</Data></Cell>
    <Cell><Data ss:Type="Number">56.3</Data></Cell>
    <Cell><Data ss:Type="Number">1968000000</Data></Cell>
   </Row>
   <Row>
    <Cell><Data ss:Type="String">sp|P01942|HBA_MOUSE</Data></Cell>
    <Cell><Data ss:Type="String">Hba</Data></Cell>
    <Cell><Data ss:Type="String">sp|P01942|HBA_MOUSE Hemoglobin subunit alpha OS=Mus musculus OX=10090 GN=Hba PE=1 SV=2</Data></Cell>
    <Cell><Data ss:Type="Number">1</Data></Cell>
    <Cell><Data ss:Type="Number">5</Data></Cell>
    <Cell><Data ss:Type="Number">3</Data></Cell>
    <Cell><Data ss:Type="Number">3</Data></Cell>
    <Cell><Data ss:Type="Number">34.5</Data></Cell>
    <Cell><Data ss:Type="Number">15.085000000000001</Data></Cell>
    <Cell><Data ss:Type="Number">1952400000</Data></Cell>
   </Row>
   <Row>
    <Cell><Data ss:Type="String">sp|P62301|RS13_MOUSE</Data></Cell>
    <Cell><Data ss:Type="String">Rps13</Data></Cell>
    <Cell><Data ss:Type="String">sp|P62301|RS13_MOUSE 40S ribosomal protein S13 OS=Mus musculus OX=10090 GN=Rps13 PE=1 SV=2</Data></Cell>
    <Cell><Data ss:Type="Number">1</Data></Cell>
    <Cell><Data ss:Type="Number">6</Data></Cell>
    <Cell><Data ss:Type="Number">6</Data></Cell>
    <Cell><Data ss:Type="Number">6</Data></Cell>
    <Cell><Data ss:Type="Number">35.799999999999997</Data></Cell>
    <Cell><Data ss:Type="Number">17.222000000000001</Data></Cell>
    <Cell><Data ss:Type="Number">1939500000</Data></Cell>
   </Row>
   <Row>
    <Cell><Data ss:Type="String">sp|P08249|MDHM_MOUSE</Data></Cell>
    <Cell><Data ss:Type="String">Mdh2</Data></Cell>
    <Cell><Data ss:Type="String">sp|P08249|MDHM_MOUSE Malate dehydrogenase, mitochondrial OS=Mus musculus OX=10090 GN=Mdh2 PE=1 SV=3</Data></Cell>
    <Cell><Data ss:Type="Number">1</Data></Cell>
    <Cell><Data ss:Type="Number">18</Data></Cell>
    <Cell><Data ss:Type="Number">18</Data></Cell>
    <Cell><Data ss:Type="Number">18</Data></Cell>
    <Cell><Data ss:Type="Number">65.7</Data></Cell>
    <Cell><Data ss:Type="Number">35.610999999999997</Data></Cell>
    <Cell><Data ss:Type="Number">1915500000</Data></Cell>
   </Row>
   <Row>
    <Cell><Data ss:Type="String">sp|Q9QUN7|TLR2_MOUSE</Data></Cell>
    <Cell><Data ss:Type="String">Tlr2</Data></Cell>
    <Cell><Data ss:Type="String">sp|Q9QUN7|TLR2_MOUSE Toll-like receptor 2 OS=Mus musculus OX=10090 GN=Tlr2 PE=1 SV=1</Data></Cell>
    <Cell><Data ss:Type="Number">1</Data></Cell>
    <Cell><Data ss:Type="Number">15</Data></Cell>
    <Cell><Data ss:Type="Number">15</Data></Cell>
    <Cell><Data ss:Type="Number">15</Data></Cell>
    <Cell><Data ss:Type="Number">22.7</Data></Cell>
    <Cell><Data ss:Type="Number">89.447999999999993</Data></Cell>
    <Cell><Data ss:Type="Number">1899900000</Data></Cell>
   </Row>
   <Row>
    <Cell><Data ss:Type="String">sp|O35942|NEK2_MOUSE;sp|Q62406|IRAK1_MOUSE</Data></Cell>
    <Cell><Data ss:Type="String">Nek2</Data></Cell>
    <Cell><Data ss:Type="String">sp|O35942|NEK2_MOUSE Serine/threonine-protein kinase Nek2 OS=Mus musculus OX=10090 GN=Nek2 PE=1 SV=2;sp|Q62406|IRAK1_MOUSE Interleukin-1 receptor-associated kinase 1 OS=Mus musculus OX=10090 GN=Irak1 PE=1 SV=3</Data></Cell>
    <Cell><Data ss:Type="Number">2</Data></Cell>
    <Cell><Data ss:Type="Number">1</Data></Cell>
    <Cell><Data ss:Type="Number">1</Data></Cell>
    <Cell><Data ss:Type="Number">1</Data></Cell>
    <Cell><Data ss:Type="Number">1.8</Data></Cell>
    <Cell><Data ss:Type="Number">51.241999999999997</Data></Cell>
    <Cell><Data ss:Type="Number">1853500000</Data></Cell>
   </Row>
   <Row>
    <Cell><Data ss:Type="String">sp|P62835|RAP1A_MOUSE</Data></Cell>
    <Cell><Data ss:Type="String">Rap1a</Data></Cell>
    <Cell><Data ss:Type="String">sp|P62835|RAP1A_MOUSE Ras-related protein Rap-1A OS=Mus musculus OX=10090 GN=Rap1a PE=1 SV=1</Data></Cell>
    <Cell><Data ss:Type="Number">1</Data></Cell>
    <Cell><Data ss:Type="Number">12</Data></Cell>
    <Cell><Data ss:Type="Number">12</Data></Cell>
    <Cell><Data ss:Type="Number">5</Data></Cell>
    <Cell><Data ss:Type="Number">64.099999999999994</Data></Cell>
    <Cell><Data ss:Type="Number">20.986999999999998</Data></Cell>
    <Cell><Data ss:Type="Number">1853400000</Data></Cell>
   </Row>
   <Row>
    <Cell><Data ss:Type="String">sp|O08528|HXK2_MOUSE</Data></Cell>
    <Cell><Data ss:Type="String">Hk2</Data></Cell>
    <Cell><Data ss:Type="String">sp|O08528|HXK2_MOUSE Hexokinase-2 OS=Mus musculus OX=10090 GN=Hk2 PE=1 SV=1</Data></Cell>
    <Cell><Data ss:Type="Number">1</Data></Cell>
    <Cell><Data ss:Type="Number">27</Data></Cell>
    <Cell><Data ss:Type="Number">27</Data></Cell>
    <Cell><Data ss:Type="Number">22</Data></Cell>
    <Cell><Data ss:Type="Number">36.299999999999997</Data></Cell>
    <Cell><Data ss:Type="Number">102.53</Data></Cell>
    <Cell><Data ss:Type="Number">1831800000</Data></Cell>
   </Row>
   <Row>
    <Cell><Data ss:Type="String">sp|P47963|RL13_MOUSE</Data></Cell>
    <Cell><Data ss:Type="String">Rpl13</Data></Cell>
    <Cell><Data ss:Type="String">sp|P47963|RL13_MOUSE 60S ribosomal protein L13 OS=Mus musculus OX=10090 GN=Rpl13 PE=1 SV=3</Data></Cell>
    <Cell><Data ss:Type="Number">1</Data></Cell>
    <Cell><Data ss:Type="Number">10</Data></Cell>
    <Cell><Data ss:Type="Number">10</Data></Cell>
    <Cell><Data ss:Type="Number">10</Data></Cell>
    <Cell><Data ss:Type="Number">39.799999999999997</Data></Cell>
    <Cell><Data ss:Type="Number">24.305</Data></Cell>
    <Cell><Data ss:Type="Number">1822400000</Data></Cell>
   </Row>
   <Row>
    <Cell><Data ss:Type="String">sp|P34884|MIF_MOUSE</Data></Cell>
    <Cell><Data ss:Type="String">Mif</Data></Cell>
    <Cell><Data ss:Type="String">sp|P34884|MIF_MOUSE Macrophage migration inhibitory factor OS=Mus musculus OX=10090 GN=Mif PE=1 SV=2</Data></Cell>
    <Cell><Data ss:Type="Number">1</Data></Cell>
    <Cell><Data ss:Type="Number">5</Data></Cell>
    <Cell><Data ss:Type="Number">5</Data></Cell>
    <Cell><Data ss:Type="Number">5</Data></Cell>
    <Cell><Data ss:Type="Number">71.3</Data></Cell>
    <Cell><Data ss:Type="Number">12.504</Data></Cell>
    <Cell><Data ss:Type="Number">1819200000</Data></Cell>
   </Row>
   <Row>
    <Cell><Data ss:Type="String">sp|P19783|COX41_MOUSE</Data></Cell>
    <Cell><Data ss:Type="String">Cox4i1</Data></Cell>
    <Cell><Data ss:Type="String">sp|P19783|COX41_MOUSE Cytochrome c oxidase subunit 4 isoform 1, mitochondrial OS=Mus musculus OX=10090 GN=Cox4i1 PE=1 SV=2</Data></Cell>
    <Cell><Data ss:Type="Number">1</Data></Cell>
    <Cell><Data ss:Type="Number">9</Data></Cell>
    <Cell><Data ss:Type="Number">9</Data></Cell>
    <Cell><Data ss:Type="Number">9</Data></Cell>
    <Cell><Data ss:Type="Number">53.8</Data></Cell>
    <Cell><Data ss:Type="Number">19.53</Data></Cell>
    <Cell><Data ss:Type="Number">1803200000</Data></Cell>
   </Row>
   <Row>
    <Cell><Data ss:Type="String">sp|P14148|RL7_MOUSE</Data></Cell>
    <Cell><Data ss:Type="String">Rpl7</Data></Cell>
    <Cell><Data ss:Type="String">sp|P14148|RL7_MOUSE 60S ribosomal protein L7 OS=Mus musculus OX=10090 GN=Rpl7 PE=1 SV=2</Data></Cell>
    <Cell><Data ss:Type="Number">1</Data></Cell>
    <Cell><Data ss:Type="Number">16</Data></Cell>
    <Cell><Data ss:Type="Number">16</Data></Cell>
    <Cell><Data ss:Type="Number">16</Data></Cell>
    <Cell><Data ss:Type="Number">50</Data></Cell>
    <Cell><Data ss:Type="Number">31.419</Data></Cell>
    <Cell><Data ss:Type="Number">1740600000</Data></Cell>
   </Row>
   <Row>
    <Cell><Data ss:Type="String">sp|P28481|CO2A1_MOUSE</Data></Cell>
    <Cell><Data ss:Type="String">Col2a1</Data></Cell>
    <Cell><Data ss:Type="String">sp|P28481|CO2A1_MOUSE Collagen alpha-1(II) chain OS=Mus musculus OX=10090 GN=Col2a1 PE=1 SV=2</Data></Cell>
    <Cell><Data ss:Type="Number">1</Data></Cell>
    <Cell><Data ss:Type="Number">7</Data></Cell>
    <Cell><Data ss:Type="Number">7</Data></Cell>
    <Cell><Data ss:Type="Number">7</Data></Cell>
    <Cell><Data ss:Type="Number">6.5</Data></Cell>
    <Cell><Data ss:Type="Number">141.97</Data></Cell>
    <Cell><Data ss:Type="Number">1712800000</Data></Cell>
   </Row>
   <Row>
    <Cell><Data ss:Type="String">sp|Q8BFR5|EFTU_MOUSE</Data></Cell>
    <Cell><Data ss:Type="String">Tufm</Data></Cell>
    <Cell><Data ss:Type="String">sp|Q8BFR5|EFTU_MOUSE Elongation factor Tu, mitochondrial OS=Mus musculus OX=10090 GN=Tufm PE=1 SV=1</Data></Cell>
    <Cell><Data ss:Type="Number">1</Data></Cell>
    <Cell><Data ss:Type="Number">19</Data></Cell>
    <Cell><Data ss:Type="Number">19</Data></Cell>
    <Cell><Data ss:Type="Number">19</Data></Cell>
    <Cell><Data ss:Type="Number">49.6</Data></Cell>
    <Cell><Data ss:Type="Number">49.508000000000003</Data></Cell>
    <Cell><Data ss:Type="Number">1712300000</Data></Cell>
   </Row>
   <Row>
    <Cell><Data ss:Type="String">sp|O89020|AFAM_MOUSE</Data></Cell>
    <Cell><Data ss:Type="String">Afm</Data></Cell>
    <Cell><Data ss:Type="String">sp|O89020|AFAM_MOUSE Afamin OS=Mus musculus OX=10090 GN=Afm PE=1 SV=2</Data></Cell>
    <Cell><Data ss:Type="Number">1</Data></Cell>
    <Cell><Data ss:Type="Number">3</Data></Cell>
    <Cell><Data ss:Type="Number">2</Data></Cell>
    <Cell><Data ss:Type="Number">2</Data></Cell>
    <Cell><Data ss:Type="Number">4.0999999999999996</Data></Cell>
    <Cell><Data ss:Type="Number">69.378</Data></Cell>
    <Cell><Data ss:Type="Number">1695300000</Data></Cell>
   </Row>
   <Row>
    <Cell><Data ss:Type="String">sp|Q7TMK9|HNRPQ_MOUSE</Data></Cell>
    <Cell><Data ss:Type="String">Syncrip</Data></Cell>
    <Cell><Data ss:Type="String">sp|Q7TMK9|HNRPQ_MOUSE Heterogeneous nuclear ribonucleoprotein Q OS=Mus musculus OX=10090 GN=Syncrip PE=1 SV=2</Data></Cell>
    <Cell><Data ss:Type="Number">1</Data></Cell>
    <Cell><Data ss:Type="Number">18</Data></Cell>
    <Cell><Data ss:Type="Number">18</Data></Cell>
    <Cell><Data ss:Type="Number">18</Data></Cell>
    <Cell><Data ss:Type="Number">35.6</Data></Cell>
    <Cell><Data ss:Type="Number">69.632000000000005</Data></Cell>
    <Cell><Data ss:Type="Number">1657800000</Data></Cell>
   </Row>
   <Row>
    <Cell><Data ss:Type="String">sp|Q8CIM5|GPR84_MOUSE</Data></Cell>
    <Cell><Data ss:Type="String">Gpr84</Data></Cell>
    <Cell><Data ss:Type="String">sp|Q8CIM5|GPR84_MOUSE G-protein coupled receptor 84 OS=Mus musculus OX=10090 GN=Gpr84 PE=1 SV=1</Data></Cell>
    <Cell><Data ss:Type="Number">1</Data></Cell>
    <Cell><Data ss:Type="Number">5</Data></Cell>
    <Cell><Data ss:Type="Number">5</Data></Cell>
    <Cell><Data ss:Type="Number">5</Data></Cell>
    <Cell><Data ss:Type="Number">18.2</Data></Cell>
    <Cell><Data ss:Type="Number">43.716999999999999</Data></Cell>
    <Cell><Data ss:Type="Number">1648400000</Data></Cell>
   </Row>
   <Row>
    <Cell><Data ss:Type="String">sp|Q5SYD0|MYO1D_MOUSE</Data></Cell>
    <Cell><Data ss:Type="String">Myo1d</Data></Cell>
    <Cell><Data ss:Type="String">sp|Q5SYD0|MYO1D_MOUSE Unconventional myosin-Id OS=Mus musculus OX=10090 GN=Myo1d PE=1 SV=1</Data></Cell>
    <Cell><Data ss:Type="Number">1</Data></Cell>
    <Cell><Data ss:Type="Number">21</Data></Cell>
    <Cell><Data ss:Type="Number">19</Data></Cell>
    <Cell><Data ss:Type="Number">19</Data></Cell>
    <Cell><Data ss:Type="Number">26.4</Data></Cell>
    <Cell><Data ss:Type="Number">116.08</Data></Cell>
    <Cell><Data ss:Type="Number">1634100000</Data></Cell>
   </Row>
   <Row>
    <Cell><Data ss:Type="String">sp|P02468|LAMC1_MOUSE</Data></Cell>
    <Cell><Data ss:Type="String">Lamc1</Data></Cell>
    <Cell><Data ss:Type="String">sp|P02468|LAMC1_MOUSE Laminin subunit gamma-1 OS=Mus musculus OX=10090 GN=Lamc1 PE=1 SV=2</Data></Cell>
    <Cell><Data ss:Type="Number">1</Data></Cell>
    <Cell><Data ss:Type="Number">13</Data></Cell>
    <Cell><Data ss:Type="Number">13</Data></Cell>
    <Cell><Data ss:Type="Number">13</Data></Cell>
    <Cell><Data ss:Type="Number">10.3</Data></Cell>
    <Cell><Data ss:Type="Number">177.3</Data></Cell>
    <Cell><Data ss:Type="Number">1593700000</Data></Cell>
   </Row>
   <Row>
    <Cell><Data ss:Type="String">sp|P06151|LDHA_MOUSE;sp|P00342|LDHC_MOUSE</Data></Cell>
    <Cell><Data ss:Type="String">Ldha</Data></Cell>
    <Cell><Data ss:Type="String">sp|P06151|LDHA_MOUSE L-lactate dehydrogenase A chain OS=Mus musculus OX=10090 GN=Ldha PE=1 SV=3</Data></Cell>
    <Cell><Data ss:Type="Number">2</Data></Cell>
    <Cell><Data ss:Type="Number">13</Data></Cell>
    <Cell><Data ss:Type="Number">13</Data></Cell>
    <Cell><Data ss:Type="Number">12</Data></Cell>
    <Cell><Data ss:Type="Number">38</Data></Cell>
    <Cell><Data ss:Type="Number">36.497999999999998</Data></Cell>
    <Cell><Data ss:Type="Number">1583200000</Data></Cell>
   </Row>
   <Row>
    <Cell><Data ss:Type="String">sp|Q4VA55|PWP3B_MOUSE</Data></Cell>
    <Cell><Data ss:Type="String">Pwwp3b</Data></Cell>
    <Cell><Data ss:Type="String">sp|Q4VA55|PWP3B_MOUSE PWWP domain-containing DNA repair factor 3B OS=Mus musculus OX=10090 GN=Pwwp3b PE=1 SV=2</Data></Cell>
    <Cell><Data ss:Type="Number">1</Data></Cell>
    <Cell><Data ss:Type="Number">1</Data></Cell>
    <Cell><Data ss:Type="Number">1</Data></Cell>
    <Cell><Data ss:Type="Number">1</Data></Cell>
    <Cell><Data ss:Type="Number">2.2000000000000002</Data></Cell>
    <Cell><Data ss:Type="Number">76.988</Data></Cell>
    <Cell><Data ss:Type="Number">1559400000</Data></Cell>
   </Row>
   <Row>
    <Cell><Data ss:Type="String">sp|Q9D8E6|RL4_MOUSE</Data></Cell>
    <Cell><Data ss:Type="String">Rpl4</Data></Cell>
    <Cell><Data ss:Type="String">sp|Q9D8E6|RL4_MOUSE 60S ribosomal protein L4 OS=Mus musculus OX=10090 GN=Rpl4 PE=1 SV=3</Data></Cell>
    <Cell><Data ss:Type="Number">1</Data></Cell>
    <Cell><Data ss:Type="Number">18</Data></Cell>
    <Cell><Data ss:Type="Number">18</Data></Cell>
    <Cell><Data ss:Type="Number">18</Data></Cell>
    <Cell><Data ss:Type="Number">43.2</Data></Cell>
    <Cell><Data ss:Type="Number">47.152999999999999</Data></Cell>
    <Cell><Data ss:Type="Number">1553000000</Data></Cell>
   </Row>
   <Row>
    <Cell><Data ss:Type="String">sp|Q9WUM4|COR1C_MOUSE;sp|Q920M5|CORO6_MOUSE</Data></Cell>
    <Cell><Data ss:Type="String">Coro1c</Data></Cell>
    <Cell><Data ss:Type="String">sp|Q9WUM4|COR1C_MOUSE Coronin-1C OS=Mus musculus OX=10090 GN=Coro1c PE=1 SV=2</Data></Cell>
    <Cell><Data ss:Type="Number">2</Data></Cell>
    <Cell><Data ss:Type="Number">13</Data></Cell>
    <Cell><Data ss:Type="Number">13</Data></Cell>
    <Cell><Data ss:Type="Number">13</Data></Cell>
    <Cell><Data ss:Type="Number">35.4</Data></Cell>
    <Cell><Data ss:Type="Number">53.12</Data></Cell>
    <Cell><Data ss:Type="Number">1543500000</Data></Cell>
   </Row>
   <Row>
    <Cell><Data ss:Type="String">sp|P09581|CSF1R_MOUSE;sp|P05532|KIT_MOUSE;sp|Q00342|FLT3_MOUSE</Data></Cell>
    <Cell><Data ss:Type="String">Csf1r</Data></Cell>
    <Cell><Data ss:Type="String">sp|P09581|CSF1R_MOUSE Macrophage colony-stimulating factor 1 receptor OS=Mus musculus OX=10090 GN=Csf1r PE=1 SV=3</Data></Cell>
    <Cell><Data ss:Type="Number">3</Data></Cell>
    <Cell><Data ss:Type="Number">18</Data></Cell>
    <Cell><Data ss:Type="Number">18</Data></Cell>
    <Cell><Data ss:Type="Number">18</Data></Cell>
    <Cell><Data ss:Type="Number">23</Data></Cell>
    <Cell><Data ss:Type="Number">109.18</Data></Cell>
    <Cell><Data ss:Type="Number">1543100000</Data></Cell>
   </Row>
   <Row>
    <Cell><Data ss:Type="String">sp|P99024|TBB5_MOUSE</Data></Cell>
    <Cell><Data ss:Type="String">Tubb5</Data></Cell>
    <Cell><Data ss:Type="String">sp|P99024|TBB5_MOUSE Tubulin beta-5 chain OS=Mus musculus OX=10090 GN=Tubb5 PE=1 SV=1</Data></Cell>
    <Cell><Data ss:Type="Number">1</Data></Cell>
    <Cell><Data ss:Type="Number">22</Data></Cell>
    <Cell><Data ss:Type="Number">5</Data></Cell>
    <Cell><Data ss:Type="Number">4</Data></Cell>
    <Cell><Data ss:Type="Number">68.7</Data></Cell>
    <Cell><Data ss:Type="Number">49.67</Data></Cell>
    <Cell><Data ss:Type="Number">1529800000</Data></Cell>
   </Row>
   <Row>
    <Cell><Data ss:Type="String">sp|P17751|TPIS_MOUSE</Data></Cell>
    <Cell><Data ss:Type="String">Tpi1</Data></Cell>
    <Cell><Data ss:Type="String">sp|P17751|TPIS_MOUSE Triosephosphate isomerase OS=Mus musculus OX=10090 GN=Tpi1 PE=1 SV=4</Data></Cell>
    <Cell><Data ss:Type="Number">1</Data></Cell>
    <Cell><Data ss:Type="Number">12</Data></Cell>
    <Cell><Data ss:Type="Number">12</Data></Cell>
    <Cell><Data ss:Type="Number">12</Data></Cell>
    <Cell><Data ss:Type="Number">54.2</Data></Cell>
    <Cell><Data ss:Type="Number">32.191000000000003</Data></Cell>
    <Cell><Data ss:Type="Number">1529300000</Data></Cell>
   </Row>
   <Row>
    <Cell><Data ss:Type="String">sp|P14733|LMNB1_MOUSE</Data></Cell>
    <Cell><Data ss:Type="String">Lmnb1</Data></Cell>
    <Cell><Data ss:Type="String">sp|P14733|LMNB1_MOUSE Lamin-B1 OS=Mus musculus OX=10090 GN=Lmnb1 PE=1 SV=3</Data></Cell>
    <Cell><Data ss:Type="Number">1</Data></Cell>
    <Cell><Data ss:Type="Number">34</Data></Cell>
    <Cell><Data ss:Type="Number">32</Data></Cell>
    <Cell><Data ss:Type="Number">31</Data></Cell>
    <Cell><Data ss:Type="Number">56.3</Data></Cell>
    <Cell><Data ss:Type="Number">66.784999999999997</Data></Cell>
    <Cell><Data ss:Type="Number">1509000000</Data></Cell>
   </Row>
   <Row>
    <Cell><Data ss:Type="String">sp|Q91YI4|ARRB2_MOUSE</Data></Cell>
    <Cell><Data ss:Type="String">Arrb2</Data></Cell>
    <Cell><Data ss:Type="String">sp|Q91YI4|ARRB2_MOUSE Beta-arrestin-2 OS=Mus musculus OX=10090 GN=Arrb2 PE=1 SV=1</Data></Cell>
    <Cell><Data ss:Type="Number">1</Data></Cell>
    <Cell><Data ss:Type="Number">5</Data></Cell>
    <Cell><Data ss:Type="Number">5</Data></Cell>
    <Cell><Data ss:Type="Number">5</Data></Cell>
    <Cell><Data ss:Type="Number">15.1</Data></Cell>
    <Cell><Data ss:Type="Number">46.313000000000002</Data></Cell>
    <Cell><Data ss:Type="Number">1508700000</Data></Cell>
   </Row>
   <Row>
    <Cell><Data ss:Type="String">sp|Q3TBD2|HMHA1_MOUSE</Data></Cell>
    <Cell><Data ss:Type="String">Arhgap45</Data></Cell>
    <Cell><Data ss:Type="String">sp|Q3TBD2|HMHA1_MOUSE Rho GTPase-activating protein 45 OS=Mus musculus OX=10090 GN=Arhgap45 PE=1 SV=2</Data></Cell>
    <Cell><Data ss:Type="Number">1</Data></Cell>
    <Cell><Data ss:Type="Number">12</Data></Cell>
    <Cell><Data ss:Type="Number">12</Data></Cell>
    <Cell><Data ss:Type="Number">12</Data></Cell>
    <Cell><Data ss:Type="Number">14.5</Data></Cell>
    <Cell><Data ss:Type="Number">122.9</Data></Cell>
    <Cell><Data ss:Type="Number">1507900000</Data></Cell>
   </Row>
   <Row>
    <Cell><Data ss:Type="String">sp|P47962|RL5_MOUSE</Data></Cell>
    <Cell><Data ss:Type="String">Rpl5</Data></Cell>
    <Cell><Data ss:Type="String">sp|P47962|RL5_MOUSE 60S ribosomal protein L5 OS=Mus musculus OX=10090 GN=Rpl5 PE=1 SV=3</Data></Cell>
    <Cell><Data ss:Type="Number">1</Data></Cell>
    <Cell><Data ss:Type="Number">9</Data></Cell>
    <Cell><Data ss:Type="Number">9</Data></Cell>
    <Cell><Data ss:Type="Number">9</Data></Cell>
    <Cell><Data ss:Type="Number">35.700000000000003</Data></Cell>
    <Cell><Data ss:Type="Number">34.4</Data></Cell>
    <Cell><Data ss:Type="Number">1485800000</Data></Cell>
   </Row>
   <Row>
    <Cell><Data ss:Type="String">sp|P21107|TPM3_MOUSE;sp|P58771|TPM1_MOUSE;CON__Q3SX28</Data></Cell>
    <Cell><Data ss:Type="String">Tpm3</Data></Cell>
    <Cell><Data ss:Type="String">sp|P21107|TPM3_MOUSE Tropomyosin alpha-3 chain OS=Mus musculus OX=10090 GN=Tpm3 PE=1 SV=3</Data></Cell>
    <Cell><Data ss:Type="Number">3</Data></Cell>
    <Cell><Data ss:Type="Number">13</Data></Cell>
    <Cell><Data ss:Type="Number">11</Data></Cell>
    <Cell><Data ss:Type="Number">8</Data></Cell>
    <Cell><Data ss:Type="Number">38.9</Data></Cell>
    <Cell><Data ss:Type="Number">32.994</Data></Cell>
    <Cell><Data ss:Type="Number">1465500000</Data></Cell>
   </Row>
   <Row>
    <Cell><Data ss:Type="String">sp|P62281|RS11_MOUSE</Data></Cell>
    <Cell><Data ss:Type="String">Rps11</Data></Cell>
    <Cell><Data ss:Type="String">sp|P62281|RS11_MOUSE 40S ribosomal protein S11 OS=Mus musculus OX=10090 GN=Rps11 PE=1 SV=3</Data></Cell>
    <Cell><Data ss:Type="Number">1</Data></Cell>
    <Cell><Data ss:Type="Number">11</Data></Cell>
    <Cell><Data ss:Type="Number">11</Data></Cell>
    <Cell><Data ss:Type="Number">11</Data></Cell>
    <Cell><Data ss:Type="Number">56.3</Data></Cell>
    <Cell><Data ss:Type="Number">18.431000000000001</Data></Cell>
    <Cell><Data ss:Type="Number">1428100000</Data></Cell>
   </Row>
   <Row>
    <Cell><Data ss:Type="String">sp|P12970|RL7A_MOUSE</Data></Cell>
    <Cell><Data ss:Type="String">Rpl7a</Data></Cell>
    <Cell><Data ss:Type="String">sp|P12970|RL7A_MOUSE 60S ribosomal protein L7a OS=Mus musculus OX=10090 GN=Rpl7a PE=1 SV=2</Data></Cell>
    <Cell><Data ss:Type="Number">1</Data></Cell>
    <Cell><Data ss:Type="Number">15</Data></Cell>
    <Cell><Data ss:Type="Number">15</Data></Cell>
    <Cell><Data ss:Type="Number">15</Data></Cell>
    <Cell><Data ss:Type="Number">50.4</Data></Cell>
    <Cell><Data ss:Type="Number">29.975999999999999</Data></Cell>
    <Cell><Data ss:Type="Number">1427100000</Data></Cell>
   </Row>
   <Row>
    <Cell><Data ss:Type="String">sp|A2AQP0|MYH7B_MOUSE</Data></Cell>
    <Cell><Data ss:Type="String">Myh7b</Data></Cell>
    <Cell><Data ss:Type="String">sp|A2AQP0|MYH7B_MOUSE Myosin-7B OS=Mus musculus OX=10090 GN=Myh7b PE=3 SV=1</Data></Cell>
    <Cell><Data ss:Type="Number">1</Data></Cell>
    <Cell><Data ss:Type="Number">2</Data></Cell>
    <Cell><Data ss:Type="Number">1</Data></Cell>
    <Cell><Data ss:Type="Number">1</Data></Cell>
    <Cell><Data ss:Type="Number">1</Data></Cell>
    <Cell><Data ss:Type="Number">221.49</Data></Cell>
    <Cell><Data ss:Type="Number">1410300000</Data></Cell>
   </Row>
   <Row>
    <Cell><Data ss:Type="String">sp|P32261|ANT3_MOUSE</Data></Cell>
    <Cell><Data ss:Type="String">Serpinc1</Data></Cell>
    <Cell><Data ss:Type="String">sp|P32261|ANT3_MOUSE Antithrombin-III OS=Mus musculus OX=10090 GN=Serpinc1 PE=1 SV=1</Data></Cell>
    <Cell><Data ss:Type="Number">1</Data></Cell>
    <Cell><Data ss:Type="Number">5</Data></Cell>
    <Cell><Data ss:Type="Number">2</Data></Cell>
    <Cell><Data ss:Type="Number">2</Data></Cell>
    <Cell><Data ss:Type="Number">11.6</Data></Cell>
    <Cell><Data ss:Type="Number">52.003</Data></Cell>
    <Cell><Data ss:Type="Number">1404000000</Data></Cell>
   </Row>
   <Row>
    <Cell><Data ss:Type="String">sp|P70297|STAM1_MOUSE</Data></Cell>
    <Cell><Data ss:Type="String">Stam</Data></Cell>
    <Cell><Data ss:Type="String">sp|P70297|STAM1_MOUSE Signal transducing adapter molecule 1 OS=Mus musculus OX=10090 GN=Stam PE=1 SV=3</Data></Cell>
    <Cell><Data ss:Type="Number">1</Data></Cell>
    <Cell><Data ss:Type="Number">5</Data></Cell>
    <Cell><Data ss:Type="Number">5</Data></Cell>
    <Cell><Data ss:Type="Number">3</Data></Cell>
    <Cell><Data ss:Type="Number">11.3</Data></Cell>
    <Cell><Data ss:Type="Number">59.771000000000001</Data></Cell>
    <Cell><Data ss:Type="Number">1399200000</Data></Cell>
   </Row>
   <Row>
    <Cell><Data ss:Type="String">sp|P63038|CH60_MOUSE</Data></Cell>
    <Cell><Data ss:Type="String">Hspd1</Data></Cell>
    <Cell><Data ss:Type="String">sp|P63038|CH60_MOUSE 60 kDa heat shock protein, mitochondrial OS=Mus musculus OX=10090 GN=Hspd1 PE=1 SV=1</Data></Cell>
    <Cell><Data ss:Type="Number">1</Data></Cell>
    <Cell><Data ss:Type="Number">37</Data></Cell>
    <Cell><Data ss:Type="Number">37</Data></Cell>
    <Cell><Data ss:Type="Number">37</Data></Cell>
    <Cell><Data ss:Type="Number">78.2</Data></Cell>
    <Cell><Data ss:Type="Number">60.954999999999998</Data></Cell>
    <Cell><Data ss:Type="Number">1390600000</Data></Cell>
   </Row>
   <Row>
    <Cell><Data ss:Type="String">sp|Q8VEK3|HNRPU_MOUSE</Data></Cell>
    <Cell><Data ss:Type="String">Hnrnpu</Data></Cell>
    <Cell><Data ss:Type="String">sp|Q8VEK3|HNRPU_MOUSE Heterogeneous nuclear ribonucleoprotein U OS=Mus musculus OX=10090 GN=Hnrnpu PE=1 SV=1</Data></Cell>
    <Cell><Data ss:Type="Number">1</Data></Cell>
    <Cell><Data ss:Type="Number">20</Data></Cell>
    <Cell><Data ss:Type="Number">20</Data></Cell>
    <Cell><Data ss:Type="Number">20</Data></Cell>
    <Cell><Data ss:Type="Number">29.2</Data></Cell>
    <Cell><Data ss:Type="Number">87.917000000000002</Data></Cell>
    <Cell><Data ss:Type="Number">1386300000</Data></Cell>
   </Row>
   <Row>
    <Cell><Data ss:Type="String">sp|P63325|RS10_MOUSE</Data></Cell>
    <Cell><Data ss:Type="String">Rps10</Data></Cell>
    <Cell><Data ss:Type="String">sp|P63325|RS10_MOUSE 40S ribosomal protein S10 OS=Mus musculus OX=10090 GN=Rps10 PE=1 SV=1</Data></Cell>
    <Cell><Data ss:Type="Number">1</Data></Cell>
    <Cell><Data ss:Type="Number">10</Data></Cell>
    <Cell><Data ss:Type="Number">10</Data></Cell>
    <Cell><Data ss:Type="Number">10</Data></Cell>
    <Cell><Data ss:Type="Number">58.8</Data></Cell>
    <Cell><Data ss:Type="Number">18.916</Data></Cell>
    <Cell><Data ss:Type="Number">1359400000</Data></Cell>
   </Row>
   <Row>
    <Cell><Data ss:Type="String">sp|Q03265|ATPA_MOUSE</Data></Cell>
    <Cell><Data ss:Type="String">Atp5f1a</Data></Cell>
    <Cell><Data ss:Type="String">sp|Q03265|ATPA_MOUSE ATP synthase subunit alpha, mitochondrial OS=Mus musculus OX=10090 GN=Atp5f1a PE=1 SV=1</Data></Cell>
    <Cell><Data ss:Type="Number">1</Data></Cell>
    <Cell><Data ss:Type="Number">32</Data></Cell>
    <Cell><Data ss:Type="Number">32</Data></Cell>
    <Cell><Data ss:Type="Number">32</Data></Cell>
    <Cell><Data ss:Type="Number">58</Data></Cell>
    <Cell><Data ss:Type="Number">59.752000000000002</Data></Cell>
    <Cell><Data ss:Type="Number">1353800000</Data></Cell>
   </Row>
   <Row>
    <Cell><Data ss:Type="String">sp|O55142|RL35A_MOUSE</Data></Cell>
    <Cell><Data ss:Type="String">Rpl35a</Data></Cell>
    <Cell><Data ss:Type="String">sp|O55142|RL35A_MOUSE 60S ribosomal protein L35a OS=Mus musculus OX=10090 GN=Rpl35a PE=1 SV=2</Data></Cell>
    <Cell><Data ss:Type="Number">1</Data></Cell>
    <Cell><Data ss:Type="Number">6</Data></Cell>
    <Cell><Data ss:Type="Number">6</Data></Cell>
    <Cell><Data ss:Type="Number">6</Data></Cell>
    <Cell><Data ss:Type="Number">46.4</Data></Cell>
    <Cell><Data ss:Type="Number">12.554</Data></Cell>
    <Cell><Data ss:Type="Number">1350800000</Data></Cell>
   </Row>
   <Row>
    <Cell><Data ss:Type="String">sp|Q91Y47|FA11_MOUSE;sp|P26262|KLKB1_MOUSE</Data></Cell>
    <Cell><Data ss:Type="String">F11</Data></Cell>
    <Cell><Data ss:Type="String">sp|Q91Y47|FA11_MOUSE Coagulation factor XI OS=Mus musculus OX=10090 GN=F11 PE=2 SV=2</Data></Cell>
    <Cell><Data ss:Type="Number">2</Data></Cell>
    <Cell><Data ss:Type="Number">3</Data></Cell>
    <Cell><Data ss:Type="Number">3</Data></Cell>
    <Cell><Data ss:Type="Number">3</Data></Cell>
    <Cell><Data ss:Type="Number">4.2</Data></Cell>
    <Cell><Data ss:Type="Number">69.787999999999997</Data></Cell>
    <Cell><Data ss:Type="Number">1330000000</Data></Cell>
   </Row>
   <Row>
    <Cell><Data ss:Type="String">sp|P80313|TCPH_MOUSE</Data></Cell>
    <Cell><Data ss:Type="String">Cct7</Data></Cell>
    <Cell><Data ss:Type="String">sp|P80313|TCPH_MOUSE T-complex protein 1 subunit eta OS=Mus musculus OX=10090 GN=Cct7 PE=1 SV=1</Data></Cell>
    <Cell><Data ss:Type="Number">1</Data></Cell>
    <Cell><Data ss:Type="Number">16</Data></Cell>
    <Cell><Data ss:Type="Number">16</Data></Cell>
    <Cell><Data ss:Type="Number">16</Data></Cell>
    <Cell><Data ss:Type="Number">35.1</Data></Cell>
    <Cell><Data ss:Type="Number">59.652000000000001</Data></Cell>
    <Cell><Data ss:Type="Number">1300900000</Data></Cell>
   </Row>
   <Row>
    <Cell><Data ss:Type="String">sp|Q9Z1R3|APOM_MOUSE</Data></Cell>
    <Cell><Data ss:Type="String">Apom</Data></Cell>
    <Cell><Data ss:Type="String">sp|Q9Z1R3|APOM_MOUSE Apolipoprotein M OS=Mus musculus OX=10090 GN=Apom PE=1 SV=1</Data></Cell>
    <Cell><Data ss:Type="Number">1</Data></Cell>
    <Cell><Data ss:Type="Number">3</Data></Cell>
    <Cell><Data ss:Type="Number">3</Data></Cell>
    <Cell><Data ss:Type="Number">3</Data></Cell>
    <Cell><Data ss:Type="Number">15.8</Data></Cell>
    <Cell><Data ss:Type="Number">21.273</Data></Cell>
    <Cell><Data ss:Type="Number">1300900000</Data></Cell>
   </Row>
   <Row>
    <Cell><Data ss:Type="String">sp|Q9DCD0|6PGD_MOUSE</Data></Cell>
    <Cell><Data ss:Type="String">Pgd</Data></Cell>
    <Cell><Data ss:Type="String">sp|Q9DCD0|6PGD_MOUSE 6-phosphogluconate dehydrogenase, decarboxylating OS=Mus musculus OX=10090 GN=Pgd PE=1 SV=3</Data></Cell>
    <Cell><Data ss:Type="Number">1</Data></Cell>
    <Cell><Data ss:Type="Number">16</Data></Cell>
    <Cell><Data ss:Type="Number">16</Data></Cell>
    <Cell><Data ss:Type="Number">16</Data></Cell>
    <Cell><Data ss:Type="Number">46.6</Data></Cell>
    <Cell><Data ss:Type="Number">53.247</Data></Cell>
    <Cell><Data ss:Type="Number">1289500000</Data></Cell>
   </Row>
   <Row>
    <Cell><Data ss:Type="String">sp|Q6NZJ6|IF4G1_MOUSE</Data></Cell>
    <Cell><Data ss:Type="String">Eif4g1</Data></Cell>
    <Cell><Data ss:Type="String">sp|Q6NZJ6|IF4G1_MOUSE Eukaryotic translation initiation factor 4 gamma 1 OS=Mus musculus OX=10090 GN=Eif4g1 PE=1 SV=1</Data></Cell>
    <Cell><Data ss:Type="Number">1</Data></Cell>
    <Cell><Data ss:Type="Number">28</Data></Cell>
    <Cell><Data ss:Type="Number">28</Data></Cell>
    <Cell><Data ss:Type="Number">25</Data></Cell>
    <Cell><Data ss:Type="Number">21.9</Data></Cell>
    <Cell><Data ss:Type="Number">176.07</Data></Cell>
    <Cell><Data ss:Type="Number">1282200000</Data></Cell>
   </Row>
   <Row>
    <Cell><Data ss:Type="String">sp|P07091|S10A4_MOUSE</Data></Cell>
    <Cell><Data ss:Type="String">S100a4</Data></Cell>
    <Cell><Data ss:Type="String">sp|P07091|S10A4_MOUSE Protein S100-A4 OS=Mus musculus OX=10090 GN=S100a4 PE=1 SV=1</Data></Cell>
    <Cell><Data ss:Type="Number">1</Data></Cell>
    <Cell><Data ss:Type="Number">5</Data></Cell>
    <Cell><Data ss:Type="Number">5</Data></Cell>
    <Cell><Data ss:Type="Number">5</Data></Cell>
    <Cell><Data ss:Type="Number">42.6</Data></Cell>
    <Cell><Data ss:Type="Number">11.721</Data></Cell>
    <Cell><Data ss:Type="Number">1267500000</Data></Cell>
   </Row>
   <Row>
    <Cell><Data ss:Type="String">sp|Q9CQW9|IFM3_MOUSE</Data></Cell>
    <Cell><Data ss:Type="String">Ifitm3</Data></Cell>
    <Cell><Data ss:Type="String">sp|Q9CQW9|IFM3_MOUSE Interferon-induced transmembrane protein 3 OS=Mus musculus OX=10090 GN=Ifitm3 PE=1 SV=1</Data></Cell>
    <Cell><Data ss:Type="Number">1</Data></Cell>
    <Cell><Data ss:Type="Number">5</Data></Cell>
    <Cell><Data ss:Type="Number">5</Data></Cell>
    <Cell><Data ss:Type="Number">4</Data></Cell>
    <Cell><Data ss:Type="Number">48.9</Data></Cell>
    <Cell><Data ss:Type="Number">14.954000000000001</Data></Cell>
    <Cell><Data ss:Type="Number">1254100000</Data></Cell>
   </Row>
   <Row>
    <Cell><Data ss:Type="String">sp|P35564|CALX_MOUSE</Data></Cell>
    <Cell><Data ss:Type="String">Canx</Data></Cell>
    <Cell><Data ss:Type="String">sp|P35564|CALX_MOUSE Calnexin OS=Mus musculus OX=10090 GN=Canx PE=1 SV=1</Data></Cell>
    <Cell><Data ss:Type="Number">1</Data></Cell>
    <Cell><Data ss:Type="Number">29</Data></Cell>
    <Cell><Data ss:Type="Number">29</Data></Cell>
    <Cell><Data ss:Type="Number">29</Data></Cell>
    <Cell><Data ss:Type="Number">47</Data></Cell>
    <Cell><Data ss:Type="Number">67.277000000000001</Data></Cell>
    <Cell><Data ss:Type="Number">1240100000</Data></Cell>
   </Row>
   <Row>
    <Cell><Data ss:Type="String">sp|O08992|SDCB1_MOUSE</Data></Cell>
    <Cell><Data ss:Type="String">Sdcbp</Data></Cell>
    <Cell><Data ss:Type="String">sp|O08992|SDCB1_MOUSE Syntenin-1 OS=Mus musculus OX=10090 GN=Sdcbp PE=1 SV=1</Data></Cell>
    <Cell><Data ss:Type="Number">1</Data></Cell>
    <Cell><Data ss:Type="Number">5</Data></Cell>
    <Cell><Data ss:Type="Number">5</Data></Cell>
    <Cell><Data ss:Type="Number">5</Data></Cell>
    <Cell><Data ss:Type="Number">24.4</Data></Cell>
    <Cell><Data ss:Type="Number">32.378999999999998</Data></Cell>
    <Cell><Data ss:Type="Number">1233700000</Data></Cell>
   </Row>
   <Row>
    <Cell><Data ss:Type="String">sp|Q8BSY0|ASPH_MOUSE</Data></Cell>
    <Cell><Data ss:Type="String">Asph</Data></Cell>
    <Cell><Data ss:Type="String">sp|Q8BSY0|ASPH_MOUSE Aspartyl/asparaginyl beta-hydroxylase OS=Mus musculus OX=10090 GN=Asph PE=1 SV=1</Data></Cell>
    <Cell><Data ss:Type="Number">1</Data></Cell>
    <Cell><Data ss:Type="Number">25</Data></Cell>
    <Cell><Data ss:Type="Number">25</Data></Cell>
    <Cell><Data ss:Type="Number">25</Data></Cell>
    <Cell><Data ss:Type="Number">42.1</Data></Cell>
    <Cell><Data ss:Type="Number">83.040999999999997</Data></Cell>
    <Cell><Data ss:Type="Number">1232400000</Data></Cell>
   </Row>
   <Row>
    <Cell><Data ss:Type="String">sp|Q9WTI7|MYO1C_MOUSE</Data></Cell>
    <Cell><Data ss:Type="String">Myo1c</Data></Cell>
    <Cell><Data ss:Type="String">sp|Q9WTI7|MYO1C_MOUSE Unconventional myosin-Ic OS=Mus musculus OX=10090 GN=Myo1c PE=1 SV=2</Data></Cell>
    <Cell><Data ss:Type="Number">1</Data></Cell>
    <Cell><Data ss:Type="Number">26</Data></Cell>
    <Cell><Data ss:Type="Number">26</Data></Cell>
    <Cell><Data ss:Type="Number">26</Data></Cell>
    <Cell><Data ss:Type="Number">31.5</Data></Cell>
    <Cell><Data ss:Type="Number">121.94</Data></Cell>
    <Cell><Data ss:Type="Number">1232400000</Data></Cell>
   </Row>
   <Row>
    <Cell><Data ss:Type="String">sp|Q9WV32|ARC1B_MOUSE;sp|Q9R0Q6|ARC1A_MOUSE</Data></Cell>
    <Cell><Data ss:Type="String">Arpc1b</Data></Cell>
    <Cell><Data ss:Type="String">sp|Q9WV32|ARC1B_MOUSE Actin-related protein 2/3 complex subunit 1B OS=Mus musculus OX=10090 GN=Arpc1b PE=1 SV=4</Data></Cell>
    <Cell><Data ss:Type="Number">2</Data></Cell>
    <Cell><Data ss:Type="Number">12</Data></Cell>
    <Cell><Data ss:Type="Number">12</Data></Cell>
    <Cell><Data ss:Type="Number">12</Data></Cell>
    <Cell><Data ss:Type="Number">42.2</Data></Cell>
    <Cell><Data ss:Type="Number">41.063000000000002</Data></Cell>
    <Cell><Data ss:Type="Number">1222300000</Data></Cell>
   </Row>
   <Row>
    <Cell><Data ss:Type="String">sp|Q5DU25|IQEC2_MOUSE;sp|Q8R0S2|IQEC1_MOUSE</Data></Cell>
    <Cell><Data ss:Type="String">Iqsec2</Data></Cell>
    <Cell><Data ss:Type="String">sp|Q5DU25|IQEC2_MOUSE IQ motif and SEC7 domain-containing protein 2 OS=Mus musculus OX=10090 GN=Iqsec2 PE=1 SV=3</Data></Cell>
    <Cell><Data ss:Type="Number">2</Data></Cell>
    <Cell><Data ss:Type="Number">3</Data></Cell>
    <Cell><Data ss:Type="Number">3</Data></Cell>
    <Cell><Data ss:Type="Number">3</Data></Cell>
    <Cell><Data ss:Type="Number">1.6</Data></Cell>
    <Cell><Data ss:Type="Number">161.78</Data></Cell>
    <Cell><Data ss:Type="Number">1215800000</Data></Cell>
   </Row>
   <Row>
    <Cell><Data ss:Type="String">sp|P68134|ACTS_MOUSE;sp|P68033|ACTC_MOUSE;sp|P63268|ACTH_MOUSE;sp|P62737|ACTA_MOUSE</Data></Cell>
    <Cell><Data ss:Type="String">Acta1</Data></Cell>
    <Cell><Data ss:Type="String">sp|P68134|ACTS_MOUSE Actin, alpha skeletal muscle OS=Mus musculus OX=10090 GN=Acta1 PE=1 SV=1;sp|P68033|ACTC_MOUSE Actin, alpha cardiac muscle 1 OS=Mus musculus OX=10090 GN=Actc1 PE=1 SV=1;sp|P63268|ACTH_MOUSE Actin, gamma-enteric smooth muscle OS=Mus musc</Data></Cell>
    <Cell><Data ss:Type="Number">4</Data></Cell>
    <Cell><Data ss:Type="Number">13</Data></Cell>
    <Cell><Data ss:Type="Number">1</Data></Cell>
    <Cell><Data ss:Type="Number">1</Data></Cell>
    <Cell><Data ss:Type="Number">31.6</Data></Cell>
    <Cell><Data ss:Type="Number">42.051000000000002</Data></Cell>
    <Cell><Data ss:Type="Number">1212700000</Data></Cell>
   </Row>
   <Row>
    <Cell><Data ss:Type="String">sp|P51150|RAB7A_MOUSE</Data></Cell>
    <Cell><Data ss:Type="String">Rab7a</Data></Cell>
    <Cell><Data ss:Type="String">sp|P51150|RAB7A_MOUSE Ras-related protein Rab-7a OS=Mus musculus OX=10090 GN=Rab7a PE=1 SV=2</Data></Cell>
    <Cell><Data ss:Type="Number">1</Data></Cell>
    <Cell><Data ss:Type="Number">14</Data></Cell>
    <Cell><Data ss:Type="Number">14</Data></Cell>
    <Cell><Data ss:Type="Number">14</Data></Cell>
    <Cell><Data ss:Type="Number">72.5</Data></Cell>
    <Cell><Data ss:Type="Number">23.489000000000001</Data></Cell>
    <Cell><Data ss:Type="Number">1210400000</Data></Cell>
   </Row>
   <Row>
    <Cell><Data ss:Type="String">sp|P43277|H13_MOUSE</Data></Cell>
    <Cell><Data ss:Type="String">H1-3</Data></Cell>
    <Cell><Data ss:Type="String">sp|P43277|H13_MOUSE Histone H1.3 OS=Mus musculus OX=10090 GN=H1-3 PE=1 SV=2</Data></Cell>
    <Cell><Data ss:Type="Number">1</Data></Cell>
    <Cell><Data ss:Type="Number">7</Data></Cell>
    <Cell><Data ss:Type="Number">5</Data></Cell>
    <Cell><Data ss:Type="Number">1</Data></Cell>
    <Cell><Data ss:Type="Number">29.4</Data></Cell>
    <Cell><Data ss:Type="Number">22.099</Data></Cell>
    <Cell><Data ss:Type="Number">1197600000</Data></Cell>
   </Row>
   <Row>
    <Cell><Data ss:Type="String">sp|P62918|RL8_MOUSE</Data></Cell>
    <Cell><Data ss:Type="String">Rpl8</Data></Cell>
    <Cell><Data ss:Type="String">sp|P62918|RL8_MOUSE 60S ribosomal protein L8 OS=Mus musculus OX=10090 GN=Rpl8 PE=1 SV=2</Data></Cell>
    <Cell><Data ss:Type="Number">1</Data></Cell>
    <Cell><Data ss:Type="Number">9</Data></Cell>
    <Cell><Data ss:Type="Number">9</Data></Cell>
    <Cell><Data ss:Type="Number">9</Data></Cell>
    <Cell><Data ss:Type="Number">37</Data></Cell>
    <Cell><Data ss:Type="Number">28.024000000000001</Data></Cell>
    <Cell><Data ss:Type="Number">1192700000</Data></Cell>
   </Row>
   <Row>
    <Cell><Data ss:Type="String">sp|Q61316|HSP74_MOUSE;sp|P48722|HS74L_MOUSE</Data></Cell>
    <Cell><Data ss:Type="String">Hspa4</Data></Cell>
    <Cell><Data ss:Type="String">sp|Q61316|HSP74_MOUSE Heat shock 70 kDa protein 4 OS=Mus musculus OX=10090 GN=Hspa4 PE=1 SV=1</Data></Cell>
    <Cell><Data ss:Type="Number">2</Data></Cell>
    <Cell><Data ss:Type="Number">25</Data></Cell>
    <Cell><Data ss:Type="Number">25</Data></Cell>
    <Cell><Data ss:Type="Number">24</Data></Cell>
    <Cell><Data ss:Type="Number">40.700000000000003</Data></Cell>
    <Cell><Data ss:Type="Number">94.132000000000005</Data></Cell>
    <Cell><Data ss:Type="Number">1178200000</Data></Cell>
   </Row>
   <Row>
    <Cell><Data ss:Type="String">sp|P62855|RS26_MOUSE</Data></Cell>
    <Cell><Data ss:Type="String">Rps26</Data></Cell>
    <Cell><Data ss:Type="String">sp|P62855|RS26_MOUSE 40S ribosomal protein S26 OS=Mus musculus OX=10090 GN=Rps26 PE=1 SV=3</Data></Cell>
    <Cell><Data ss:Type="Number">1</Data></Cell>
    <Cell><Data ss:Type="Number">4</Data></Cell>
    <Cell><Data ss:Type="Number">4</Data></Cell>
    <Cell><Data ss:Type="Number">4</Data></Cell>
    <Cell><Data ss:Type="Number">37.4</Data></Cell>
    <Cell><Data ss:Type="Number">13.015000000000001</Data></Cell>
    <Cell><Data ss:Type="Number">1169500000</Data></Cell>
   </Row>
   <Row>
    <Cell><Data ss:Type="String">sp|Q02053|UBA1_MOUSE;sp|P31254|UBA1Y_MOUSE</Data></Cell>
    <Cell><Data ss:Type="String">Uba1</Data></Cell>
    <Cell><Data ss:Type="String">sp|Q02053|UBA1_MOUSE Ubiquitin-like modifier-activating enzyme 1 OS=Mus musculus OX=10090 GN=Uba1 PE=1 SV=1</Data></Cell>
    <Cell><Data ss:Type="Number">2</Data></Cell>
    <Cell><Data ss:Type="Number">19</Data></Cell>
    <Cell><Data ss:Type="Number">19</Data></Cell>
    <Cell><Data ss:Type="Number">19</Data></Cell>
    <Cell><Data ss:Type="Number">26.7</Data></Cell>
    <Cell><Data ss:Type="Number">117.81</Data></Cell>
    <Cell><Data ss:Type="Number">1159700000</Data></Cell>
   </Row>
   <Row>
    <Cell><Data ss:Type="String">sp|Q61207|SAP_MOUSE</Data></Cell>
    <Cell><Data ss:Type="String">Psap</Data></Cell>
    <Cell><Data ss:Type="String">sp|Q61207|SAP_MOUSE Prosaposin OS=Mus musculus OX=10090 GN=Psap PE=1 SV=2</Data></Cell>
    <Cell><Data ss:Type="Number">1</Data></Cell>
    <Cell><Data ss:Type="Number">14</Data></Cell>
    <Cell><Data ss:Type="Number">14</Data></Cell>
    <Cell><Data ss:Type="Number">14</Data></Cell>
    <Cell><Data ss:Type="Number">26.6</Data></Cell>
    <Cell><Data ss:Type="Number">61.421999999999997</Data></Cell>
    <Cell><Data ss:Type="Number">1156400000</Data></Cell>
   </Row>
   <Row>
    <Cell><Data ss:Type="String">sp|Q61543|GSLG1_MOUSE</Data></Cell>
    <Cell><Data ss:Type="String">Glg1</Data></Cell>
    <Cell><Data ss:Type="String">sp|Q61543|GSLG1_MOUSE Golgi apparatus protein 1 OS=Mus musculus OX=10090 GN=Glg1 PE=1 SV=1</Data></Cell>
    <Cell><Data ss:Type="Number">1</Data></Cell>
    <Cell><Data ss:Type="Number">30</Data></Cell>
    <Cell><Data ss:Type="Number">30</Data></Cell>
    <Cell><Data ss:Type="Number">30</Data></Cell>
    <Cell><Data ss:Type="Number">33.299999999999997</Data></Cell>
    <Cell><Data ss:Type="Number">133.72999999999999</Data></Cell>
    <Cell><Data ss:Type="Number">1154800000</Data></Cell>
   </Row>
   <Row>
    <Cell><Data ss:Type="String">sp|P01900|HA12_MOUSE;sp|P01895|HA1Y_MOUSE;sp|P14427|HA14_MOUSE</Data></Cell>
    <Cell><Data ss:Type="String">H2-D1</Data></Cell>
    <Cell><Data ss:Type="String">sp|P01900|HA12_MOUSE H-2 class I histocompatibility antigen, D-D alpha chain OS=Mus musculus OX=10090 GN=H2-D1 PE=1 SV=1;sp|P01895|HA1Y_MOUSE H-2 class I histocompatibility antigen, alpha chain (Fragment) OS=Mus musculus OX=10090 GN=H2-D1 PE=1 SV=1</Data></Cell>
    <Cell><Data ss:Type="Number">3</Data></Cell>
    <Cell><Data ss:Type="Number">17</Data></Cell>
    <Cell><Data ss:Type="Number">17</Data></Cell>
    <Cell><Data ss:Type="Number">7</Data></Cell>
    <Cell><Data ss:Type="Number">44.7</Data></Cell>
    <Cell><Data ss:Type="Number">41.11</Data></Cell>
    <Cell><Data ss:Type="Number">1150500000</Data></Cell>
   </Row>
   <Row>
    <Cell><Data ss:Type="String">sp|P10605|CATB_MOUSE</Data></Cell>
    <Cell><Data ss:Type="String">Ctsb</Data></Cell>
    <Cell><Data ss:Type="String">sp|P10605|CATB_MOUSE Cathepsin B OS=Mus musculus OX=10090 GN=Ctsb PE=1 SV=2</Data></Cell>
    <Cell><Data ss:Type="Number">1</Data></Cell>
    <Cell><Data ss:Type="Number">13</Data></Cell>
    <Cell><Data ss:Type="Number">13</Data></Cell>
    <Cell><Data ss:Type="Number">13</Data></Cell>
    <Cell><Data ss:Type="Number">45.7</Data></Cell>
    <Cell><Data ss:Type="Number">37.279000000000003</Data></Cell>
    <Cell><Data ss:Type="Number">1128200000</Data></Cell>
   </Row>
   <Row>
    <Cell><Data ss:Type="String">sp|P14206|RSSA_MOUSE</Data></Cell>
    <Cell><Data ss:Type="String">Rpsa</Data></Cell>
    <Cell><Data ss:Type="String">sp|P14206|RSSA_MOUSE 40S ribosomal protein SA OS=Mus musculus OX=10090 GN=Rpsa PE=1 SV=4</Data></Cell>
    <Cell><Data ss:Type="Number">1</Data></Cell>
    <Cell><Data ss:Type="Number">11</Data></Cell>
    <Cell><Data ss:Type="Number">11</Data></Cell>
    <Cell><Data ss:Type="Number">11</Data></Cell>
    <Cell><Data ss:Type="Number">40.700000000000003</Data></Cell>
    <Cell><Data ss:Type="Number">32.838000000000001</Data></Cell>
    <Cell><Data ss:Type="Number">1122000000</Data></Cell>
   </Row>
   <Row>
    <Cell><Data ss:Type="String">sp|Q9CR57|RL14_MOUSE</Data></Cell>
    <Cell><Data ss:Type="String">Rpl14</Data></Cell>
    <Cell><Data ss:Type="String">sp|Q9CR57|RL14_MOUSE 60S ribosomal protein L14 OS=Mus musculus OX=10090 GN=Rpl14 PE=1 SV=3</Data></Cell>
    <Cell><Data ss:Type="Number">1</Data></Cell>
    <Cell><Data ss:Type="Number">5</Data></Cell>
    <Cell><Data ss:Type="Number">5</Data></Cell>
    <Cell><Data ss:Type="Number">5</Data></Cell>
    <Cell><Data ss:Type="Number">25.8</Data></Cell>
    <Cell><Data ss:Type="Number">23.564</Data></Cell>
    <Cell><Data ss:Type="Number">1122000000</Data></Cell>
   </Row>
   <Row>
    <Cell><Data ss:Type="String">sp|Q3UV17|K22O_MOUSE</Data></Cell>
    <Cell><Data ss:Type="String">Krt76</Data></Cell>
    <Cell><Data ss:Type="String">sp|Q3UV17|K22O_MOUSE Keratin, type II cytoskeletal 2 oral OS=Mus musculus OX=10090 GN=Krt76 PE=1 SV=1</Data></Cell>
    <Cell><Data ss:Type="Number">1</Data></Cell>
    <Cell><Data ss:Type="Number">8</Data></Cell>
    <Cell><Data ss:Type="Number">1</Data></Cell>
    <Cell><Data ss:Type="Number">1</Data></Cell>
    <Cell><Data ss:Type="Number">8.9</Data></Cell>
    <Cell><Data ss:Type="Number">62.844000000000001</Data></Cell>
    <Cell><Data ss:Type="Number">1111500000</Data></Cell>
   </Row>
   <Row>
    <Cell><Data ss:Type="String">sp|P24452|CAPG_MOUSE</Data></Cell>
    <Cell><Data ss:Type="String">Capg</Data></Cell>
    <Cell><Data ss:Type="String">sp|P24452|CAPG_MOUSE Macrophage-capping protein OS=Mus musculus OX=10090 GN=Capg PE=1 SV=2</Data></Cell>
    <Cell><Data ss:Type="Number">1</Data></Cell>
    <Cell><Data ss:Type="Number">8</Data></Cell>
    <Cell><Data ss:Type="Number">8</Data></Cell>
    <Cell><Data ss:Type="Number">8</Data></Cell>
    <Cell><Data ss:Type="Number">33.799999999999997</Data></Cell>
    <Cell><Data ss:Type="Number">39.24</Data></Cell>
    <Cell><Data ss:Type="Number">1102200000</Data></Cell>
   </Row>
   <Row>
    <Cell><Data ss:Type="String">sp|Q61879|MYH10_MOUSE</Data></Cell>
    <Cell><Data ss:Type="String">Myh10</Data></Cell>
    <Cell><Data ss:Type="String">sp|Q61879|MYH10_MOUSE Myosin-10 OS=Mus musculus OX=10090 GN=Myh10 PE=1 SV=2</Data></Cell>
    <Cell><Data ss:Type="Number">1</Data></Cell>
    <Cell><Data ss:Type="Number">16</Data></Cell>
    <Cell><Data ss:Type="Number">1</Data></Cell>
    <Cell><Data ss:Type="Number">1</Data></Cell>
    <Cell><Data ss:Type="Number">7.9</Data></Cell>
    <Cell><Data ss:Type="Number">228.99</Data></Cell>
    <Cell><Data ss:Type="Number">1093300000</Data></Cell>
   </Row>
   <Row>
    <Cell><Data ss:Type="String">sp|P62245|RS15A_MOUSE</Data></Cell>
    <Cell><Data ss:Type="String">Rps15a</Data></Cell>
    <Cell><Data ss:Type="String">sp|P62245|RS15A_MOUSE 40S ribosomal protein S15a OS=Mus musculus OX=10090 GN=Rps15a PE=1 SV=2</Data></Cell>
    <Cell><Data ss:Type="Number">1</Data></Cell>
    <Cell><Data ss:Type="Number">5</Data></Cell>
    <Cell><Data ss:Type="Number">5</Data></Cell>
    <Cell><Data ss:Type="Number">5</Data></Cell>
    <Cell><Data ss:Type="Number">46.2</Data></Cell>
    <Cell><Data ss:Type="Number">14.839</Data></Cell>
    <Cell><Data ss:Type="Number">1090400000</Data></Cell>
   </Row>
   <Row>
    <Cell><Data ss:Type="String">sp|P53986|MOT1_MOUSE</Data></Cell>
    <Cell><Data ss:Type="String">Slc16a1</Data></Cell>
    <Cell><Data ss:Type="String">sp|P53986|MOT1_MOUSE Monocarboxylate transporter 1 OS=Mus musculus OX=10090 GN=Slc16a1 PE=1 SV=1</Data></Cell>
    <Cell><Data ss:Type="Number">1</Data></Cell>
    <Cell><Data ss:Type="Number">9</Data></Cell>
    <Cell><Data ss:Type="Number">9</Data></Cell>
    <Cell><Data ss:Type="Number">9</Data></Cell>
    <Cell><Data ss:Type="Number">19.3</Data></Cell>
    <Cell><Data ss:Type="Number">53.267000000000003</Data></Cell>
    <Cell><Data ss:Type="Number">1078600000</Data></Cell>
   </Row>
   <Row>
    <Cell><Data ss:Type="String">sp|A2AAJ9|OBSCN_MOUSE</Data></Cell>
    <Cell><Data ss:Type="String">Obscn</Data></Cell>
    <Cell><Data ss:Type="String">sp|A2AAJ9|OBSCN_MOUSE Obscurin OS=Mus musculus OX=10090 GN=Obscn PE=1 SV=3</Data></Cell>
    <Cell><Data ss:Type="Number">1</Data></Cell>
    <Cell><Data ss:Type="Number">2</Data></Cell>
    <Cell><Data ss:Type="Number">2</Data></Cell>
    <Cell><Data ss:Type="Number">2</Data></Cell>
    <Cell><Data ss:Type="Number">0.2</Data></Cell>
    <Cell><Data ss:Type="Number">966.58</Data></Cell>
    <Cell><Data ss:Type="Number">1077400000</Data></Cell>
   </Row>
   <Row>
    <Cell><Data ss:Type="String">sp|P17742|PPIA_MOUSE</Data></Cell>
    <Cell><Data ss:Type="String">Ppia</Data></Cell>
    <Cell><Data ss:Type="String">sp|P17742|PPIA_MOUSE Peptidyl-prolyl cis-trans isomerase A OS=Mus musculus OX=10090 GN=Ppia PE=1 SV=2</Data></Cell>
    <Cell><Data ss:Type="Number">1</Data></Cell>
    <Cell><Data ss:Type="Number">9</Data></Cell>
    <Cell><Data ss:Type="Number">9</Data></Cell>
    <Cell><Data ss:Type="Number">9</Data></Cell>
    <Cell><Data ss:Type="Number">64.599999999999994</Data></Cell>
    <Cell><Data ss:Type="Number">17.971</Data></Cell>
    <Cell><Data ss:Type="Number">1069600000</Data></Cell>
   </Row>
   <Row>
    <Cell><Data ss:Type="String">sp|P50516|VATA_MOUSE</Data></Cell>
    <Cell><Data ss:Type="String">Atp6v1a</Data></Cell>
    <Cell><Data ss:Type="String">sp|P50516|VATA_MOUSE V-type proton ATPase catalytic subunit A OS=Mus musculus OX=10090 GN=Atp6v1a PE=1 SV=2</Data></Cell>
    <Cell><Data ss:Type="Number">1</Data></Cell>
    <Cell><Data ss:Type="Number">30</Data></Cell>
    <Cell><Data ss:Type="Number">30</Data></Cell>
    <Cell><Data ss:Type="Number">30</Data></Cell>
    <Cell><Data ss:Type="Number">62.4</Data></Cell>
    <Cell><Data ss:Type="Number">68.325000000000003</Data></Cell>
    <Cell><Data ss:Type="Number">1055000000</Data></Cell>
   </Row>
   <Row>
    <Cell><Data ss:Type="String">sp|P62821|RAB1A_MOUSE;sp|Q8K386|RAB15_MOUSE</Data></Cell>
    <Cell><Data ss:Type="String">Rab1A</Data></Cell>
    <Cell><Data ss:Type="String">sp|P62821|RAB1A_MOUSE Ras-related protein Rab-1A OS=Mus musculus OX=10090 GN=Rab1A PE=1 SV=3</Data></Cell>
    <Cell><Data ss:Type="Number">2</Data></Cell>
    <Cell><Data ss:Type="Number">13</Data></Cell>
    <Cell><Data ss:Type="Number">13</Data></Cell>
    <Cell><Data ss:Type="Number">8</Data></Cell>
    <Cell><Data ss:Type="Number">72.2</Data></Cell>
    <Cell><Data ss:Type="Number">22.677</Data></Cell>
    <Cell><Data ss:Type="Number">1039400000</Data></Cell>
   </Row>
   <Row>
    <Cell><Data ss:Type="String">sp|Q9WVK4|EHD1_MOUSE;sp|Q8BH64|EHD2_MOUSE</Data></Cell>
    <Cell><Data ss:Type="String">Ehd1</Data></Cell>
    <Cell><Data ss:Type="String">sp|Q9WVK4|EHD1_MOUSE EH domain-containing protein 1 OS=Mus musculus OX=10090 GN=Ehd1 PE=1 SV=1</Data></Cell>
    <Cell><Data ss:Type="Number">2</Data></Cell>
    <Cell><Data ss:Type="Number">31</Data></Cell>
    <Cell><Data ss:Type="Number">31</Data></Cell>
    <Cell><Data ss:Type="Number">22</Data></Cell>
    <Cell><Data ss:Type="Number">64.8</Data></Cell>
    <Cell><Data ss:Type="Number">60.601999999999997</Data></Cell>
    <Cell><Data ss:Type="Number">1033100000</Data></Cell>
   </Row>
   <Row>
    <Cell><Data ss:Type="String">sp|Q8CG47|SMC4_MOUSE</Data></Cell>
    <Cell><Data ss:Type="String">Smc4</Data></Cell>
    <Cell><Data ss:Type="String">sp|Q8CG47|SMC4_MOUSE Structural maintenance of chromosomes protein 4 OS=Mus musculus OX=10090 GN=Smc4 PE=1 SV=1</Data></Cell>
    <Cell><Data ss:Type="Number">1</Data></Cell>
    <Cell><Data ss:Type="Number">4</Data></Cell>
    <Cell><Data ss:Type="Number">4</Data></Cell>
    <Cell><Data ss:Type="Number">4</Data></Cell>
    <Cell><Data ss:Type="Number">3.2</Data></Cell>
    <Cell><Data ss:Type="Number">146.88999999999999</Data></Cell>
    <Cell><Data ss:Type="Number">1028500000</Data></Cell>
   </Row>
   <Row>
    <Cell><Data ss:Type="String">sp|Q9CZX8|RS19_MOUSE</Data></Cell>
    <Cell><Data ss:Type="String">Rps19</Data></Cell>
    <Cell><Data ss:Type="String">sp|Q9CZX8|RS19_MOUSE 40S ribosomal protein S19 OS=Mus musculus OX=10090 GN=Rps19 PE=1 SV=3</Data></Cell>
    <Cell><Data ss:Type="Number">1</Data></Cell>
    <Cell><Data ss:Type="Number">9</Data></Cell>
    <Cell><Data ss:Type="Number">9</Data></Cell>
    <Cell><Data ss:Type="Number">9</Data></Cell>
    <Cell><Data ss:Type="Number">49</Data></Cell>
    <Cell><Data ss:Type="Number">16.085000000000001</Data></Cell>
    <Cell><Data ss:Type="Number">1026700000</Data></Cell>
   </Row>
   <Row>
    <Cell><Data ss:Type="String">sp|Q64096|MCF2L_MOUSE</Data></Cell>
    <Cell><Data ss:Type="String">Mcf2l</Data></Cell>
    <Cell><Data ss:Type="String">sp|Q64096|MCF2L_MOUSE Guanine nucleotide exchange factor DBS OS=Mus musculus OX=10090 GN=Mcf2l PE=1 SV=2</Data></Cell>
    <Cell><Data ss:Type="Number">1</Data></Cell>
    <Cell><Data ss:Type="Number">1</Data></Cell>
    <Cell><Data ss:Type="Number">1</Data></Cell>
    <Cell><Data ss:Type="Number">1</Data></Cell>
    <Cell><Data ss:Type="Number">1.1000000000000001</Data></Cell>
    <Cell><Data ss:Type="Number">129.11000000000001</Data></Cell>
    <Cell><Data ss:Type="Number">1010000000</Data></Cell>
   </Row>
   <Row>
    <Cell><Data ss:Type="String">sp|Q80XI3|IF4G3_MOUSE</Data></Cell>
    <Cell><Data ss:Type="String">Eif4g3</Data></Cell>
    <Cell><Data ss:Type="String">sp|Q80XI3|IF4G3_MOUSE Eukaryotic translation initiation factor 4 gamma 3 OS=Mus musculus OX=10090 GN=Eif4g3 PE=1 SV=2</Data></Cell>
    <Cell><Data ss:Type="Number">1</Data></Cell>
    <Cell><Data ss:Type="Number">7</Data></Cell>
    <Cell><Data ss:Type="Number">4</Data></Cell>
    <Cell><Data ss:Type="Number">4</Data></Cell>
    <Cell><Data ss:Type="Number">5.5</Data></Cell>
    <Cell><Data ss:Type="Number">174.89</Data></Cell>
    <Cell><Data ss:Type="Number">1009100000</Data></Cell>
   </Row>
   <Row>
    <Cell><Data ss:Type="String">sp|P80316|TCPE_MOUSE</Data></Cell>
    <Cell><Data ss:Type="String">Cct5</Data></Cell>
    <Cell><Data ss:Type="String">sp|P80316|TCPE_MOUSE T-complex protein 1 subunit epsilon OS=Mus musculus OX=10090 GN=Cct5 PE=1 SV=1</Data></Cell>
    <Cell><Data ss:Type="Number">1</Data></Cell>
    <Cell><Data ss:Type="Number">17</Data></Cell>
    <Cell><Data ss:Type="Number">17</Data></Cell>
    <Cell><Data ss:Type="Number">17</Data></Cell>
    <Cell><Data ss:Type="Number">41.8</Data></Cell>
    <Cell><Data ss:Type="Number">59.622999999999998</Data></Cell>
    <Cell><Data ss:Type="Number">1003900000</Data></Cell>
   </Row>
   <Row>
    <Cell><Data ss:Type="String">sp|P14211|CALR_MOUSE</Data></Cell>
    <Cell><Data ss:Type="String">Calr</Data></Cell>
    <Cell><Data ss:Type="String">sp|P14211|CALR_MOUSE Calreticulin OS=Mus musculus OX=10090 GN=Calr PE=1 SV=1</Data></Cell>
    <Cell><Data ss:Type="Number">1</Data></Cell>
    <Cell><Data ss:Type="Number">24</Data></Cell>
    <Cell><Data ss:Type="Number">24</Data></Cell>
    <Cell><Data ss:Type="Number">24</Data></Cell>
    <Cell><Data ss:Type="Number">57.7</Data></Cell>
    <Cell><Data ss:Type="Number">47.994</Data></Cell>
    <Cell><Data ss:Type="Number">1000100000</Data></Cell>
   </Row>
   <Row>
    <Cell><Data ss:Type="String">sp|Q61598|GDIB_MOUSE;sp|P50396|GDIA_MOUSE</Data></Cell>
    <Cell><Data ss:Type="String">Gdi2</Data></Cell>
    <Cell><Data ss:Type="String">sp|Q61598|GDIB_MOUSE Rab GDP dissociation inhibitor beta OS=Mus musculus OX=10090 GN=Gdi2 PE=1 SV=1</Data></Cell>
    <Cell><Data ss:Type="Number">2</Data></Cell>
    <Cell><Data ss:Type="Number">19</Data></Cell>
    <Cell><Data ss:Type="Number">19</Data></Cell>
    <Cell><Data ss:Type="Number">19</Data></Cell>
    <Cell><Data ss:Type="Number">53.9</Data></Cell>
    <Cell><Data ss:Type="Number">50.536999999999999</Data></Cell>
    <Cell><Data ss:Type="Number">995540000</Data></Cell>
   </Row>
   <Row>
    <Cell><Data ss:Type="String">sp|E9PVA8|GCN1_MOUSE</Data></Cell>
    <Cell><Data ss:Type="String">Gcn1</Data></Cell>
    <Cell><Data ss:Type="String">sp|E9PVA8|GCN1_MOUSE eIF-2-alpha kinase activator GCN1 OS=Mus musculus OX=10090 GN=Gcn1 PE=1 SV=1</Data></Cell>
    <Cell><Data ss:Type="Number">1</Data></Cell>
    <Cell><Data ss:Type="Number">20</Data></Cell>
    <Cell><Data ss:Type="Number">20</Data></Cell>
    <Cell><Data ss:Type="Number">20</Data></Cell>
    <Cell><Data ss:Type="Number">10</Data></Cell>
    <Cell><Data ss:Type="Number">293.02</Data></Cell>
    <Cell><Data ss:Type="Number">993310000</Data></Cell>
   </Row>
   <Row>
    <Cell><Data ss:Type="String">sp|P50580|PA2G4_MOUSE</Data></Cell>
    <Cell><Data ss:Type="String">Pa2g4</Data></Cell>
    <Cell><Data ss:Type="String">sp|P50580|PA2G4_MOUSE Proliferation-associated protein 2G4 OS=Mus musculus OX=10090 GN=Pa2g4 PE=1 SV=3</Data></Cell>
    <Cell><Data ss:Type="Number">1</Data></Cell>
    <Cell><Data ss:Type="Number">21</Data></Cell>
    <Cell><Data ss:Type="Number">21</Data></Cell>
    <Cell><Data ss:Type="Number">21</Data></Cell>
    <Cell><Data ss:Type="Number">64.5</Data></Cell>
    <Cell><Data ss:Type="Number">43.698</Data></Cell>
    <Cell><Data ss:Type="Number">991600000</Data></Cell>
   </Row>
   <Row>
    <Cell><Data ss:Type="String">sp|P18572|BASI_MOUSE</Data></Cell>
    <Cell><Data ss:Type="String">Bsg</Data></Cell>
    <Cell><Data ss:Type="String">sp|P18572|BASI_MOUSE Basigin OS=Mus musculus OX=10090 GN=Bsg PE=1 SV=2</Data></Cell>
    <Cell><Data ss:Type="Number">1</Data></Cell>
    <Cell><Data ss:Type="Number">11</Data></Cell>
    <Cell><Data ss:Type="Number">11</Data></Cell>
    <Cell><Data ss:Type="Number">11</Data></Cell>
    <Cell><Data ss:Type="Number">28.5</Data></Cell>
    <Cell><Data ss:Type="Number">42.444000000000003</Data></Cell>
    <Cell><Data ss:Type="Number">984430000</Data></Cell>
   </Row>
   <Row>
    <Cell><Data ss:Type="String">sp|P26638|SYSC_MOUSE</Data></Cell>
    <Cell><Data ss:Type="String">Sars</Data></Cell>
    <Cell><Data ss:Type="String">sp|P26638|SYSC_MOUSE Serine&#45;-tRNA ligase, cytoplasmic OS=Mus musculus OX=10090 GN=Sars PE=1 SV=3</Data></Cell>
    <Cell><Data ss:Type="Number">1</Data></Cell>
    <Cell><Data ss:Type="Number">14</Data></Cell>
    <Cell><Data ss:Type="Number">14</Data></Cell>
    <Cell><Data ss:Type="Number">14</Data></Cell>
    <Cell><Data ss:Type="Number">37.9</Data></Cell>
    <Cell><Data ss:Type="Number">58.387999999999998</Data></Cell>
    <Cell><Data ss:Type="Number">983760000</Data></Cell>
   </Row>
   <Row>
    <Cell><Data ss:Type="String">sp|P62259|1433E_MOUSE</Data></Cell>
    <Cell><Data ss:Type="String">Ywhae</Data></Cell>
    <Cell><Data ss:Type="String">sp|P62259|1433E_MOUSE 14-3-3 protein epsilon OS=Mus musculus OX=10090 GN=Ywhae PE=1 SV=1</Data></Cell>
    <Cell><Data ss:Type="Number">1</Data></Cell>
    <Cell><Data ss:Type="Number">16</Data></Cell>
    <Cell><Data ss:Type="Number">16</Data></Cell>
    <Cell><Data ss:Type="Number">13</Data></Cell>
    <Cell><Data ss:Type="Number">65.5</Data></Cell>
    <Cell><Data ss:Type="Number">29.173999999999999</Data></Cell>
    <Cell><Data ss:Type="Number">982750000</Data></Cell>
   </Row>
   <Row>
    <Cell><Data ss:Type="String">sp|P80317|TCPZ_MOUSE;sp|Q61390|TCPW_MOUSE</Data></Cell>
    <Cell><Data ss:Type="String">Cct6a</Data></Cell>
    <Cell><Data ss:Type="String">sp|P80317|TCPZ_MOUSE T-complex protein 1 subunit zeta OS=Mus musculus OX=10090 GN=Cct6a PE=1 SV=3</Data></Cell>
    <Cell><Data ss:Type="Number">2</Data></Cell>
    <Cell><Data ss:Type="Number">14</Data></Cell>
    <Cell><Data ss:Type="Number">14</Data></Cell>
    <Cell><Data ss:Type="Number">14</Data></Cell>
    <Cell><Data ss:Type="Number">35.6</Data></Cell>
    <Cell><Data ss:Type="Number">58.003999999999998</Data></Cell>
    <Cell><Data ss:Type="Number">982050000</Data></Cell>
   </Row>
   <Row>
    <Cell><Data ss:Type="String">sp|P97370|AT1B3_MOUSE</Data></Cell>
    <Cell><Data ss:Type="String">Atp1b3</Data></Cell>
    <Cell><Data ss:Type="String">sp|P97370|AT1B3_MOUSE Sodium/potassium-transporting ATPase subunit beta-3 OS=Mus musculus OX=10090 GN=Atp1b3 PE=1 SV=1</Data></Cell>
    <Cell><Data ss:Type="Number">1</Data></Cell>
    <Cell><Data ss:Type="Number">11</Data></Cell>
    <Cell><Data ss:Type="Number">11</Data></Cell>
    <Cell><Data ss:Type="Number">11</Data></Cell>
    <Cell><Data ss:Type="Number">51.8</Data></Cell>
    <Cell><Data ss:Type="Number">31.774999999999999</Data></Cell>
    <Cell><Data ss:Type="Number">980690000</Data></Cell>
   </Row>
   <Row>
    <Cell><Data ss:Type="String">sp|P11438|LAMP1_MOUSE</Data></Cell>
    <Cell><Data ss:Type="String">Lamp1</Data></Cell>
    <Cell><Data ss:Type="String">sp|P11438|LAMP1_MOUSE Lysosome-associated membrane glycoprotein 1 OS=Mus musculus OX=10090 GN=Lamp1 PE=1 SV=2</Data></Cell>
    <Cell><Data ss:Type="Number">1</Data></Cell>
    <Cell><Data ss:Type="Number">5</Data></Cell>
    <Cell><Data ss:Type="Number">5</Data></Cell>
    <Cell><Data ss:Type="Number">5</Data></Cell>
    <Cell><Data ss:Type="Number">13.8</Data></Cell>
    <Cell><Data ss:Type="Number">43.865000000000002</Data></Cell>
    <Cell><Data ss:Type="Number">971940000</Data></Cell>
   </Row>
   <Row>
    <Cell><Data ss:Type="String">sp|Q9D0I9|SYRC_MOUSE</Data></Cell>
    <Cell><Data ss:Type="String">Rars</Data></Cell>
    <Cell><Data ss:Type="String">sp|Q9D0I9|SYRC_MOUSE Arginine&#45;-tRNA ligase, cytoplasmic OS=Mus musculus OX=10090 GN=Rars PE=1 SV=2</Data></Cell>
    <Cell><Data ss:Type="Number">1</Data></Cell>
    <Cell><Data ss:Type="Number">21</Data></Cell>
    <Cell><Data ss:Type="Number">21</Data></Cell>
    <Cell><Data ss:Type="Number">21</Data></Cell>
    <Cell><Data ss:Type="Number">40.200000000000003</Data></Cell>
    <Cell><Data ss:Type="Number">75.673000000000002</Data></Cell>
    <Cell><Data ss:Type="Number">969880000</Data></Cell>
   </Row>
   <Row>
    <Cell><Data ss:Type="String">sp|Q61233|PLSL_MOUSE</Data></Cell>
    <Cell><Data ss:Type="String">Lcp1</Data></Cell>
    <Cell><Data ss:Type="String">sp|Q61233|PLSL_MOUSE Plastin-2 OS=Mus musculus OX=10090 GN=Lcp1 PE=1 SV=4</Data></Cell>
    <Cell><Data ss:Type="Number">1</Data></Cell>
    <Cell><Data ss:Type="Number">36</Data></Cell>
    <Cell><Data ss:Type="Number">36</Data></Cell>
    <Cell><Data ss:Type="Number">32</Data></Cell>
    <Cell><Data ss:Type="Number">71.099999999999994</Data></Cell>
    <Cell><Data ss:Type="Number">70.147999999999996</Data></Cell>
    <Cell><Data ss:Type="Number">961400000</Data></Cell>
   </Row>
   <Row>
    <Cell><Data ss:Type="String">sp|Q6RUT7|CSMT1_MOUSE</Data></Cell>
    <Cell><Data ss:Type="String">Ccsmst1</Data></Cell>
    <Cell><Data ss:Type="String">sp|Q6RUT7|CSMT1_MOUSE Protein CCSMST1 OS=Mus musculus OX=10090 GN=Ccsmst1 PE=1 SV=1</Data></Cell>
    <Cell><Data ss:Type="Number">1</Data></Cell>
    <Cell><Data ss:Type="Number">2</Data></Cell>
    <Cell><Data ss:Type="Number">2</Data></Cell>
    <Cell><Data ss:Type="Number">2</Data></Cell>
    <Cell><Data ss:Type="Number">25</Data></Cell>
    <Cell><Data ss:Type="Number">15.348000000000001</Data></Cell>
    <Cell><Data ss:Type="Number">936440000</Data></Cell>
   </Row>
   <Row>
    <Cell><Data ss:Type="String">sp|Q02105|C1QC_MOUSE</Data></Cell>
    <Cell><Data ss:Type="String">C1qc</Data></Cell>
    <Cell><Data ss:Type="String">sp|Q02105|C1QC_MOUSE Complement C1q subcomponent subunit C OS=Mus musculus OX=10090 GN=C1qc PE=1 SV=2</Data></Cell>
    <Cell><Data ss:Type="Number">1</Data></Cell>
    <Cell><Data ss:Type="Number">1</Data></Cell>
    <Cell><Data ss:Type="Number">1</Data></Cell>
    <Cell><Data ss:Type="Number">1</Data></Cell>
    <Cell><Data ss:Type="Number">4.0999999999999996</Data></Cell>
    <Cell><Data ss:Type="Number">25.991</Data></Cell>
    <Cell><Data ss:Type="Number">920600000</Data></Cell>
   </Row>
   <Row>
    <Cell><Data ss:Type="String">sp|P60867|RS20_MOUSE</Data></Cell>
    <Cell><Data ss:Type="String">Rps20</Data></Cell>
    <Cell><Data ss:Type="String">sp|P60867|RS20_MOUSE 40S ribosomal protein S20 OS=Mus musculus OX=10090 GN=Rps20 PE=1 SV=1</Data></Cell>
    <Cell><Data ss:Type="Number">1</Data></Cell>
    <Cell><Data ss:Type="Number">3</Data></Cell>
    <Cell><Data ss:Type="Number">3</Data></Cell>
    <Cell><Data ss:Type="Number">3</Data></Cell>
    <Cell><Data ss:Type="Number">25.2</Data></Cell>
    <Cell><Data ss:Type="Number">13.372999999999999</Data></Cell>
    <Cell><Data ss:Type="Number">918840000</Data></Cell>
   </Row>
   <Row>
    <Cell><Data ss:Type="String">sp|P10404|ENV1_MOUSE</Data></Cell>
    <Cell><Data ss:Type="String"></Data></Cell>
    <Cell><Data ss:Type="String">sp|P10404|ENV1_MOUSE MLV-related proviral Env polyprotein OS=Mus musculus OX=10090 PE=1 SV=3</Data></Cell>
    <Cell><Data ss:Type="Number">1</Data></Cell>
    <Cell><Data ss:Type="Number">15</Data></Cell>
    <Cell><Data ss:Type="Number">15</Data></Cell>
    <Cell><Data ss:Type="Number">11</Data></Cell>
    <Cell><Data ss:Type="Number">31.8</Data></Cell>
    <Cell><Data ss:Type="Number">69.611999999999995</Data></Cell>
    <Cell><Data ss:Type="Number">916440000</Data></Cell>
   </Row>
   <Row>
    <Cell><Data ss:Type="String">sp|O08585|CLCA_MOUSE</Data></Cell>
    <Cell><Data ss:Type="String">Clta</Data></Cell>
    <Cell><Data ss:Type="String">sp|O08585|CLCA_MOUSE Clathrin light chain A OS=Mus musculus OX=10090 GN=Clta PE=1 SV=2</Data></Cell>
    <Cell><Data ss:Type="Number">1</Data></Cell>
    <Cell><Data ss:Type="Number">6</Data></Cell>
    <Cell><Data ss:Type="Number">6</Data></Cell>
    <Cell><Data ss:Type="Number">6</Data></Cell>
    <Cell><Data ss:Type="Number">20.399999999999999</Data></Cell>
    <Cell><Data ss:Type="Number">25.603999999999999</Data></Cell>
    <Cell><Data ss:Type="Number">909030000</Data></Cell>
   </Row>
   <Row>
    <Cell><Data ss:Type="String">sp|Q9Z0Z4|HEPH_MOUSE</Data></Cell>
    <Cell><Data ss:Type="String">Heph</Data></Cell>
    <Cell><Data ss:Type="String">sp|Q9Z0Z4|HEPH_MOUSE Hephaestin OS=Mus musculus OX=10090 GN=Heph PE=1 SV=3</Data></Cell>
    <Cell><Data ss:Type="Number">1</Data></Cell>
    <Cell><Data ss:Type="Number">1</Data></Cell>
    <Cell><Data ss:Type="Number">1</Data></Cell>
    <Cell><Data ss:Type="Number">1</Data></Cell>
    <Cell><Data ss:Type="Number">0.8</Data></Cell>
    <Cell><Data ss:Type="Number">129.66</Data></Cell>
    <Cell><Data ss:Type="Number">905460000</Data></Cell>
   </Row>
   <Row>
    <Cell><Data ss:Type="String">sp|P62852|RS25_MOUSE</Data></Cell>
    <Cell><Data ss:Type="String">Rps25</Data></Cell>
    <Cell><Data ss:Type="String">sp|P62852|RS25_MOUSE 40S ribosomal protein S25 OS=Mus musculus OX=10090 GN=Rps25 PE=1 SV=1</Data></Cell>
    <Cell><Data ss:Type="Number">1</Data></Cell>
    <Cell><Data ss:Type="Number">5</Data></Cell>
    <Cell><Data ss:Type="Number">5</Data></Cell>
    <Cell><Data ss:Type="Number">5</Data></Cell>
    <Cell><Data ss:Type="Number">30.4</Data></Cell>
    <Cell><Data ss:Type="Number">13.742000000000001</Data></Cell>
    <Cell><Data ss:Type="Number">902960000</Data></Cell>
   </Row>
   <Row>
    <Cell><Data ss:Type="String">sp|Q9CZM2|RL15_MOUSE</Data></Cell>
    <Cell><Data ss:Type="String">Rpl15</Data></Cell>
    <Cell><Data ss:Type="String">sp|Q9CZM2|RL15_MOUSE 60S ribosomal protein L15 OS=Mus musculus OX=10090 GN=Rpl15 PE=1 SV=4</Data></Cell>
    <Cell><Data ss:Type="Number">1</Data></Cell>
    <Cell><Data ss:Type="Number">12</Data></Cell>
    <Cell><Data ss:Type="Number">12</Data></Cell>
    <Cell><Data ss:Type="Number">12</Data></Cell>
    <Cell><Data ss:Type="Number">46.6</Data></Cell>
    <Cell><Data ss:Type="Number">24.146000000000001</Data></Cell>
    <Cell><Data ss:Type="Number">898330000</Data></Cell>
   </Row>
   <Row>
    <Cell><Data ss:Type="String">sp|P62717|RL18A_MOUSE</Data></Cell>
    <Cell><Data ss:Type="String">Rpl18a</Data></Cell>
    <Cell><Data ss:Type="String">sp|P62717|RL18A_MOUSE 60S ribosomal protein L18a OS=Mus musculus OX=10090 GN=Rpl18a PE=1 SV=1</Data></Cell>
    <Cell><Data ss:Type="Number">1</Data></Cell>
    <Cell><Data ss:Type="Number">6</Data></Cell>
    <Cell><Data ss:Type="Number">6</Data></Cell>
    <Cell><Data ss:Type="Number">6</Data></Cell>
    <Cell><Data ss:Type="Number">34.700000000000003</Data></Cell>
    <Cell><Data ss:Type="Number">20.731999999999999</Data></Cell>
    <Cell><Data ss:Type="Number">898000000</Data></Cell>
   </Row>
   <Row>
    <Cell><Data ss:Type="String">sp|P11835|ITB2_MOUSE</Data></Cell>
    <Cell><Data ss:Type="String">Itgb2</Data></Cell>
    <Cell><Data ss:Type="String">sp|P11835|ITB2_MOUSE Integrin beta-2 OS=Mus musculus OX=10090 GN=Itgb2 PE=1 SV=2</Data></Cell>
    <Cell><Data ss:Type="Number">1</Data></Cell>
    <Cell><Data ss:Type="Number">37</Data></Cell>
    <Cell><Data ss:Type="Number">37</Data></Cell>
    <Cell><Data ss:Type="Number">37</Data></Cell>
    <Cell><Data ss:Type="Number">54</Data></Cell>
    <Cell><Data ss:Type="Number">85.025000000000006</Data></Cell>
    <Cell><Data ss:Type="Number">893030000</Data></Cell>
   </Row>
   <Row>
    <Cell><Data ss:Type="String">sp|Q9CR62|M2OM_MOUSE</Data></Cell>
    <Cell><Data ss:Type="String">Slc25a11</Data></Cell>
    <Cell><Data ss:Type="String">sp|Q9CR62|M2OM_MOUSE Mitochondrial 2-oxoglutarate/malate carrier protein OS=Mus musculus OX=10090 GN=Slc25a11 PE=1 SV=3</Data></Cell>
    <Cell><Data ss:Type="Number">1</Data></Cell>
    <Cell><Data ss:Type="Number">10</Data></Cell>
    <Cell><Data ss:Type="Number">10</Data></Cell>
    <Cell><Data ss:Type="Number">10</Data></Cell>
    <Cell><Data ss:Type="Number">34.1</Data></Cell>
    <Cell><Data ss:Type="Number">34.155000000000001</Data></Cell>
    <Cell><Data ss:Type="Number">881690000</Data></Cell>
   </Row>
   <Row>
    <Cell><Data ss:Type="String">sp|P08752|GNAI2_MOUSE;sp|B2RSH2|GNAI1_MOUSE;sp|P20612|GNAT1_MOUSE;sp|P18872|GNAO_MOUSE;sp|Q3V3I2|GNAT3_MOUSE;sp|P50149|GNAT2_MOUSE</Data></Cell>
    <Cell><Data ss:Type="String">Gnai2</Data></Cell>
    <Cell><Data ss:Type="String">sp|P08752|GNAI2_MOUSE Guanine nucleotide-binding protein G(i) subunit alpha-2 OS=Mus musculus OX=10090 GN=Gnai2 PE=1 SV=5</Data></Cell>
    <Cell><Data ss:Type="Number">6</Data></Cell>
    <Cell><Data ss:Type="Number">15</Data></Cell>
    <Cell><Data ss:Type="Number">15</Data></Cell>
    <Cell><Data ss:Type="Number">10</Data></Cell>
    <Cell><Data ss:Type="Number">58.9</Data></Cell>
    <Cell><Data ss:Type="Number">40.488999999999997</Data></Cell>
    <Cell><Data ss:Type="Number">880930000</Data></Cell>
   </Row>
   <Row>
    <Cell><Data ss:Type="String">sp|P31996|CD68_MOUSE</Data></Cell>
    <Cell><Data ss:Type="String">Cd68</Data></Cell>
    <Cell><Data ss:Type="String">sp|P31996|CD68_MOUSE Macrosialin OS=Mus musculus OX=10090 GN=Cd68 PE=1 SV=1</Data></Cell>
    <Cell><Data ss:Type="Number">1</Data></Cell>
    <Cell><Data ss:Type="Number">3</Data></Cell>
    <Cell><Data ss:Type="Number">3</Data></Cell>
    <Cell><Data ss:Type="Number">3</Data></Cell>
    <Cell><Data ss:Type="Number">8.9</Data></Cell>
    <Cell><Data ss:Type="Number">34.817</Data></Cell>
    <Cell><Data ss:Type="Number">873540000</Data></Cell>
   </Row>
   <Row>
    <Cell><Data ss:Type="String">sp|Q9CQQ7|AT5F1_MOUSE</Data></Cell>
    <Cell><Data ss:Type="String">Atp5pb</Data></Cell>
    <Cell><Data ss:Type="String">sp|Q9CQQ7|AT5F1_MOUSE ATP synthase F(0) complex subunit B1, mitochondrial OS=Mus musculus OX=10090 GN=Atp5pb PE=1 SV=1</Data></Cell>
    <Cell><Data ss:Type="Number">1</Data></Cell>
    <Cell><Data ss:Type="Number">11</Data></Cell>
    <Cell><Data ss:Type="Number">11</Data></Cell>
    <Cell><Data ss:Type="Number">11</Data></Cell>
    <Cell><Data ss:Type="Number">32.799999999999997</Data></Cell>
    <Cell><Data ss:Type="Number">28.948</Data></Cell>
    <Cell><Data ss:Type="Number">870990000</Data></Cell>
   </Row>
   <Row>
    <Cell><Data ss:Type="String">sp|P37040|NCPR_MOUSE</Data></Cell>
    <Cell><Data ss:Type="String">Por</Data></Cell>
    <Cell><Data ss:Type="String">sp|P37040|NCPR_MOUSE NADPH&#45;-cytochrome P450 reductase OS=Mus musculus OX=10090 GN=Por PE=1 SV=2</Data></Cell>
    <Cell><Data ss:Type="Number">1</Data></Cell>
    <Cell><Data ss:Type="Number">30</Data></Cell>
    <Cell><Data ss:Type="Number">30</Data></Cell>
    <Cell><Data ss:Type="Number">30</Data></Cell>
    <Cell><Data ss:Type="Number">49</Data></Cell>
    <Cell><Data ss:Type="Number">77.043000000000006</Data></Cell>
    <Cell><Data ss:Type="Number">869730000</Data></Cell>
   </Row>
   <Row>
    <Cell><Data ss:Type="String">sp|Q8K1B8|URP2_MOUSE</Data></Cell>
    <Cell><Data ss:Type="String">Fermt3</Data></Cell>
    <Cell><Data ss:Type="String">sp|Q8K1B8|URP2_MOUSE Fermitin family homolog 3 OS=Mus musculus OX=10090 GN=Fermt3 PE=1 SV=1</Data></Cell>
    <Cell><Data ss:Type="Number">1</Data></Cell>
    <Cell><Data ss:Type="Number">25</Data></Cell>
    <Cell><Data ss:Type="Number">25</Data></Cell>
    <Cell><Data ss:Type="Number">25</Data></Cell>
    <Cell><Data ss:Type="Number">45.7</Data></Cell>
    <Cell><Data ss:Type="Number">75.634</Data></Cell>
    <Cell><Data ss:Type="Number">869340000</Data></Cell>
   </Row>
   <Row>
    <Cell><Data ss:Type="String">sp|Q9R0P3|ESTD_MOUSE</Data></Cell>
    <Cell><Data ss:Type="String">Esd</Data></Cell>
    <Cell><Data ss:Type="String">sp|Q9R0P3|ESTD_MOUSE S-formylglutathione hydrolase OS=Mus musculus OX=10090 GN=Esd PE=1 SV=1</Data></Cell>
    <Cell><Data ss:Type="Number">1</Data></Cell>
    <Cell><Data ss:Type="Number">12</Data></Cell>
    <Cell><Data ss:Type="Number">12</Data></Cell>
    <Cell><Data ss:Type="Number">12</Data></Cell>
    <Cell><Data ss:Type="Number">62.1</Data></Cell>
    <Cell><Data ss:Type="Number">31.318999999999999</Data></Cell>
    <Cell><Data ss:Type="Number">847620000</Data></Cell>
   </Row>
   <Row>
    <Cell><Data ss:Type="String">sp|P62082|RS7_MOUSE</Data></Cell>
    <Cell><Data ss:Type="String">Rps7</Data></Cell>
    <Cell><Data ss:Type="String">sp|P62082|RS7_MOUSE 40S ribosomal protein S7 OS=Mus musculus OX=10090 GN=Rps7 PE=2 SV=1</Data></Cell>
    <Cell><Data ss:Type="Number">1</Data></Cell>
    <Cell><Data ss:Type="Number">7</Data></Cell>
    <Cell><Data ss:Type="Number">7</Data></Cell>
    <Cell><Data ss:Type="Number">7</Data></Cell>
    <Cell><Data ss:Type="Number">39.700000000000003</Data></Cell>
    <Cell><Data ss:Type="Number">22.126999999999999</Data></Cell>
    <Cell><Data ss:Type="Number">844700000</Data></Cell>
   </Row>
   <Row>
    <Cell><Data ss:Type="String">sp|P43275|H11_MOUSE</Data></Cell>
    <Cell><Data ss:Type="String">H1-1</Data></Cell>
    <Cell><Data ss:Type="String">sp|P43275|H11_MOUSE Histone H1.1 OS=Mus musculus OX=10090 GN=H1-1 PE=1 SV=2</Data></Cell>
    <Cell><Data ss:Type="Number">1</Data></Cell>
    <Cell><Data ss:Type="Number">8</Data></Cell>
    <Cell><Data ss:Type="Number">8</Data></Cell>
    <Cell><Data ss:Type="Number">6</Data></Cell>
    <Cell><Data ss:Type="Number">31.9</Data></Cell>
    <Cell><Data ss:Type="Number">21.785</Data></Cell>
    <Cell><Data ss:Type="Number">838090000</Data></Cell>
   </Row>
   <Row>
    <Cell><Data ss:Type="String">sp|P06869|UROK_MOUSE</Data></Cell>
    <Cell><Data ss:Type="String">Plau</Data></Cell>
    <Cell><Data ss:Type="String">sp|P06869|UROK_MOUSE Urokinase-type plasminogen activator OS=Mus musculus OX=10090 GN=Plau PE=1 SV=1</Data></Cell>
    <Cell><Data ss:Type="Number">1</Data></Cell>
    <Cell><Data ss:Type="Number">9</Data></Cell>
    <Cell><Data ss:Type="Number">9</Data></Cell>
    <Cell><Data ss:Type="Number">9</Data></Cell>
    <Cell><Data ss:Type="Number">29.3</Data></Cell>
    <Cell><Data ss:Type="Number">48.267000000000003</Data></Cell>
    <Cell><Data ss:Type="Number">836550000</Data></Cell>
   </Row>
   <Row>
    <Cell><Data ss:Type="String">sp|P61161|ARP2_MOUSE</Data></Cell>
    <Cell><Data ss:Type="String">Actr2</Data></Cell>
    <Cell><Data ss:Type="String">sp|P61161|ARP2_MOUSE Actin-related protein 2 OS=Mus musculus OX=10090 GN=Actr2 PE=1 SV=1</Data></Cell>
    <Cell><Data ss:Type="Number">1</Data></Cell>
    <Cell><Data ss:Type="Number">11</Data></Cell>
    <Cell><Data ss:Type="Number">11</Data></Cell>
    <Cell><Data ss:Type="Number">11</Data></Cell>
    <Cell><Data ss:Type="Number">34.299999999999997</Data></Cell>
    <Cell><Data ss:Type="Number">44.76</Data></Cell>
    <Cell><Data ss:Type="Number">830800000</Data></Cell>
   </Row>
   <Row>
    <Cell><Data ss:Type="String">sp|O88569|ROA2_MOUSE</Data></Cell>
    <Cell><Data ss:Type="String">Hnrnpa2b1</Data></Cell>
    <Cell><Data ss:Type="String">sp|O88569|ROA2_MOUSE Heterogeneous nuclear ribonucleoproteins A2/B1 OS=Mus musculus OX=10090 GN=Hnrnpa2b1 PE=1 SV=2</Data></Cell>
    <Cell><Data ss:Type="Number">1</Data></Cell>
    <Cell><Data ss:Type="Number">19</Data></Cell>
    <Cell><Data ss:Type="Number">19</Data></Cell>
    <Cell><Data ss:Type="Number">18</Data></Cell>
    <Cell><Data ss:Type="Number">60.6</Data></Cell>
    <Cell><Data ss:Type="Number">37.402000000000001</Data></Cell>
    <Cell><Data ss:Type="Number">830430000</Data></Cell>
   </Row>
   <Row>
    <Cell><Data ss:Type="String">sp|Q9Z1Q5|CLIC1_MOUSE</Data></Cell>
    <Cell><Data ss:Type="String">Clic1</Data></Cell>
    <Cell><Data ss:Type="String">sp|Q9Z1Q5|CLIC1_MOUSE Chloride intracellular channel protein 1 OS=Mus musculus OX=10090 GN=Clic1 PE=1 SV=3</Data></Cell>
    <Cell><Data ss:Type="Number">1</Data></Cell>
    <Cell><Data ss:Type="Number">12</Data></Cell>
    <Cell><Data ss:Type="Number">12</Data></Cell>
    <Cell><Data ss:Type="Number">12</Data></Cell>
    <Cell><Data ss:Type="Number">64.7</Data></Cell>
    <Cell><Data ss:Type="Number">27.013000000000002</Data></Cell>
    <Cell><Data ss:Type="Number">825650000</Data></Cell>
   </Row>
   <Row>
    <Cell><Data ss:Type="String">sp|P45376|ALDR_MOUSE</Data></Cell>
    <Cell><Data ss:Type="String">Akr1b1</Data></Cell>
    <Cell><Data ss:Type="String">sp|P45376|ALDR_MOUSE Aldo-keto reductase family 1 member B1 OS=Mus musculus OX=10090 GN=Akr1b1 PE=1 SV=3</Data></Cell>
    <Cell><Data ss:Type="Number">1</Data></Cell>
    <Cell><Data ss:Type="Number">10</Data></Cell>
    <Cell><Data ss:Type="Number">10</Data></Cell>
    <Cell><Data ss:Type="Number">10</Data></Cell>
    <Cell><Data ss:Type="Number">39.6</Data></Cell>
    <Cell><Data ss:Type="Number">35.731999999999999</Data></Cell>
    <Cell><Data ss:Type="Number">817820000</Data></Cell>
   </Row>
   <Row>
    <Cell><Data ss:Type="String">sp|Q03366|CCL7_MOUSE</Data></Cell>
    <Cell><Data ss:Type="String">Ccl7</Data></Cell>
    <Cell><Data ss:Type="String">sp|Q03366|CCL7_MOUSE C-C motif chemokine 7 OS=Mus musculus OX=10090 GN=Ccl7 PE=3 SV=1</Data></Cell>
    <Cell><Data ss:Type="Number">1</Data></Cell>
    <Cell><Data ss:Type="Number">4</Data></Cell>
    <Cell><Data ss:Type="Number">4</Data></Cell>
    <Cell><Data ss:Type="Number">4</Data></Cell>
    <Cell><Data ss:Type="Number">34</Data></Cell>
    <Cell><Data ss:Type="Number">10.999000000000001</Data></Cell>
    <Cell><Data ss:Type="Number">815510000</Data></Cell>
   </Row>
   <Row>
    <Cell><Data ss:Type="String">sp|P63242|IF5A1_MOUSE;sp|Q8BGY2|IF5A2_MOUSE</Data></Cell>
    <Cell><Data ss:Type="String">Eif5a</Data></Cell>
    <Cell><Data ss:Type="String">sp|P63242|IF5A1_MOUSE Eukaryotic translation initiation factor 5A-1 OS=Mus musculus OX=10090 GN=Eif5a PE=1 SV=2;sp|Q8BGY2|IF5A2_MOUSE Eukaryotic translation initiation factor 5A-2 OS=Mus musculus OX=10090 GN=Eif5a2 PE=1 SV=3</Data></Cell>
    <Cell><Data ss:Type="Number">2</Data></Cell>
    <Cell><Data ss:Type="Number">8</Data></Cell>
    <Cell><Data ss:Type="Number">8</Data></Cell>
    <Cell><Data ss:Type="Number">8</Data></Cell>
    <Cell><Data ss:Type="Number">79.2</Data></Cell>
    <Cell><Data ss:Type="Number">16.832000000000001</Data></Cell>
    <Cell><Data ss:Type="Number">814750000</Data></Cell>
   </Row>
   <Row>
    <Cell><Data ss:Type="String">sp|P10852|4F2_MOUSE</Data></Cell>
    <Cell><Data ss:Type="String">Slc3a2</Data></Cell>
    <Cell><Data ss:Type="String">sp|P10852|4F2_MOUSE 4F2 cell-surface antigen heavy chain OS=Mus musculus OX=10090 GN=Slc3a2 PE=1 SV=1</Data></Cell>
    <Cell><Data ss:Type="Number">1</Data></Cell>
    <Cell><Data ss:Type="Number">23</Data></Cell>
    <Cell><Data ss:Type="Number">23</Data></Cell>
    <Cell><Data ss:Type="Number">23</Data></Cell>
    <Cell><Data ss:Type="Number">42.6</Data></Cell>
    <Cell><Data ss:Type="Number">58.335999999999999</Data></Cell>
    <Cell><Data ss:Type="Number">814030000</Data></Cell>
   </Row>
   <Row>
    <Cell><Data ss:Type="String">sp|P01029|CO4B_MOUSE</Data></Cell>
    <Cell><Data ss:Type="String">C4b</Data></Cell>
    <Cell><Data ss:Type="String">sp|P01029|CO4B_MOUSE Complement C4-B OS=Mus musculus OX=10090 GN=C4b PE=1 SV=3</Data></Cell>
    <Cell><Data ss:Type="Number">1</Data></Cell>
    <Cell><Data ss:Type="Number">6</Data></Cell>
    <Cell><Data ss:Type="Number">1</Data></Cell>
    <Cell><Data ss:Type="Number">1</Data></Cell>
    <Cell><Data ss:Type="Number">3.5</Data></Cell>
    <Cell><Data ss:Type="Number">192.91</Data></Cell>
    <Cell><Data ss:Type="Number">773700000</Data></Cell>
   </Row>
   <Row>
    <Cell><Data ss:Type="String">sp|Q9QUM9|PSA6_MOUSE</Data></Cell>
    <Cell><Data ss:Type="String">Psma6</Data></Cell>
    <Cell><Data ss:Type="String">sp|Q9QUM9|PSA6_MOUSE Proteasome subunit alpha type-6 OS=Mus musculus OX=10090 GN=Psma6 PE=1 SV=1</Data></Cell>
    <Cell><Data ss:Type="Number">1</Data></Cell>
    <Cell><Data ss:Type="Number">10</Data></Cell>
    <Cell><Data ss:Type="Number">10</Data></Cell>
    <Cell><Data ss:Type="Number">10</Data></Cell>
    <Cell><Data ss:Type="Number">52</Data></Cell>
    <Cell><Data ss:Type="Number">27.372</Data></Cell>
    <Cell><Data ss:Type="Number">768020000</Data></Cell>
   </Row>
   <Row>
    <Cell><Data ss:Type="String">sp|O89017|LGMN_MOUSE</Data></Cell>
    <Cell><Data ss:Type="String">Lgmn</Data></Cell>
    <Cell><Data ss:Type="String">sp|O89017|LGMN_MOUSE Legumain OS=Mus musculus OX=10090 GN=Lgmn PE=1 SV=1</Data></Cell>
    <Cell><Data ss:Type="Number">1</Data></Cell>
    <Cell><Data ss:Type="Number">7</Data></Cell>
    <Cell><Data ss:Type="Number">7</Data></Cell>
    <Cell><Data ss:Type="Number">7</Data></Cell>
    <Cell><Data ss:Type="Number">26.9</Data></Cell>
    <Cell><Data ss:Type="Number">49.372</Data></Cell>
    <Cell><Data ss:Type="Number">766670000</Data></Cell>
   </Row>
   <Row>
    <Cell><Data ss:Type="String">sp|Q08857|CD36_MOUSE</Data></Cell>
    <Cell><Data ss:Type="String">Cd36</Data></Cell>
    <Cell><Data ss:Type="String">sp|Q08857|CD36_MOUSE Platelet glycoprotein 4 OS=Mus musculus OX=10090 GN=Cd36 PE=1 SV=2</Data></Cell>
    <Cell><Data ss:Type="Number">1</Data></Cell>
    <Cell><Data ss:Type="Number">6</Data></Cell>
    <Cell><Data ss:Type="Number">6</Data></Cell>
    <Cell><Data ss:Type="Number">6</Data></Cell>
    <Cell><Data ss:Type="Number">17.600000000000001</Data></Cell>
    <Cell><Data ss:Type="Number">52.697000000000003</Data></Cell>
    <Cell><Data ss:Type="Number">721070000</Data></Cell>
   </Row>
   <Row>
    <Cell><Data ss:Type="String">sp|P06797|CATL1_MOUSE</Data></Cell>
    <Cell><Data ss:Type="String">Ctsl</Data></Cell>
    <Cell><Data ss:Type="String">sp|P06797|CATL1_MOUSE Cathepsin L1 OS=Mus musculus OX=10090 GN=Ctsl PE=1 SV=2</Data></Cell>
    <Cell><Data ss:Type="Number">1</Data></Cell>
    <Cell><Data ss:Type="Number">7</Data></Cell>
    <Cell><Data ss:Type="Number">7</Data></Cell>
    <Cell><Data ss:Type="Number">7</Data></Cell>
    <Cell><Data ss:Type="Number">25.7</Data></Cell>
    <Cell><Data ss:Type="Number">37.546999999999997</Data></Cell>
    <Cell><Data ss:Type="Number">713270000</Data></Cell>
   </Row>
   <Row>
    <Cell><Data ss:Type="String">sp|Q9Z1N5|DX39B_MOUSE</Data></Cell>
    <Cell><Data ss:Type="String">Ddx39b</Data></Cell>
    <Cell><Data ss:Type="String">sp|Q9Z1N5|DX39B_MOUSE Spliceosome RNA helicase Ddx39b OS=Mus musculus OX=10090 GN=Ddx39b PE=1 SV=1</Data></Cell>
    <Cell><Data ss:Type="Number">1</Data></Cell>
    <Cell><Data ss:Type="Number">13</Data></Cell>
    <Cell><Data ss:Type="Number">13</Data></Cell>
    <Cell><Data ss:Type="Number">7</Data></Cell>
    <Cell><Data ss:Type="Number">40.700000000000003</Data></Cell>
    <Cell><Data ss:Type="Number">49.034999999999997</Data></Cell>
    <Cell><Data ss:Type="Number">711390000</Data></Cell>
   </Row>
   <Row>
    <Cell><Data ss:Type="String">sp|P30204|MSRE_MOUSE</Data></Cell>
    <Cell><Data ss:Type="String">Msr1</Data></Cell>
    <Cell><Data ss:Type="String">sp|P30204|MSRE_MOUSE Macrophage scavenger receptor types I and II OS=Mus musculus OX=10090 GN=Msr1 PE=1 SV=3</Data></Cell>
    <Cell><Data ss:Type="Number">1</Data></Cell>
    <Cell><Data ss:Type="Number">14</Data></Cell>
    <Cell><Data ss:Type="Number">14</Data></Cell>
    <Cell><Data ss:Type="Number">14</Data></Cell>
    <Cell><Data ss:Type="Number">32.1</Data></Cell>
    <Cell><Data ss:Type="Number">50.168999999999997</Data></Cell>
    <Cell><Data ss:Type="Number">709610000</Data></Cell>
   </Row>
   <Row>
    <Cell><Data ss:Type="String">sp|P61255|RL26_MOUSE</Data></Cell>
    <Cell><Data ss:Type="String">Rpl26</Data></Cell>
    <Cell><Data ss:Type="String">sp|P61255|RL26_MOUSE 60S ribosomal protein L26 OS=Mus musculus OX=10090 GN=Rpl26 PE=1 SV=1</Data></Cell>
    <Cell><Data ss:Type="Number">1</Data></Cell>
    <Cell><Data ss:Type="Number">7</Data></Cell>
    <Cell><Data ss:Type="Number">7</Data></Cell>
    <Cell><Data ss:Type="Number">7</Data></Cell>
    <Cell><Data ss:Type="Number">29.7</Data></Cell>
    <Cell><Data ss:Type="Number">17.257999999999999</Data></Cell>
    <Cell><Data ss:Type="Number">707510000</Data></Cell>
   </Row>
   <Row>
    <Cell><Data ss:Type="String">sp|P62751|RL23A_MOUSE</Data></Cell>
    <Cell><Data ss:Type="String">Rpl23a</Data></Cell>
    <Cell><Data ss:Type="String">sp|P62751|RL23A_MOUSE 60S ribosomal protein L23a OS=Mus musculus OX=10090 GN=Rpl23a PE=1 SV=1</Data></Cell>
    <Cell><Data ss:Type="Number">1</Data></Cell>
    <Cell><Data ss:Type="Number">9</Data></Cell>
    <Cell><Data ss:Type="Number">9</Data></Cell>
    <Cell><Data ss:Type="Number">9</Data></Cell>
    <Cell><Data ss:Type="Number">48.1</Data></Cell>
    <Cell><Data ss:Type="Number">17.695</Data></Cell>
    <Cell><Data ss:Type="Number">701540000</Data></Cell>
   </Row>
   <Row>
    <Cell><Data ss:Type="String">sp|Q9WU78|PDC6I_MOUSE</Data></Cell>
    <Cell><Data ss:Type="String">Pdcd6ip</Data></Cell>
    <Cell><Data ss:Type="String">sp|Q9WU78|PDC6I_MOUSE Programmed cell death 6-interacting protein OS=Mus musculus OX=10090 GN=Pdcd6ip PE=1 SV=3</Data></Cell>
    <Cell><Data ss:Type="Number">1</Data></Cell>
    <Cell><Data ss:Type="Number">24</Data></Cell>
    <Cell><Data ss:Type="Number">24</Data></Cell>
    <Cell><Data ss:Type="Number">24</Data></Cell>
    <Cell><Data ss:Type="Number">35.200000000000003</Data></Cell>
    <Cell><Data ss:Type="Number">96.022999999999996</Data></Cell>
    <Cell><Data ss:Type="Number">700890000</Data></Cell>
   </Row>
   <Row>
    <Cell><Data ss:Type="String">sp|Q91XC9|PEX16_MOUSE</Data></Cell>
    <Cell><Data ss:Type="String">Pex16</Data></Cell>
    <Cell><Data ss:Type="String">sp|Q91XC9|PEX16_MOUSE Peroxisomal membrane protein PEX16 OS=Mus musculus OX=10090 GN=Pex16 PE=1 SV=2</Data></Cell>
    <Cell><Data ss:Type="Number">1</Data></Cell>
    <Cell><Data ss:Type="Number">1</Data></Cell>
    <Cell><Data ss:Type="Number">1</Data></Cell>
    <Cell><Data ss:Type="Number">1</Data></Cell>
    <Cell><Data ss:Type="Number">3.3</Data></Cell>
    <Cell><Data ss:Type="Number">38.677</Data></Cell>
    <Cell><Data ss:Type="Number">699220000</Data></Cell>
   </Row>
   <Row>
    <Cell><Data ss:Type="String">sp|P29341|PABP1_MOUSE</Data></Cell>
    <Cell><Data ss:Type="String">Pabpc1</Data></Cell>
    <Cell><Data ss:Type="String">sp|P29341|PABP1_MOUSE Polyadenylate-binding protein 1 OS=Mus musculus OX=10090 GN=Pabpc1 PE=1 SV=2</Data></Cell>
    <Cell><Data ss:Type="Number">1</Data></Cell>
    <Cell><Data ss:Type="Number">20</Data></Cell>
    <Cell><Data ss:Type="Number">20</Data></Cell>
    <Cell><Data ss:Type="Number">20</Data></Cell>
    <Cell><Data ss:Type="Number">38.4</Data></Cell>
    <Cell><Data ss:Type="Number">70.67</Data></Cell>
    <Cell><Data ss:Type="Number">696480000</Data></Cell>
   </Row>
   <Row>
    <Cell><Data ss:Type="String">sp|Q9JKF1|IQGA1_MOUSE</Data></Cell>
    <Cell><Data ss:Type="String">Iqgap1</Data></Cell>
    <Cell><Data ss:Type="String">sp|Q9JKF1|IQGA1_MOUSE Ras GTPase-activating-like protein IQGAP1 OS=Mus musculus OX=10090 GN=Iqgap1 PE=1 SV=2</Data></Cell>
    <Cell><Data ss:Type="Number">1</Data></Cell>
    <Cell><Data ss:Type="Number">60</Data></Cell>
    <Cell><Data ss:Type="Number">60</Data></Cell>
    <Cell><Data ss:Type="Number">59</Data></Cell>
    <Cell><Data ss:Type="Number">48.3</Data></Cell>
    <Cell><Data ss:Type="Number">188.74</Data></Cell>
    <Cell><Data ss:Type="Number">694430000</Data></Cell>
   </Row>
   <Row>
    <Cell><Data ss:Type="String">sp|P29416|HEXA_MOUSE</Data></Cell>
    <Cell><Data ss:Type="String">Hexa</Data></Cell>
    <Cell><Data ss:Type="String">sp|P29416|HEXA_MOUSE Beta-hexosaminidase subunit alpha OS=Mus musculus OX=10090 GN=Hexa PE=1 SV=2</Data></Cell>
    <Cell><Data ss:Type="Number">1</Data></Cell>
    <Cell><Data ss:Type="Number">13</Data></Cell>
    <Cell><Data ss:Type="Number">13</Data></Cell>
    <Cell><Data ss:Type="Number">13</Data></Cell>
    <Cell><Data ss:Type="Number">32.200000000000003</Data></Cell>
    <Cell><Data ss:Type="Number">60.612000000000002</Data></Cell>
    <Cell><Data ss:Type="Number">692520000</Data></Cell>
   </Row>
   <Row>
    <Cell><Data ss:Type="String">sp|P41731|CD63_MOUSE</Data></Cell>
    <Cell><Data ss:Type="String">Cd63</Data></Cell>
    <Cell><Data ss:Type="String">sp|P41731|CD63_MOUSE CD63 antigen OS=Mus musculus OX=10090 GN=Cd63 PE=1 SV=2</Data></Cell>
    <Cell><Data ss:Type="Number">1</Data></Cell>
    <Cell><Data ss:Type="Number">3</Data></Cell>
    <Cell><Data ss:Type="Number">3</Data></Cell>
    <Cell><Data ss:Type="Number">3</Data></Cell>
    <Cell><Data ss:Type="Number">20.6</Data></Cell>
    <Cell><Data ss:Type="Number">25.765999999999998</Data></Cell>
    <Cell><Data ss:Type="Number">690950000</Data></Cell>
   </Row>
   <Row>
    <Cell><Data ss:Type="String">sp|Q9CPR4|RL17_MOUSE</Data></Cell>
    <Cell><Data ss:Type="String">Rpl17</Data></Cell>
    <Cell><Data ss:Type="String">sp|Q9CPR4|RL17_MOUSE 60S ribosomal protein L17 OS=Mus musculus OX=10090 GN=Rpl17 PE=1 SV=3</Data></Cell>
    <Cell><Data ss:Type="Number">1</Data></Cell>
    <Cell><Data ss:Type="Number">7</Data></Cell>
    <Cell><Data ss:Type="Number">7</Data></Cell>
    <Cell><Data ss:Type="Number">7</Data></Cell>
    <Cell><Data ss:Type="Number">42.4</Data></Cell>
    <Cell><Data ss:Type="Number">21.422999999999998</Data></Cell>
    <Cell><Data ss:Type="Number">674120000</Data></Cell>
   </Row>
   <Row>
    <Cell><Data ss:Type="String">sp|Q99P72|RTN4_MOUSE</Data></Cell>
    <Cell><Data ss:Type="String">Rtn4</Data></Cell>
    <Cell><Data ss:Type="String">sp|Q99P72|RTN4_MOUSE Reticulon-4 OS=Mus musculus OX=10090 GN=Rtn4 PE=1 SV=2</Data></Cell>
    <Cell><Data ss:Type="Number">1</Data></Cell>
    <Cell><Data ss:Type="Number">23</Data></Cell>
    <Cell><Data ss:Type="Number">23</Data></Cell>
    <Cell><Data ss:Type="Number">23</Data></Cell>
    <Cell><Data ss:Type="Number">32</Data></Cell>
    <Cell><Data ss:Type="Number">126.61</Data></Cell>
    <Cell><Data ss:Type="Number">672020000</Data></Cell>
   </Row>
   <Row>
    <Cell><Data ss:Type="String">sp|P84078|ARF1_MOUSE;sp|P61205|ARF3_MOUSE;sp|Q8BSL7|ARF2_MOUSE</Data></Cell>
    <Cell><Data ss:Type="String">Arf1</Data></Cell>
    <Cell><Data ss:Type="String">sp|P84078|ARF1_MOUSE ADP-ribosylation factor 1 OS=Mus musculus OX=10090 GN=Arf1 PE=1 SV=2;sp|P61205|ARF3_MOUSE ADP-ribosylation factor 3 OS=Mus musculus OX=10090 GN=Arf3 PE=2 SV=2;sp|Q8BSL7|ARF2_MOUSE ADP-ribosylation factor 2 OS=Mus musculus OX=10090 GN=A</Data></Cell>
    <Cell><Data ss:Type="Number">3</Data></Cell>
    <Cell><Data ss:Type="Number">9</Data></Cell>
    <Cell><Data ss:Type="Number">9</Data></Cell>
    <Cell><Data ss:Type="Number">4</Data></Cell>
    <Cell><Data ss:Type="Number">58.6</Data></Cell>
    <Cell><Data ss:Type="Number">20.696999999999999</Data></Cell>
    <Cell><Data ss:Type="Number">669960000</Data></Cell>
   </Row>
   <Row>
    <Cell><Data ss:Type="String">sp|Q9CVB6|ARPC2_MOUSE</Data></Cell>
    <Cell><Data ss:Type="String">Arpc2</Data></Cell>
    <Cell><Data ss:Type="String">sp|Q9CVB6|ARPC2_MOUSE Actin-related protein 2/3 complex subunit 2 OS=Mus musculus OX=10090 GN=Arpc2 PE=1 SV=3</Data></Cell>
    <Cell><Data ss:Type="Number">1</Data></Cell>
    <Cell><Data ss:Type="Number">12</Data></Cell>
    <Cell><Data ss:Type="Number">12</Data></Cell>
    <Cell><Data ss:Type="Number">12</Data></Cell>
    <Cell><Data ss:Type="Number">37.700000000000003</Data></Cell>
    <Cell><Data ss:Type="Number">34.356999999999999</Data></Cell>
    <Cell><Data ss:Type="Number">669700000</Data></Cell>
   </Row>
   <Row>
    <Cell><Data ss:Type="String">sp|Q69ZN7|MYOF_MOUSE;sp|Q9ESD7|DYSF_MOUSE</Data></Cell>
    <Cell><Data ss:Type="String">Myof</Data></Cell>
    <Cell><Data ss:Type="String">sp|Q69ZN7|MYOF_MOUSE Myoferlin OS=Mus musculus OX=10090 GN=Myof PE=1 SV=2</Data></Cell>
    <Cell><Data ss:Type="Number">2</Data></Cell>
    <Cell><Data ss:Type="Number">87</Data></Cell>
    <Cell><Data ss:Type="Number">87</Data></Cell>
    <Cell><Data ss:Type="Number">87</Data></Cell>
    <Cell><Data ss:Type="Number">50.6</Data></Cell>
    <Cell><Data ss:Type="Number">233.32</Data></Cell>
    <Cell><Data ss:Type="Number">666430000</Data></Cell>
   </Row>
   <Row>
    <Cell><Data ss:Type="String">sp|Q61703|ITIH2_MOUSE</Data></Cell>
    <Cell><Data ss:Type="String">Itih2</Data></Cell>
    <Cell><Data ss:Type="String">sp|Q61703|ITIH2_MOUSE Inter-alpha-trypsin inhibitor heavy chain H2 OS=Mus musculus OX=10090 GN=Itih2 PE=1 SV=1</Data></Cell>
    <Cell><Data ss:Type="Number">1</Data></Cell>
    <Cell><Data ss:Type="Number">15</Data></Cell>
    <Cell><Data ss:Type="Number">1</Data></Cell>
    <Cell><Data ss:Type="Number">1</Data></Cell>
    <Cell><Data ss:Type="Number">14.6</Data></Cell>
    <Cell><Data ss:Type="Number">105.93</Data></Cell>
    <Cell><Data ss:Type="Number">666260000</Data></Cell>
   </Row>
   <Row>
    <Cell><Data ss:Type="String">sp|Q9QUI0|RHOA_MOUSE</Data></Cell>
    <Cell><Data ss:Type="String">Rhoa</Data></Cell>
    <Cell><Data ss:Type="String">sp|Q9QUI0|RHOA_MOUSE Transforming protein RhoA OS=Mus musculus OX=10090 GN=Rhoa PE=1 SV=1</Data></Cell>
    <Cell><Data ss:Type="Number">1</Data></Cell>
    <Cell><Data ss:Type="Number">9</Data></Cell>
    <Cell><Data ss:Type="Number">9</Data></Cell>
    <Cell><Data ss:Type="Number">3</Data></Cell>
    <Cell><Data ss:Type="Number">43.5</Data></Cell>
    <Cell><Data ss:Type="Number">21.782</Data></Cell>
    <Cell><Data ss:Type="Number">659980000</Data></Cell>
   </Row>
   <Row>
    <Cell><Data ss:Type="String">sp|P62874|GBB1_MOUSE;sp|Q61011|GBB3_MOUSE</Data></Cell>
    <Cell><Data ss:Type="String">Gnb1</Data></Cell>
    <Cell><Data ss:Type="String">sp|P62874|GBB1_MOUSE Guanine nucleotide-binding protein G(I)/G(S)/G(T) subunit beta-1 OS=Mus musculus OX=10090 GN=Gnb1 PE=1 SV=3</Data></Cell>
    <Cell><Data ss:Type="Number">2</Data></Cell>
    <Cell><Data ss:Type="Number">17</Data></Cell>
    <Cell><Data ss:Type="Number">17</Data></Cell>
    <Cell><Data ss:Type="Number">10</Data></Cell>
    <Cell><Data ss:Type="Number">69.400000000000006</Data></Cell>
    <Cell><Data ss:Type="Number">37.377000000000002</Data></Cell>
    <Cell><Data ss:Type="Number">659240000</Data></Cell>
   </Row>
   <Row>
    <Cell><Data ss:Type="String">sp|P14115|RL27A_MOUSE</Data></Cell>
    <Cell><Data ss:Type="String">Rpl27a</Data></Cell>
    <Cell><Data ss:Type="String">sp|P14115|RL27A_MOUSE 60S ribosomal protein L27a OS=Mus musculus OX=10090 GN=Rpl27a PE=1 SV=5</Data></Cell>
    <Cell><Data ss:Type="Number">1</Data></Cell>
    <Cell><Data ss:Type="Number">5</Data></Cell>
    <Cell><Data ss:Type="Number">5</Data></Cell>
    <Cell><Data ss:Type="Number">5</Data></Cell>
    <Cell><Data ss:Type="Number">29.7</Data></Cell>
    <Cell><Data ss:Type="Number">16.605</Data></Cell>
    <Cell><Data ss:Type="Number">653560000</Data></Cell>
   </Row>
   <Row>
    <Cell><Data ss:Type="String">sp|P06800|PTPRC_MOUSE</Data></Cell>
    <Cell><Data ss:Type="String">Ptprc</Data></Cell>
    <Cell><Data ss:Type="String">sp|P06800|PTPRC_MOUSE Receptor-type tyrosine-protein phosphatase C OS=Mus musculus OX=10090 GN=Ptprc PE=1 SV=4</Data></Cell>
    <Cell><Data ss:Type="Number">1</Data></Cell>
    <Cell><Data ss:Type="Number">39</Data></Cell>
    <Cell><Data ss:Type="Number">39</Data></Cell>
    <Cell><Data ss:Type="Number">39</Data></Cell>
    <Cell><Data ss:Type="Number">33.200000000000003</Data></Cell>
    <Cell><Data ss:Type="Number">144.84</Data></Cell>
    <Cell><Data ss:Type="Number">649530000</Data></Cell>
   </Row>
   <Row>
    <Cell><Data ss:Type="String">sp|Q6ZWX6|IF2A_MOUSE</Data></Cell>
    <Cell><Data ss:Type="String">Eif2s1</Data></Cell>
    <Cell><Data ss:Type="String">sp|Q6ZWX6|IF2A_MOUSE Eukaryotic translation initiation factor 2 subunit 1 OS=Mus musculus OX=10090 GN=Eif2s1 PE=1 SV=3</Data></Cell>
    <Cell><Data ss:Type="Number">1</Data></Cell>
    <Cell><Data ss:Type="Number">15</Data></Cell>
    <Cell><Data ss:Type="Number">15</Data></Cell>
    <Cell><Data ss:Type="Number">15</Data></Cell>
    <Cell><Data ss:Type="Number">50.5</Data></Cell>
    <Cell><Data ss:Type="Number">36.107999999999997</Data></Cell>
    <Cell><Data ss:Type="Number">647100000</Data></Cell>
   </Row>
   <Row>
    <Cell><Data ss:Type="String">sp|P54116|STOM_MOUSE</Data></Cell>
    <Cell><Data ss:Type="String">Stom</Data></Cell>
    <Cell><Data ss:Type="String">sp|P54116|STOM_MOUSE Erythrocyte band 7 integral membrane protein OS=Mus musculus OX=10090 GN=Stom PE=1 SV=3</Data></Cell>
    <Cell><Data ss:Type="Number">1</Data></Cell>
    <Cell><Data ss:Type="Number">14</Data></Cell>
    <Cell><Data ss:Type="Number">14</Data></Cell>
    <Cell><Data ss:Type="Number">14</Data></Cell>
    <Cell><Data ss:Type="Number">63</Data></Cell>
    <Cell><Data ss:Type="Number">31.375</Data></Cell>
    <Cell><Data ss:Type="Number">644500000</Data></Cell>
   </Row>
   <Row>
    <Cell><Data ss:Type="String">sp|P63101|1433Z_MOUSE</Data></Cell>
    <Cell><Data ss:Type="String">Ywhaz</Data></Cell>
    <Cell><Data ss:Type="String">sp|P63101|1433Z_MOUSE 14-3-3 protein zeta/delta OS=Mus musculus OX=10090 GN=Ywhaz PE=1 SV=1</Data></Cell>
    <Cell><Data ss:Type="Number">1</Data></Cell>
    <Cell><Data ss:Type="Number">16</Data></Cell>
    <Cell><Data ss:Type="Number">13</Data></Cell>
    <Cell><Data ss:Type="Number">11</Data></Cell>
    <Cell><Data ss:Type="Number">60.4</Data></Cell>
    <Cell><Data ss:Type="Number">27.771000000000001</Data></Cell>
    <Cell><Data ss:Type="Number">643450000</Data></Cell>
   </Row>
   <Row>
    <Cell><Data ss:Type="String">sp|P97429|ANXA4_MOUSE</Data></Cell>
    <Cell><Data ss:Type="String">Anxa4</Data></Cell>
    <Cell><Data ss:Type="String">sp|P97429|ANXA4_MOUSE Annexin A4 OS=Mus musculus OX=10090 GN=Anxa4 PE=1 SV=4</Data></Cell>
    <Cell><Data ss:Type="Number">1</Data></Cell>
    <Cell><Data ss:Type="Number">14</Data></Cell>
    <Cell><Data ss:Type="Number">14</Data></Cell>
    <Cell><Data ss:Type="Number">14</Data></Cell>
    <Cell><Data ss:Type="Number">51.4</Data></Cell>
    <Cell><Data ss:Type="Number">35.914999999999999</Data></Cell>
    <Cell><Data ss:Type="Number">636100000</Data></Cell>
   </Row>
   <Row>
    <Cell><Data ss:Type="String">sp|P62267|RS23_MOUSE</Data></Cell>
    <Cell><Data ss:Type="String">Rps23</Data></Cell>
    <Cell><Data ss:Type="String">sp|P62267|RS23_MOUSE 40S ribosomal protein S23 OS=Mus musculus OX=10090 GN=Rps23 PE=1 SV=3</Data></Cell>
    <Cell><Data ss:Type="Number">1</Data></Cell>
    <Cell><Data ss:Type="Number">5</Data></Cell>
    <Cell><Data ss:Type="Number">5</Data></Cell>
    <Cell><Data ss:Type="Number">5</Data></Cell>
    <Cell><Data ss:Type="Number">42.7</Data></Cell>
    <Cell><Data ss:Type="Number">15.807</Data></Cell>
    <Cell><Data ss:Type="Number">632980000</Data></Cell>
   </Row>
   <Row>
    <Cell><Data ss:Type="String">sp|Q61753|SERA_MOUSE</Data></Cell>
    <Cell><Data ss:Type="String">Phgdh</Data></Cell>
    <Cell><Data ss:Type="String">sp|Q61753|SERA_MOUSE D-3-phosphoglycerate dehydrogenase OS=Mus musculus OX=10090 GN=Phgdh PE=1 SV=3</Data></Cell>
    <Cell><Data ss:Type="Number">1</Data></Cell>
    <Cell><Data ss:Type="Number">13</Data></Cell>
    <Cell><Data ss:Type="Number">13</Data></Cell>
    <Cell><Data ss:Type="Number">13</Data></Cell>
    <Cell><Data ss:Type="Number">34</Data></Cell>
    <Cell><Data ss:Type="Number">56.585000000000001</Data></Cell>
    <Cell><Data ss:Type="Number">628990000</Data></Cell>
   </Row>
   <Row>
    <Cell><Data ss:Type="String">sp|P50247|SAHH_MOUSE</Data></Cell>
    <Cell><Data ss:Type="String">Ahcy</Data></Cell>
    <Cell><Data ss:Type="String">sp|P50247|SAHH_MOUSE Adenosylhomocysteinase OS=Mus musculus OX=10090 GN=Ahcy PE=1 SV=3</Data></Cell>
    <Cell><Data ss:Type="Number">1</Data></Cell>
    <Cell><Data ss:Type="Number">8</Data></Cell>
    <Cell><Data ss:Type="Number">8</Data></Cell>
    <Cell><Data ss:Type="Number">8</Data></Cell>
    <Cell><Data ss:Type="Number">22.9</Data></Cell>
    <Cell><Data ss:Type="Number">47.688000000000002</Data></Cell>
    <Cell><Data ss:Type="Number">626130000</Data></Cell>
   </Row>
   <Row>
    <Cell><Data ss:Type="String">sp|P82198|BGH3_MOUSE</Data></Cell>
    <Cell><Data ss:Type="String">Tgfbi</Data></Cell>
    <Cell><Data ss:Type="String">sp|P82198|BGH3_MOUSE Transforming growth factor-beta-induced protein ig-h3 OS=Mus musculus OX=10090 GN=Tgfbi PE=1 SV=1</Data></Cell>
    <Cell><Data ss:Type="Number">1</Data></Cell>
    <Cell><Data ss:Type="Number">6</Data></Cell>
    <Cell><Data ss:Type="Number">6</Data></Cell>
    <Cell><Data ss:Type="Number">6</Data></Cell>
    <Cell><Data ss:Type="Number">10.5</Data></Cell>
    <Cell><Data ss:Type="Number">74.596000000000004</Data></Cell>
    <Cell><Data ss:Type="Number">624610000</Data></Cell>
   </Row>
   <Row>
    <Cell><Data ss:Type="String">sp|P62264|RS14_MOUSE</Data></Cell>
    <Cell><Data ss:Type="String">Rps14</Data></Cell>
    <Cell><Data ss:Type="String">sp|P62264|RS14_MOUSE 40S ribosomal protein S14 OS=Mus musculus OX=10090 GN=Rps14 PE=1 SV=3</Data></Cell>
    <Cell><Data ss:Type="Number">1</Data></Cell>
    <Cell><Data ss:Type="Number">5</Data></Cell>
    <Cell><Data ss:Type="Number">5</Data></Cell>
    <Cell><Data ss:Type="Number">5</Data></Cell>
    <Cell><Data ss:Type="Number">36.4</Data></Cell>
    <Cell><Data ss:Type="Number">16.273</Data></Cell>
    <Cell><Data ss:Type="Number">624490000</Data></Cell>
   </Row>
   <Row>
    <Cell><Data ss:Type="String">sp|Q8CIF6|SIDT2_MOUSE</Data></Cell>
    <Cell><Data ss:Type="String">Sidt2</Data></Cell>
    <Cell><Data ss:Type="String">sp|Q8CIF6|SIDT2_MOUSE SID1 transmembrane family member 2 OS=Mus musculus OX=10090 GN=Sidt2 PE=1 SV=1</Data></Cell>
    <Cell><Data ss:Type="Number">1</Data></Cell>
    <Cell><Data ss:Type="Number">2</Data></Cell>
    <Cell><Data ss:Type="Number">2</Data></Cell>
    <Cell><Data ss:Type="Number">2</Data></Cell>
    <Cell><Data ss:Type="Number">2.6</Data></Cell>
    <Cell><Data ss:Type="Number">94.5</Data></Cell>
    <Cell><Data ss:Type="Number">622500000</Data></Cell>
   </Row>
   <Row>
    <Cell><Data ss:Type="String">sp|P62889|RL30_MOUSE</Data></Cell>
    <Cell><Data ss:Type="String">Rpl30</Data></Cell>
    <Cell><Data ss:Type="String">sp|P62889|RL30_MOUSE 60S ribosomal protein L30 OS=Mus musculus OX=10090 GN=Rpl30 PE=1 SV=2</Data></Cell>
    <Cell><Data ss:Type="Number">1</Data></Cell>
    <Cell><Data ss:Type="Number">7</Data></Cell>
    <Cell><Data ss:Type="Number">7</Data></Cell>
    <Cell><Data ss:Type="Number">7</Data></Cell>
    <Cell><Data ss:Type="Number">66.099999999999994</Data></Cell>
    <Cell><Data ss:Type="Number">12.784000000000001</Data></Cell>
    <Cell><Data ss:Type="Number">618780000</Data></Cell>
   </Row>
   <Row>
    <Cell><Data ss:Type="String">sp|O09167|RL21_MOUSE</Data></Cell>
    <Cell><Data ss:Type="String">Rpl21</Data></Cell>
    <Cell><Data ss:Type="String">sp|O09167|RL21_MOUSE 60S ribosomal protein L21 OS=Mus musculus OX=10090 GN=Rpl21 PE=1 SV=3</Data></Cell>
    <Cell><Data ss:Type="Number">1</Data></Cell>
    <Cell><Data ss:Type="Number">7</Data></Cell>
    <Cell><Data ss:Type="Number">7</Data></Cell>
    <Cell><Data ss:Type="Number">7</Data></Cell>
    <Cell><Data ss:Type="Number">37.5</Data></Cell>
    <Cell><Data ss:Type="Number">18.562000000000001</Data></Cell>
    <Cell><Data ss:Type="Number">618550000</Data></Cell>
   </Row>
   <Row>
    <Cell><Data ss:Type="String">sp|Q61656|DDX5_MOUSE</Data></Cell>
    <Cell><Data ss:Type="String">Ddx5</Data></Cell>
    <Cell><Data ss:Type="String">sp|Q61656|DDX5_MOUSE Probable ATP-dependent RNA helicase DDX5 OS=Mus musculus OX=10090 GN=Ddx5 PE=1 SV=2</Data></Cell>
    <Cell><Data ss:Type="Number">1</Data></Cell>
    <Cell><Data ss:Type="Number">25</Data></Cell>
    <Cell><Data ss:Type="Number">25</Data></Cell>
    <Cell><Data ss:Type="Number">18</Data></Cell>
    <Cell><Data ss:Type="Number">45.3</Data></Cell>
    <Cell><Data ss:Type="Number">69.289000000000001</Data></Cell>
    <Cell><Data ss:Type="Number">617670000</Data></Cell>
   </Row>
   <Row>
    <Cell><Data ss:Type="String">sp|B2RXS4|PLXB2_MOUSE;sp|Q9QZC2|PLXC1_MOUSE;sp|Q3UH93|PLXD1_MOUSE</Data></Cell>
    <Cell><Data ss:Type="String">Plxnb2</Data></Cell>
    <Cell><Data ss:Type="String">sp|B2RXS4|PLXB2_MOUSE Plexin-B2 OS=Mus musculus OX=10090 GN=Plxnb2 PE=1 SV=1</Data></Cell>
    <Cell><Data ss:Type="Number">3</Data></Cell>
    <Cell><Data ss:Type="Number">49</Data></Cell>
    <Cell><Data ss:Type="Number">49</Data></Cell>
    <Cell><Data ss:Type="Number">49</Data></Cell>
    <Cell><Data ss:Type="Number">36.4</Data></Cell>
    <Cell><Data ss:Type="Number">206.23</Data></Cell>
    <Cell><Data ss:Type="Number">616550000</Data></Cell>
   </Row>
   <Row>
    <Cell><Data ss:Type="String">sp|P20060|HEXB_MOUSE</Data></Cell>
    <Cell><Data ss:Type="String">Hexb</Data></Cell>
    <Cell><Data ss:Type="String">sp|P20060|HEXB_MOUSE Beta-hexosaminidase subunit beta OS=Mus musculus OX=10090 GN=Hexb PE=1 SV=2</Data></Cell>
    <Cell><Data ss:Type="Number">1</Data></Cell>
    <Cell><Data ss:Type="Number">18</Data></Cell>
    <Cell><Data ss:Type="Number">18</Data></Cell>
    <Cell><Data ss:Type="Number">18</Data></Cell>
    <Cell><Data ss:Type="Number">37.9</Data></Cell>
    <Cell><Data ss:Type="Number">61.115000000000002</Data></Cell>
    <Cell><Data ss:Type="Number">610740000</Data></Cell>
   </Row>
   <Row>
    <Cell><Data ss:Type="String">sp|Q9CPT5|NOP16_MOUSE</Data></Cell>
    <Cell><Data ss:Type="String">Nop16</Data></Cell>
    <Cell><Data ss:Type="String">sp|Q9CPT5|NOP16_MOUSE Nucleolar protein 16 OS=Mus musculus OX=10090 GN=Nop16 PE=1 SV=1</Data></Cell>
    <Cell><Data ss:Type="Number">1</Data></Cell>
    <Cell><Data ss:Type="Number">1</Data></Cell>
    <Cell><Data ss:Type="Number">1</Data></Cell>
    <Cell><Data ss:Type="Number">1</Data></Cell>
    <Cell><Data ss:Type="Number">6.2</Data></Cell>
    <Cell><Data ss:Type="Number">21.138999999999999</Data></Cell>
    <Cell><Data ss:Type="Number">610300000</Data></Cell>
   </Row>
   <Row>
    <Cell><Data ss:Type="String">sp|Q9ES30|C1QT3_MOUSE</Data></Cell>
    <Cell><Data ss:Type="String">C1qtnf3</Data></Cell>
    <Cell><Data ss:Type="String">sp|Q9ES30|C1QT3_MOUSE Complement C1q tumor necrosis factor-related protein 3 OS=Mus musculus OX=10090 GN=C1qtnf3 PE=2 SV=1</Data></Cell>
    <Cell><Data ss:Type="Number">1</Data></Cell>
    <Cell><Data ss:Type="Number">2</Data></Cell>
    <Cell><Data ss:Type="Number">2</Data></Cell>
    <Cell><Data ss:Type="Number">2</Data></Cell>
    <Cell><Data ss:Type="Number">7.3</Data></Cell>
    <Cell><Data ss:Type="Number">26.827999999999999</Data></Cell>
    <Cell><Data ss:Type="Number">608660000</Data></Cell>
   </Row>
   <Row>
    <Cell><Data ss:Type="String">sp|P62962|PROF1_MOUSE</Data></Cell>
    <Cell><Data ss:Type="String">Pfn1</Data></Cell>
    <Cell><Data ss:Type="String">sp|P62962|PROF1_MOUSE Profilin-1 OS=Mus musculus OX=10090 GN=Pfn1 PE=1 SV=2</Data></Cell>
    <Cell><Data ss:Type="Number">1</Data></Cell>
    <Cell><Data ss:Type="Number">7</Data></Cell>
    <Cell><Data ss:Type="Number">7</Data></Cell>
    <Cell><Data ss:Type="Number">3</Data></Cell>
    <Cell><Data ss:Type="Number">65.7</Data></Cell>
    <Cell><Data ss:Type="Number">14.957000000000001</Data></Cell>
    <Cell><Data ss:Type="Number">608450000</Data></Cell>
   </Row>
   <Row>
    <Cell><Data ss:Type="String">sp|Q61490|CD166_MOUSE</Data></Cell>
    <Cell><Data ss:Type="String">Alcam</Data></Cell>
    <Cell><Data ss:Type="String">sp|Q61490|CD166_MOUSE CD166 antigen OS=Mus musculus OX=10090 GN=Alcam PE=1 SV=3</Data></Cell>
    <Cell><Data ss:Type="Number">1</Data></Cell>
    <Cell><Data ss:Type="Number">24</Data></Cell>
    <Cell><Data ss:Type="Number">24</Data></Cell>
    <Cell><Data ss:Type="Number">24</Data></Cell>
    <Cell><Data ss:Type="Number">44.1</Data></Cell>
    <Cell><Data ss:Type="Number">65.090999999999994</Data></Cell>
    <Cell><Data ss:Type="Number">607460000</Data></Cell>
   </Row>
   <Row>
    <Cell><Data ss:Type="String">sp|P35979|RL12_MOUSE</Data></Cell>
    <Cell><Data ss:Type="String">Rpl12</Data></Cell>
    <Cell><Data ss:Type="String">sp|P35979|RL12_MOUSE 60S ribosomal protein L12 OS=Mus musculus OX=10090 GN=Rpl12 PE=1 SV=2</Data></Cell>
    <Cell><Data ss:Type="Number">1</Data></Cell>
    <Cell><Data ss:Type="Number">6</Data></Cell>
    <Cell><Data ss:Type="Number">6</Data></Cell>
    <Cell><Data ss:Type="Number">6</Data></Cell>
    <Cell><Data ss:Type="Number">54.5</Data></Cell>
    <Cell><Data ss:Type="Number">17.803999999999998</Data></Cell>
    <Cell><Data ss:Type="Number">594430000</Data></Cell>
   </Row>
   <Row>
    <Cell><Data ss:Type="String">sp|Q78PY7|SND1_MOUSE</Data></Cell>
    <Cell><Data ss:Type="String">Snd1</Data></Cell>
    <Cell><Data ss:Type="String">sp|Q78PY7|SND1_MOUSE Staphylococcal nuclease domain-containing protein 1 OS=Mus musculus OX=10090 GN=Snd1 PE=1 SV=1</Data></Cell>
    <Cell><Data ss:Type="Number">1</Data></Cell>
    <Cell><Data ss:Type="Number">40</Data></Cell>
    <Cell><Data ss:Type="Number">40</Data></Cell>
    <Cell><Data ss:Type="Number">40</Data></Cell>
    <Cell><Data ss:Type="Number">52.1</Data></Cell>
    <Cell><Data ss:Type="Number">102.09</Data></Cell>
    <Cell><Data ss:Type="Number">593540000</Data></Cell>
   </Row>
   <Row>
    <Cell><Data ss:Type="String">sp|Q9Z2U1|PSA5_MOUSE</Data></Cell>
    <Cell><Data ss:Type="String">Psma5</Data></Cell>
    <Cell><Data ss:Type="String">sp|Q9Z2U1|PSA5_MOUSE Proteasome subunit alpha type-5 OS=Mus musculus OX=10090 GN=Psma5 PE=1 SV=1</Data></Cell>
    <Cell><Data ss:Type="Number">1</Data></Cell>
    <Cell><Data ss:Type="Number">8</Data></Cell>
    <Cell><Data ss:Type="Number">8</Data></Cell>
    <Cell><Data ss:Type="Number">8</Data></Cell>
    <Cell><Data ss:Type="Number">43.6</Data></Cell>
    <Cell><Data ss:Type="Number">26.411000000000001</Data></Cell>
    <Cell><Data ss:Type="Number">592910000</Data></Cell>
   </Row>
   <Row>
    <Cell><Data ss:Type="String">sp|Q9CY58|PAIRB_MOUSE</Data></Cell>
    <Cell><Data ss:Type="String">Serbp1</Data></Cell>
    <Cell><Data ss:Type="String">sp|Q9CY58|PAIRB_MOUSE Plasminogen activator inhibitor 1 RNA-binding protein OS=Mus musculus OX=10090 GN=Serbp1 PE=1 SV=2</Data></Cell>
    <Cell><Data ss:Type="Number">1</Data></Cell>
    <Cell><Data ss:Type="Number">18</Data></Cell>
    <Cell><Data ss:Type="Number">18</Data></Cell>
    <Cell><Data ss:Type="Number">18</Data></Cell>
    <Cell><Data ss:Type="Number">55.5</Data></Cell>
    <Cell><Data ss:Type="Number">44.713999999999999</Data></Cell>
    <Cell><Data ss:Type="Number">586290000</Data></Cell>
   </Row>
   <Row>
    <Cell><Data ss:Type="String">sp|P50543|S10AB_MOUSE</Data></Cell>
    <Cell><Data ss:Type="String">S100a11</Data></Cell>
    <Cell><Data ss:Type="String">sp|P50543|S10AB_MOUSE Protein S100-A11 OS=Mus musculus OX=10090 GN=S100a11 PE=1 SV=1</Data></Cell>
    <Cell><Data ss:Type="Number">1</Data></Cell>
    <Cell><Data ss:Type="Number">4</Data></Cell>
    <Cell><Data ss:Type="Number">4</Data></Cell>
    <Cell><Data ss:Type="Number">4</Data></Cell>
    <Cell><Data ss:Type="Number">43.9</Data></Cell>
    <Cell><Data ss:Type="Number">11.083</Data></Cell>
    <Cell><Data ss:Type="Number">584840000</Data></Cell>
   </Row>
   <Row>
    <Cell><Data ss:Type="String">sp|Q9DC69|NDUA9_MOUSE</Data></Cell>
    <Cell><Data ss:Type="String">Ndufa9</Data></Cell>
    <Cell><Data ss:Type="String">sp|Q9DC69|NDUA9_MOUSE NADH dehydrogenase [ubiquinone] 1 alpha subcomplex subunit 9, mitochondrial OS=Mus musculus OX=10090 GN=Ndufa9 PE=1 SV=2</Data></Cell>
    <Cell><Data ss:Type="Number">1</Data></Cell>
    <Cell><Data ss:Type="Number">13</Data></Cell>
    <Cell><Data ss:Type="Number">13</Data></Cell>
    <Cell><Data ss:Type="Number">13</Data></Cell>
    <Cell><Data ss:Type="Number">41.4</Data></Cell>
    <Cell><Data ss:Type="Number">42.524999999999999</Data></Cell>
    <Cell><Data ss:Type="Number">584190000</Data></Cell>
   </Row>
   <Row>
    <Cell><Data ss:Type="String">sp|O35375|NRP2_MOUSE</Data></Cell>
    <Cell><Data ss:Type="String">Nrp2</Data></Cell>
    <Cell><Data ss:Type="String">sp|O35375|NRP2_MOUSE Neuropilin-2 OS=Mus musculus OX=10090 GN=Nrp2 PE=1 SV=2</Data></Cell>
    <Cell><Data ss:Type="Number">1</Data></Cell>
    <Cell><Data ss:Type="Number">17</Data></Cell>
    <Cell><Data ss:Type="Number">17</Data></Cell>
    <Cell><Data ss:Type="Number">17</Data></Cell>
    <Cell><Data ss:Type="Number">27.6</Data></Cell>
    <Cell><Data ss:Type="Number">104.63</Data></Cell>
    <Cell><Data ss:Type="Number">581570000</Data></Cell>
   </Row>
   <Row>
    <Cell><Data ss:Type="String">sp|P10810|CD14_MOUSE</Data></Cell>
    <Cell><Data ss:Type="String">Cd14</Data></Cell>
    <Cell><Data ss:Type="String">sp|P10810|CD14_MOUSE Monocyte differentiation antigen CD14 OS=Mus musculus OX=10090 GN=Cd14 PE=1 SV=1</Data></Cell>
    <Cell><Data ss:Type="Number">1</Data></Cell>
    <Cell><Data ss:Type="Number">14</Data></Cell>
    <Cell><Data ss:Type="Number">14</Data></Cell>
    <Cell><Data ss:Type="Number">14</Data></Cell>
    <Cell><Data ss:Type="Number">41.5</Data></Cell>
    <Cell><Data ss:Type="Number">39.203000000000003</Data></Cell>
    <Cell><Data ss:Type="Number">580430000</Data></Cell>
   </Row>
   <Row>
    <Cell><Data ss:Type="String">sp|Q99LY9|NDUS5_MOUSE</Data></Cell>
    <Cell><Data ss:Type="String">Ndufs5</Data></Cell>
    <Cell><Data ss:Type="String">sp|Q99LY9|NDUS5_MOUSE NADH dehydrogenase [ubiquinone] iron-sulfur protein 5 OS=Mus musculus OX=10090 GN=Ndufs5 PE=1 SV=3</Data></Cell>
    <Cell><Data ss:Type="Number">1</Data></Cell>
    <Cell><Data ss:Type="Number">5</Data></Cell>
    <Cell><Data ss:Type="Number">5</Data></Cell>
    <Cell><Data ss:Type="Number">5</Data></Cell>
    <Cell><Data ss:Type="Number">50.9</Data></Cell>
    <Cell><Data ss:Type="Number">12.648</Data></Cell>
    <Cell><Data ss:Type="Number">574380000</Data></Cell>
   </Row>
   <Row>
    <Cell><Data ss:Type="String">sp|P63001|RAC1_MOUSE;sp|P60764|RAC3_MOUSE</Data></Cell>
    <Cell><Data ss:Type="String">Rac1</Data></Cell>
    <Cell><Data ss:Type="String">sp|P63001|RAC1_MOUSE Ras-related C3 botulinum toxin substrate 1 OS=Mus musculus OX=10090 GN=Rac1 PE=1 SV=1;sp|P60764|RAC3_MOUSE Ras-related C3 botulinum toxin substrate 3 OS=Mus musculus OX=10090 GN=Rac3 PE=1 SV=1</Data></Cell>
    <Cell><Data ss:Type="Number">2</Data></Cell>
    <Cell><Data ss:Type="Number">10</Data></Cell>
    <Cell><Data ss:Type="Number">9</Data></Cell>
    <Cell><Data ss:Type="Number">4</Data></Cell>
    <Cell><Data ss:Type="Number">50</Data></Cell>
    <Cell><Data ss:Type="Number">21.45</Data></Cell>
    <Cell><Data ss:Type="Number">574260000</Data></Cell>
   </Row>
   <Row>
    <Cell><Data ss:Type="String">sp|Q9EQK5|MVP_MOUSE</Data></Cell>
    <Cell><Data ss:Type="String">Mvp</Data></Cell>
    <Cell><Data ss:Type="String">sp|Q9EQK5|MVP_MOUSE Major vault protein OS=Mus musculus OX=10090 GN=Mvp PE=1 SV=4</Data></Cell>
    <Cell><Data ss:Type="Number">1</Data></Cell>
    <Cell><Data ss:Type="Number">14</Data></Cell>
    <Cell><Data ss:Type="Number">14</Data></Cell>
    <Cell><Data ss:Type="Number">14</Data></Cell>
    <Cell><Data ss:Type="Number">23.8</Data></Cell>
    <Cell><Data ss:Type="Number">95.923000000000002</Data></Cell>
    <Cell><Data ss:Type="Number">561360000</Data></Cell>
   </Row>
   <Row>
    <Cell><Data ss:Type="String">sp|Q6P9N1|HYCCI_MOUSE</Data></Cell>
    <Cell><Data ss:Type="String">Fam126a</Data></Cell>
    <Cell><Data ss:Type="String">sp|Q6P9N1|HYCCI_MOUSE Hyccin OS=Mus musculus OX=10090 GN=Fam126a PE=1 SV=3</Data></Cell>
    <Cell><Data ss:Type="Number">1</Data></Cell>
    <Cell><Data ss:Type="Number">3</Data></Cell>
    <Cell><Data ss:Type="Number">3</Data></Cell>
    <Cell><Data ss:Type="Number">3</Data></Cell>
    <Cell><Data ss:Type="Number">8.4</Data></Cell>
    <Cell><Data ss:Type="Number">57.320999999999998</Data></Cell>
    <Cell><Data ss:Type="Number">555370000</Data></Cell>
   </Row>
   <Row>
    <Cell><Data ss:Type="String">sp|P97461|RS5_MOUSE</Data></Cell>
    <Cell><Data ss:Type="String">Rps5</Data></Cell>
    <Cell><Data ss:Type="String">sp|P97461|RS5_MOUSE 40S ribosomal protein S5 OS=Mus musculus OX=10090 GN=Rps5 PE=1 SV=3</Data></Cell>
    <Cell><Data ss:Type="Number">1</Data></Cell>
    <Cell><Data ss:Type="Number">7</Data></Cell>
    <Cell><Data ss:Type="Number">7</Data></Cell>
    <Cell><Data ss:Type="Number">7</Data></Cell>
    <Cell><Data ss:Type="Number">32.799999999999997</Data></Cell>
    <Cell><Data ss:Type="Number">22.888999999999999</Data></Cell>
    <Cell><Data ss:Type="Number">555040000</Data></Cell>
   </Row>
   <Row>
    <Cell><Data ss:Type="String">sp|Q9Z2U0|PSA7_MOUSE;sp|Q9CWH6|PSMA8_MOUSE</Data></Cell>
    <Cell><Data ss:Type="String">Psma7</Data></Cell>
    <Cell><Data ss:Type="String">sp|Q9Z2U0|PSA7_MOUSE Proteasome subunit alpha type-7 OS=Mus musculus OX=10090 GN=Psma7 PE=1 SV=1;sp|Q9CWH6|PSMA8_MOUSE Proteasome subunit alpha-type 7-like OS=Mus musculus OX=10090 GN=Psma8 PE=1 SV=1</Data></Cell>
    <Cell><Data ss:Type="Number">2</Data></Cell>
    <Cell><Data ss:Type="Number">6</Data></Cell>
    <Cell><Data ss:Type="Number">6</Data></Cell>
    <Cell><Data ss:Type="Number">6</Data></Cell>
    <Cell><Data ss:Type="Number">38.299999999999997</Data></Cell>
    <Cell><Data ss:Type="Number">27.855</Data></Cell>
    <Cell><Data ss:Type="Number">555010000</Data></Cell>
   </Row>
   <Row>
    <Cell><Data ss:Type="String">sp|O35130|NEP1_MOUSE</Data></Cell>
    <Cell><Data ss:Type="String">Emg1</Data></Cell>
    <Cell><Data ss:Type="String">sp|O35130|NEP1_MOUSE Ribosomal RNA small subunit methyltransferase NEP1 OS=Mus musculus OX=10090 GN=Emg1 PE=1 SV=1</Data></Cell>
    <Cell><Data ss:Type="Number">1</Data></Cell>
    <Cell><Data ss:Type="Number">1</Data></Cell>
    <Cell><Data ss:Type="Number">1</Data></Cell>
    <Cell><Data ss:Type="Number">1</Data></Cell>
    <Cell><Data ss:Type="Number">7</Data></Cell>
    <Cell><Data ss:Type="Number">26.974</Data></Cell>
    <Cell><Data ss:Type="Number">546540000</Data></Cell>
   </Row>
   <Row>
    <Cell><Data ss:Type="String">sp|P97481|EPAS1_MOUSE</Data></Cell>
    <Cell><Data ss:Type="String">Epas1</Data></Cell>
    <Cell><Data ss:Type="String">sp|P97481|EPAS1_MOUSE Endothelial PAS domain-containing protein 1 OS=Mus musculus OX=10090 GN=Epas1 PE=1 SV=2</Data></Cell>
    <Cell><Data ss:Type="Number">1</Data></Cell>
    <Cell><Data ss:Type="Number">1</Data></Cell>
    <Cell><Data ss:Type="Number">1</Data></Cell>
    <Cell><Data ss:Type="Number">1</Data></Cell>
    <Cell><Data ss:Type="Number">1.7</Data></Cell>
    <Cell><Data ss:Type="Number">96.710999999999999</Data></Cell>
    <Cell><Data ss:Type="Number">544480000</Data></Cell>
   </Row>
   <Row>
    <Cell><Data ss:Type="String">sp|P62911|RL32_MOUSE;sp|P17932|RL32P_MOUSE</Data></Cell>
    <Cell><Data ss:Type="String">Rpl32</Data></Cell>
    <Cell><Data ss:Type="String">sp|P62911|RL32_MOUSE 60S ribosomal protein L32 OS=Mus musculus OX=10090 GN=Rpl32 PE=1 SV=2</Data></Cell>
    <Cell><Data ss:Type="Number">2</Data></Cell>
    <Cell><Data ss:Type="Number">7</Data></Cell>
    <Cell><Data ss:Type="Number">7</Data></Cell>
    <Cell><Data ss:Type="Number">7</Data></Cell>
    <Cell><Data ss:Type="Number">48.9</Data></Cell>
    <Cell><Data ss:Type="Number">15.86</Data></Cell>
    <Cell><Data ss:Type="Number">542210000</Data></Cell>
   </Row>
   <Row>
    <Cell><Data ss:Type="String">sp|Q9Z1T2|TSP4_MOUSE;sp|Q05895|TSP3_MOUSE</Data></Cell>
    <Cell><Data ss:Type="String">Thbs4</Data></Cell>
    <Cell><Data ss:Type="String">sp|Q9Z1T2|TSP4_MOUSE Thrombospondin-4 OS=Mus musculus OX=10090 GN=Thbs4 PE=1 SV=1</Data></Cell>
    <Cell><Data ss:Type="Number">2</Data></Cell>
    <Cell><Data ss:Type="Number">7</Data></Cell>
    <Cell><Data ss:Type="Number">5</Data></Cell>
    <Cell><Data ss:Type="Number">5</Data></Cell>
    <Cell><Data ss:Type="Number">9.4</Data></Cell>
    <Cell><Data ss:Type="Number">106.37</Data></Cell>
    <Cell><Data ss:Type="Number">541510000</Data></Cell>
   </Row>
   <Row>
    <Cell><Data ss:Type="String">sp|Q9R002|IFI2_MOUSE</Data></Cell>
    <Cell><Data ss:Type="String">Ifi202</Data></Cell>
    <Cell><Data ss:Type="String">sp|Q9R002|IFI2_MOUSE Interferon-activable protein 202 OS=Mus musculus OX=10090 GN=Ifi202 PE=1 SV=3</Data></Cell>
    <Cell><Data ss:Type="Number">1</Data></Cell>
    <Cell><Data ss:Type="Number">9</Data></Cell>
    <Cell><Data ss:Type="Number">9</Data></Cell>
    <Cell><Data ss:Type="Number">9</Data></Cell>
    <Cell><Data ss:Type="Number">25.4</Data></Cell>
    <Cell><Data ss:Type="Number">50.466000000000001</Data></Cell>
    <Cell><Data ss:Type="Number">526370000</Data></Cell>
   </Row>
   <Row>
    <Cell><Data ss:Type="String">sp|Q8CGC7|SYEP_MOUSE</Data></Cell>
    <Cell><Data ss:Type="String">Eprs</Data></Cell>
    <Cell><Data ss:Type="String">sp|Q8CGC7|SYEP_MOUSE Bifunctional glutamate/proline&#45;-tRNA ligase OS=Mus musculus OX=10090 GN=Eprs PE=1 SV=4</Data></Cell>
    <Cell><Data ss:Type="Number">1</Data></Cell>
    <Cell><Data ss:Type="Number">32</Data></Cell>
    <Cell><Data ss:Type="Number">32</Data></Cell>
    <Cell><Data ss:Type="Number">32</Data></Cell>
    <Cell><Data ss:Type="Number">28.5</Data></Cell>
    <Cell><Data ss:Type="Number">170.08</Data></Cell>
    <Cell><Data ss:Type="Number">526250000</Data></Cell>
   </Row>
   <Row>
    <Cell><Data ss:Type="String">sp|Q91VE0|S27A4_MOUSE</Data></Cell>
    <Cell><Data ss:Type="String">Slc27a4</Data></Cell>
    <Cell><Data ss:Type="String">sp|Q91VE0|S27A4_MOUSE Long-chain fatty acid transport protein 4 OS=Mus musculus OX=10090 GN=Slc27a4 PE=1 SV=1</Data></Cell>
    <Cell><Data ss:Type="Number">1</Data></Cell>
    <Cell><Data ss:Type="Number">6</Data></Cell>
    <Cell><Data ss:Type="Number">6</Data></Cell>
    <Cell><Data ss:Type="Number">6</Data></Cell>
    <Cell><Data ss:Type="Number">13.5</Data></Cell>
    <Cell><Data ss:Type="Number">72.317999999999998</Data></Cell>
    <Cell><Data ss:Type="Number">523780000</Data></Cell>
   </Row>
   <Row>
    <Cell><Data ss:Type="String">sp|Q8CAQ8|MIC60_MOUSE</Data></Cell>
    <Cell><Data ss:Type="String">Immt</Data></Cell>
    <Cell><Data ss:Type="String">sp|Q8CAQ8|MIC60_MOUSE MICOS complex subunit Mic60 OS=Mus musculus OX=10090 GN=Immt PE=1 SV=1</Data></Cell>
    <Cell><Data ss:Type="Number">1</Data></Cell>
    <Cell><Data ss:Type="Number">38</Data></Cell>
    <Cell><Data ss:Type="Number">38</Data></Cell>
    <Cell><Data ss:Type="Number">38</Data></Cell>
    <Cell><Data ss:Type="Number">56.8</Data></Cell>
    <Cell><Data ss:Type="Number">83.899000000000001</Data></Cell>
    <Cell><Data ss:Type="Number">522830000</Data></Cell>
   </Row>
   <Row>
    <Cell><Data ss:Type="String">sp|Q6ZWU9|RS27_MOUSE</Data></Cell>
    <Cell><Data ss:Type="String">Rps27</Data></Cell>
    <Cell><Data ss:Type="String">sp|Q6ZWU9|RS27_MOUSE 40S ribosomal protein S27 OS=Mus musculus OX=10090 GN=Rps27 PE=1 SV=3</Data></Cell>
    <Cell><Data ss:Type="Number">1</Data></Cell>
    <Cell><Data ss:Type="Number">4</Data></Cell>
    <Cell><Data ss:Type="Number">4</Data></Cell>
    <Cell><Data ss:Type="Number">2</Data></Cell>
    <Cell><Data ss:Type="Number">39.299999999999997</Data></Cell>
    <Cell><Data ss:Type="Number">9.4610000000000003</Data></Cell>
    <Cell><Data ss:Type="Number">522650000</Data></Cell>
   </Row>
   <Row>
    <Cell><Data ss:Type="String">sp|P14869|RLA0_MOUSE</Data></Cell>
    <Cell><Data ss:Type="String">Rplp0</Data></Cell>
    <Cell><Data ss:Type="String">sp|P14869|RLA0_MOUSE 60S acidic ribosomal protein P0 OS=Mus musculus OX=10090 GN=Rplp0 PE=1 SV=3</Data></Cell>
    <Cell><Data ss:Type="Number">1</Data></Cell>
    <Cell><Data ss:Type="Number">9</Data></Cell>
    <Cell><Data ss:Type="Number">9</Data></Cell>
    <Cell><Data ss:Type="Number">9</Data></Cell>
    <Cell><Data ss:Type="Number">40.1</Data></Cell>
    <Cell><Data ss:Type="Number">34.216000000000001</Data></Cell>
    <Cell><Data ss:Type="Number">521710000</Data></Cell>
   </Row>
   <Row>
    <Cell><Data ss:Type="String">sp|Q8VCM7|FIBG_MOUSE</Data></Cell>
    <Cell><Data ss:Type="String">Fgg</Data></Cell>
    <Cell><Data ss:Type="String">sp|Q8VCM7|FIBG_MOUSE Fibrinogen gamma chain OS=Mus musculus OX=10090 GN=Fgg PE=1 SV=1</Data></Cell>
    <Cell><Data ss:Type="Number">1</Data></Cell>
    <Cell><Data ss:Type="Number">3</Data></Cell>
    <Cell><Data ss:Type="Number">3</Data></Cell>
    <Cell><Data ss:Type="Number">3</Data></Cell>
    <Cell><Data ss:Type="Number">4.5999999999999996</Data></Cell>
    <Cell><Data ss:Type="Number">49.390999999999998</Data></Cell>
    <Cell><Data ss:Type="Number">518230000</Data></Cell>
   </Row>
   <Row>
    <Cell><Data ss:Type="String">sp|Q9R1P0|PSA4_MOUSE</Data></Cell>
    <Cell><Data ss:Type="String">Psma4</Data></Cell>
    <Cell><Data ss:Type="String">sp|Q9R1P0|PSA4_MOUSE Proteasome subunit alpha type-4 OS=Mus musculus OX=10090 GN=Psma4 PE=1 SV=1</Data></Cell>
    <Cell><Data ss:Type="Number">1</Data></Cell>
    <Cell><Data ss:Type="Number">6</Data></Cell>
    <Cell><Data ss:Type="Number">6</Data></Cell>
    <Cell><Data ss:Type="Number">6</Data></Cell>
    <Cell><Data ss:Type="Number">37.9</Data></Cell>
    <Cell><Data ss:Type="Number">29.47</Data></Cell>
    <Cell><Data ss:Type="Number">517140000</Data></Cell>
   </Row>
   <Row>
    <Cell><Data ss:Type="String">sp|P05555|ITAM_MOUSE</Data></Cell>
    <Cell><Data ss:Type="String">Itgam</Data></Cell>
    <Cell><Data ss:Type="String">sp|P05555|ITAM_MOUSE Integrin alpha-M OS=Mus musculus OX=10090 GN=Itgam PE=1 SV=2</Data></Cell>
    <Cell><Data ss:Type="Number">1</Data></Cell>
    <Cell><Data ss:Type="Number">37</Data></Cell>
    <Cell><Data ss:Type="Number">37</Data></Cell>
    <Cell><Data ss:Type="Number">37</Data></Cell>
    <Cell><Data ss:Type="Number">36</Data></Cell>
    <Cell><Data ss:Type="Number">127.48</Data></Cell>
    <Cell><Data ss:Type="Number">516640000</Data></Cell>
   </Row>
   <Row>
    <Cell><Data ss:Type="String">sp|P59999|ARPC4_MOUSE</Data></Cell>
    <Cell><Data ss:Type="String">Arpc4</Data></Cell>
    <Cell><Data ss:Type="String">sp|P59999|ARPC4_MOUSE Actin-related protein 2/3 complex subunit 4 OS=Mus musculus OX=10090 GN=Arpc4 PE=1 SV=3</Data></Cell>
    <Cell><Data ss:Type="Number">1</Data></Cell>
    <Cell><Data ss:Type="Number">6</Data></Cell>
    <Cell><Data ss:Type="Number">6</Data></Cell>
    <Cell><Data ss:Type="Number">6</Data></Cell>
    <Cell><Data ss:Type="Number">35.1</Data></Cell>
    <Cell><Data ss:Type="Number">19.667000000000002</Data></Cell>
    <Cell><Data ss:Type="Number">515220000</Data></Cell>
   </Row>
   <Row>
    <Cell><Data ss:Type="String">sp|Q9Z0N1|IF2G_MOUSE</Data></Cell>
    <Cell><Data ss:Type="String">Eif2s3x</Data></Cell>
    <Cell><Data ss:Type="String">sp|Q9Z0N1|IF2G_MOUSE Eukaryotic translation initiation factor 2 subunit 3, X-linked OS=Mus musculus OX=10090 GN=Eif2s3x PE=1 SV=2</Data></Cell>
    <Cell><Data ss:Type="Number">1</Data></Cell>
    <Cell><Data ss:Type="Number">15</Data></Cell>
    <Cell><Data ss:Type="Number">15</Data></Cell>
    <Cell><Data ss:Type="Number">5</Data></Cell>
    <Cell><Data ss:Type="Number">39.4</Data></Cell>
    <Cell><Data ss:Type="Number">51.064999999999998</Data></Cell>
    <Cell><Data ss:Type="Number">514000000</Data></Cell>
   </Row>
   <Row>
    <Cell><Data ss:Type="String">sp|Q9Z2I4|ROBO3_MOUSE</Data></Cell>
    <Cell><Data ss:Type="String">Robo3</Data></Cell>
    <Cell><Data ss:Type="String">sp|Q9Z2I4|ROBO3_MOUSE Roundabout homolog 3 OS=Mus musculus OX=10090 GN=Robo3 PE=1 SV=2</Data></Cell>
    <Cell><Data ss:Type="Number">1</Data></Cell>
    <Cell><Data ss:Type="Number">1</Data></Cell>
    <Cell><Data ss:Type="Number">1</Data></Cell>
    <Cell><Data ss:Type="Number">1</Data></Cell>
    <Cell><Data ss:Type="Number">0.7</Data></Cell>
    <Cell><Data ss:Type="Number">146.05000000000001</Data></Cell>
    <Cell><Data ss:Type="Number">508090000</Data></Cell>
   </Row>
   <Row>
    <Cell><Data ss:Type="String">sp|Q9R1P4|PSA1_MOUSE</Data></Cell>
    <Cell><Data ss:Type="String">Psma1</Data></Cell>
    <Cell><Data ss:Type="String">sp|Q9R1P4|PSA1_MOUSE Proteasome subunit alpha type-1 OS=Mus musculus OX=10090 GN=Psma1 PE=1 SV=1</Data></Cell>
    <Cell><Data ss:Type="Number">1</Data></Cell>
    <Cell><Data ss:Type="Number">8</Data></Cell>
    <Cell><Data ss:Type="Number">8</Data></Cell>
    <Cell><Data ss:Type="Number">8</Data></Cell>
    <Cell><Data ss:Type="Number">36.1</Data></Cell>
    <Cell><Data ss:Type="Number">29.545999999999999</Data></Cell>
    <Cell><Data ss:Type="Number">508040000</Data></Cell>
   </Row>
   <Row>
    <Cell><Data ss:Type="String">sp|P20491|FCERG_MOUSE</Data></Cell>
    <Cell><Data ss:Type="String">Fcer1g</Data></Cell>
    <Cell><Data ss:Type="String">sp|P20491|FCERG_MOUSE High affinity immunoglobulin epsilon receptor subunit gamma OS=Mus musculus OX=10090 GN=Fcer1g PE=1 SV=1</Data></Cell>
    <Cell><Data ss:Type="Number">1</Data></Cell>
    <Cell><Data ss:Type="Number">3</Data></Cell>
    <Cell><Data ss:Type="Number">3</Data></Cell>
    <Cell><Data ss:Type="Number">3</Data></Cell>
    <Cell><Data ss:Type="Number">25.6</Data></Cell>
    <Cell><Data ss:Type="Number">9.6523000000000003</Data></Cell>
    <Cell><Data ss:Type="Number">503180000</Data></Cell>
   </Row>
   <Row>
    <Cell><Data ss:Type="String">sp|P19253|RL13A_MOUSE</Data></Cell>
    <Cell><Data ss:Type="String">Rpl13a</Data></Cell>
    <Cell><Data ss:Type="String">sp|P19253|RL13A_MOUSE 60S ribosomal protein L13a OS=Mus musculus OX=10090 GN=Rpl13a PE=1 SV=4</Data></Cell>
    <Cell><Data ss:Type="Number">1</Data></Cell>
    <Cell><Data ss:Type="Number">6</Data></Cell>
    <Cell><Data ss:Type="Number">6</Data></Cell>
    <Cell><Data ss:Type="Number">6</Data></Cell>
    <Cell><Data ss:Type="Number">30</Data></Cell>
    <Cell><Data ss:Type="Number">23.463999999999999</Data></Cell>
    <Cell><Data ss:Type="Number">501560000</Data></Cell>
   </Row>
   <Row>
    <Cell><Data ss:Type="String">sp|Q60605|MYL6_MOUSE;sp|Q8CI43|MYL6B_MOUSE</Data></Cell>
    <Cell><Data ss:Type="String">Myl6</Data></Cell>
    <Cell><Data ss:Type="String">sp|Q60605|MYL6_MOUSE Myosin light polypeptide 6 OS=Mus musculus OX=10090 GN=Myl6 PE=1 SV=3</Data></Cell>
    <Cell><Data ss:Type="Number">2</Data></Cell>
    <Cell><Data ss:Type="Number">8</Data></Cell>
    <Cell><Data ss:Type="Number">8</Data></Cell>
    <Cell><Data ss:Type="Number">8</Data></Cell>
    <Cell><Data ss:Type="Number">55.6</Data></Cell>
    <Cell><Data ss:Type="Number">16.93</Data></Cell>
    <Cell><Data ss:Type="Number">500440000</Data></Cell>
   </Row>
   <Row>
    <Cell><Data ss:Type="String">sp|P14685|PSMD3_MOUSE</Data></Cell>
    <Cell><Data ss:Type="String">Psmd3</Data></Cell>
    <Cell><Data ss:Type="String">sp|P14685|PSMD3_MOUSE 26S proteasome non-ATPase regulatory subunit 3 OS=Mus musculus OX=10090 GN=Psmd3 PE=1 SV=3</Data></Cell>
    <Cell><Data ss:Type="Number">1</Data></Cell>
    <Cell><Data ss:Type="Number">12</Data></Cell>
    <Cell><Data ss:Type="Number">12</Data></Cell>
    <Cell><Data ss:Type="Number">12</Data></Cell>
    <Cell><Data ss:Type="Number">28.5</Data></Cell>
    <Cell><Data ss:Type="Number">60.718000000000004</Data></Cell>
    <Cell><Data ss:Type="Number">496230000</Data></Cell>
   </Row>
   <Row>
    <Cell><Data ss:Type="String">sp|O35226|PSMD4_MOUSE</Data></Cell>
    <Cell><Data ss:Type="String">Psmd4</Data></Cell>
    <Cell><Data ss:Type="String">sp|O35226|PSMD4_MOUSE 26S proteasome non-ATPase regulatory subunit 4 OS=Mus musculus OX=10090 GN=Psmd4 PE=1 SV=1</Data></Cell>
    <Cell><Data ss:Type="Number">1</Data></Cell>
    <Cell><Data ss:Type="Number">4</Data></Cell>
    <Cell><Data ss:Type="Number">4</Data></Cell>
    <Cell><Data ss:Type="Number">4</Data></Cell>
    <Cell><Data ss:Type="Number">14.6</Data></Cell>
    <Cell><Data ss:Type="Number">40.703000000000003</Data></Cell>
    <Cell><Data ss:Type="Number">496160000</Data></Cell>
   </Row>
   <Row>
    <Cell><Data ss:Type="String">sp|Q8JZN5|ACAD9_MOUSE</Data></Cell>
    <Cell><Data ss:Type="String">Acad9</Data></Cell>
    <Cell><Data ss:Type="String">sp|Q8JZN5|ACAD9_MOUSE Complex I assembly factor ACAD9, mitochondrial OS=Mus musculus OX=10090 GN=Acad9 PE=1 SV=2</Data></Cell>
    <Cell><Data ss:Type="Number">1</Data></Cell>
    <Cell><Data ss:Type="Number">15</Data></Cell>
    <Cell><Data ss:Type="Number">15</Data></Cell>
    <Cell><Data ss:Type="Number">15</Data></Cell>
    <Cell><Data ss:Type="Number">31.4</Data></Cell>
    <Cell><Data ss:Type="Number">68.721000000000004</Data></Cell>
    <Cell><Data ss:Type="Number">492580000</Data></Cell>
   </Row>
   <Row>
    <Cell><Data ss:Type="String">sp|P60335|PCBP1_MOUSE</Data></Cell>
    <Cell><Data ss:Type="String">Pcbp1</Data></Cell>
    <Cell><Data ss:Type="String">sp|P60335|PCBP1_MOUSE Poly(rC)-binding protein 1 OS=Mus musculus OX=10090 GN=Pcbp1 PE=1 SV=1</Data></Cell>
    <Cell><Data ss:Type="Number">1</Data></Cell>
    <Cell><Data ss:Type="Number">13</Data></Cell>
    <Cell><Data ss:Type="Number">13</Data></Cell>
    <Cell><Data ss:Type="Number">10</Data></Cell>
    <Cell><Data ss:Type="Number">63.8</Data></Cell>
    <Cell><Data ss:Type="Number">37.497</Data></Cell>
    <Cell><Data ss:Type="Number">490510000</Data></Cell>
   </Row>
   <Row>
    <Cell><Data ss:Type="String">sp|P62849|RS24_MOUSE</Data></Cell>
    <Cell><Data ss:Type="String">Rps24</Data></Cell>
    <Cell><Data ss:Type="String">sp|P62849|RS24_MOUSE 40S ribosomal protein S24 OS=Mus musculus OX=10090 GN=Rps24 PE=1 SV=1</Data></Cell>
    <Cell><Data ss:Type="Number">1</Data></Cell>
    <Cell><Data ss:Type="Number">4</Data></Cell>
    <Cell><Data ss:Type="Number">4</Data></Cell>
    <Cell><Data ss:Type="Number">4</Data></Cell>
    <Cell><Data ss:Type="Number">26.3</Data></Cell>
    <Cell><Data ss:Type="Number">15.423</Data></Cell>
    <Cell><Data ss:Type="Number">488460000</Data></Cell>
   </Row>
   <Row>
    <Cell><Data ss:Type="String">sp|Q01768|NDKB_MOUSE</Data></Cell>
    <Cell><Data ss:Type="String">Nme2</Data></Cell>
    <Cell><Data ss:Type="String">sp|Q01768|NDKB_MOUSE Nucleoside diphosphate kinase B OS=Mus musculus OX=10090 GN=Nme2 PE=1 SV=1</Data></Cell>
    <Cell><Data ss:Type="Number">1</Data></Cell>
    <Cell><Data ss:Type="Number">9</Data></Cell>
    <Cell><Data ss:Type="Number">9</Data></Cell>
    <Cell><Data ss:Type="Number">5</Data></Cell>
    <Cell><Data ss:Type="Number">67.8</Data></Cell>
    <Cell><Data ss:Type="Number">17.363</Data></Cell>
    <Cell><Data ss:Type="Number">486470000</Data></Cell>
   </Row>
   <Row>
    <Cell><Data ss:Type="String">sp|Q8BP67|RL24_MOUSE</Data></Cell>
    <Cell><Data ss:Type="String">Rpl24</Data></Cell>
    <Cell><Data ss:Type="String">sp|Q8BP67|RL24_MOUSE 60S ribosomal protein L24 OS=Mus musculus OX=10090 GN=Rpl24 PE=1 SV=2</Data></Cell>
    <Cell><Data ss:Type="Number">1</Data></Cell>
    <Cell><Data ss:Type="Number">6</Data></Cell>
    <Cell><Data ss:Type="Number">6</Data></Cell>
    <Cell><Data ss:Type="Number">6</Data></Cell>
    <Cell><Data ss:Type="Number">36.299999999999997</Data></Cell>
    <Cell><Data ss:Type="Number">17.779</Data></Cell>
    <Cell><Data ss:Type="Number">485660000</Data></Cell>
   </Row>
   <Row>
    <Cell><Data ss:Type="String">sp|Q8VDM4|PSMD2_MOUSE</Data></Cell>
    <Cell><Data ss:Type="String">Psmd2</Data></Cell>
    <Cell><Data ss:Type="String">sp|Q8VDM4|PSMD2_MOUSE 26S proteasome non-ATPase regulatory subunit 2 OS=Mus musculus OX=10090 GN=Psmd2 PE=1 SV=1</Data></Cell>
    <Cell><Data ss:Type="Number">1</Data></Cell>
    <Cell><Data ss:Type="Number">16</Data></Cell>
    <Cell><Data ss:Type="Number">16</Data></Cell>
    <Cell><Data ss:Type="Number">16</Data></Cell>
    <Cell><Data ss:Type="Number">24.1</Data></Cell>
    <Cell><Data ss:Type="Number">100.2</Data></Cell>
    <Cell><Data ss:Type="Number">482950000</Data></Cell>
   </Row>
   <Row>
    <Cell><Data ss:Type="String">sp|Q8VCM8|NCLN_MOUSE</Data></Cell>
    <Cell><Data ss:Type="String">Ncln</Data></Cell>
    <Cell><Data ss:Type="String">sp|Q8VCM8|NCLN_MOUSE Nicalin OS=Mus musculus OX=10090 GN=Ncln PE=1 SV=2</Data></Cell>
    <Cell><Data ss:Type="Number">1</Data></Cell>
    <Cell><Data ss:Type="Number">14</Data></Cell>
    <Cell><Data ss:Type="Number">14</Data></Cell>
    <Cell><Data ss:Type="Number">14</Data></Cell>
    <Cell><Data ss:Type="Number">28.6</Data></Cell>
    <Cell><Data ss:Type="Number">62.906999999999996</Data></Cell>
    <Cell><Data ss:Type="Number">477370000</Data></Cell>
   </Row>
   <Row>
    <Cell><Data ss:Type="String">sp|P16045|LEG1_MOUSE</Data></Cell>
    <Cell><Data ss:Type="String">Lgals1</Data></Cell>
    <Cell><Data ss:Type="String">sp|P16045|LEG1_MOUSE Galectin-1 OS=Mus musculus OX=10090 GN=Lgals1 PE=1 SV=3</Data></Cell>
    <Cell><Data ss:Type="Number">1</Data></Cell>
    <Cell><Data ss:Type="Number">7</Data></Cell>
    <Cell><Data ss:Type="Number">7</Data></Cell>
    <Cell><Data ss:Type="Number">7</Data></Cell>
    <Cell><Data ss:Type="Number">58.5</Data></Cell>
    <Cell><Data ss:Type="Number">14.866</Data></Cell>
    <Cell><Data ss:Type="Number">475960000</Data></Cell>
   </Row>
   <Row>
    <Cell><Data ss:Type="String">sp|Q6ZWV3|RL10_MOUSE;sp|P86048|RL10L_MOUSE</Data></Cell>
    <Cell><Data ss:Type="String">Rpl10</Data></Cell>
    <Cell><Data ss:Type="String">sp|Q6ZWV3|RL10_MOUSE 60S ribosomal protein L10 OS=Mus musculus OX=10090 GN=Rpl10 PE=1 SV=3;sp|P86048|RL10L_MOUSE 60S ribosomal protein L10-like OS=Mus musculus OX=10090 GN=Rpl10l PE=2 SV=1</Data></Cell>
    <Cell><Data ss:Type="Number">2</Data></Cell>
    <Cell><Data ss:Type="Number">8</Data></Cell>
    <Cell><Data ss:Type="Number">8</Data></Cell>
    <Cell><Data ss:Type="Number">8</Data></Cell>
    <Cell><Data ss:Type="Number">41.6</Data></Cell>
    <Cell><Data ss:Type="Number">24.603999999999999</Data></Cell>
    <Cell><Data ss:Type="Number">469410000</Data></Cell>
   </Row>
   <Row>
    <Cell><Data ss:Type="String">sp|P62814|VATB2_MOUSE</Data></Cell>
    <Cell><Data ss:Type="String">Atp6v1b2</Data></Cell>
    <Cell><Data ss:Type="String">sp|P62814|VATB2_MOUSE V-type proton ATPase subunit B, brain isoform OS=Mus musculus OX=10090 GN=Atp6v1b2 PE=1 SV=1</Data></Cell>
    <Cell><Data ss:Type="Number">1</Data></Cell>
    <Cell><Data ss:Type="Number">21</Data></Cell>
    <Cell><Data ss:Type="Number">21</Data></Cell>
    <Cell><Data ss:Type="Number">21</Data></Cell>
    <Cell><Data ss:Type="Number">55.6</Data></Cell>
    <Cell><Data ss:Type="Number">56.55</Data></Cell>
    <Cell><Data ss:Type="Number">466630000</Data></Cell>
   </Row>
   <Row>
    <Cell><Data ss:Type="String">sp|P40240|CD9_MOUSE</Data></Cell>
    <Cell><Data ss:Type="String">Cd9</Data></Cell>
    <Cell><Data ss:Type="String">sp|P40240|CD9_MOUSE CD9 antigen OS=Mus musculus OX=10090 GN=Cd9 PE=1 SV=2</Data></Cell>
    <Cell><Data ss:Type="Number">1</Data></Cell>
    <Cell><Data ss:Type="Number">7</Data></Cell>
    <Cell><Data ss:Type="Number">7</Data></Cell>
    <Cell><Data ss:Type="Number">7</Data></Cell>
    <Cell><Data ss:Type="Number">26.5</Data></Cell>
    <Cell><Data ss:Type="Number">25.257999999999999</Data></Cell>
    <Cell><Data ss:Type="Number">461960000</Data></Cell>
   </Row>
   <Row>
    <Cell><Data ss:Type="String">sp|Q8BX70|VP13C_MOUSE</Data></Cell>
    <Cell><Data ss:Type="String">Vps13c</Data></Cell>
    <Cell><Data ss:Type="String">sp|Q8BX70|VP13C_MOUSE Vacuolar protein sorting-associated protein 13C OS=Mus musculus OX=10090 GN=Vps13c PE=1 SV=2</Data></Cell>
    <Cell><Data ss:Type="Number">1</Data></Cell>
    <Cell><Data ss:Type="Number">86</Data></Cell>
    <Cell><Data ss:Type="Number">86</Data></Cell>
    <Cell><Data ss:Type="Number">86</Data></Cell>
    <Cell><Data ss:Type="Number">33.1</Data></Cell>
    <Cell><Data ss:Type="Number">420.08</Data></Cell>
    <Cell><Data ss:Type="Number">457050000</Data></Cell>
   </Row>
   <Row>
    <Cell><Data ss:Type="String">sp|P63276|RS17_MOUSE</Data></Cell>
    <Cell><Data ss:Type="String">Rps17</Data></Cell>
    <Cell><Data ss:Type="String">sp|P63276|RS17_MOUSE 40S ribosomal protein S17 OS=Mus musculus OX=10090 GN=Rps17 PE=1 SV=2</Data></Cell>
    <Cell><Data ss:Type="Number">1</Data></Cell>
    <Cell><Data ss:Type="Number">9</Data></Cell>
    <Cell><Data ss:Type="Number">9</Data></Cell>
    <Cell><Data ss:Type="Number">9</Data></Cell>
    <Cell><Data ss:Type="Number">62.2</Data></Cell>
    <Cell><Data ss:Type="Number">15.523999999999999</Data></Cell>
    <Cell><Data ss:Type="Number">456310000</Data></Cell>
   </Row>
   <Row>
    <Cell><Data ss:Type="String">sp|Q60930|VDAC2_MOUSE</Data></Cell>
    <Cell><Data ss:Type="String">Vdac2</Data></Cell>
    <Cell><Data ss:Type="String">sp|Q60930|VDAC2_MOUSE Voltage-dependent anion-selective channel protein 2 OS=Mus musculus OX=10090 GN=Vdac2 PE=1 SV=2</Data></Cell>
    <Cell><Data ss:Type="Number">1</Data></Cell>
    <Cell><Data ss:Type="Number">15</Data></Cell>
    <Cell><Data ss:Type="Number">15</Data></Cell>
    <Cell><Data ss:Type="Number">15</Data></Cell>
    <Cell><Data ss:Type="Number">60.3</Data></Cell>
    <Cell><Data ss:Type="Number">31.731999999999999</Data></Cell>
    <Cell><Data ss:Type="Number">455990000</Data></Cell>
   </Row>
   <Row>
    <Cell><Data ss:Type="String">sp|P51863|VA0D1_MOUSE</Data></Cell>
    <Cell><Data ss:Type="String">Atp6v0d1</Data></Cell>
    <Cell><Data ss:Type="String">sp|P51863|VA0D1_MOUSE V-type proton ATPase subunit d 1 OS=Mus musculus OX=10090 GN=Atp6v0d1 PE=1 SV=2</Data></Cell>
    <Cell><Data ss:Type="Number">1</Data></Cell>
    <Cell><Data ss:Type="Number">13</Data></Cell>
    <Cell><Data ss:Type="Number">13</Data></Cell>
    <Cell><Data ss:Type="Number">13</Data></Cell>
    <Cell><Data ss:Type="Number">47</Data></Cell>
    <Cell><Data ss:Type="Number">40.301000000000002</Data></Cell>
    <Cell><Data ss:Type="Number">452490000</Data></Cell>
   </Row>
   <Row>
    <Cell><Data ss:Type="String">sp|P62137|PP1A_MOUSE</Data></Cell>
    <Cell><Data ss:Type="String">Ppp1ca</Data></Cell>
    <Cell><Data ss:Type="String">sp|P62137|PP1A_MOUSE Serine/threonine-protein phosphatase PP1-alpha catalytic subunit OS=Mus musculus OX=10090 GN=Ppp1ca PE=1 SV=1</Data></Cell>
    <Cell><Data ss:Type="Number">1</Data></Cell>
    <Cell><Data ss:Type="Number">13</Data></Cell>
    <Cell><Data ss:Type="Number">13</Data></Cell>
    <Cell><Data ss:Type="Number">4</Data></Cell>
    <Cell><Data ss:Type="Number">48.5</Data></Cell>
    <Cell><Data ss:Type="Number">37.54</Data></Cell>
    <Cell><Data ss:Type="Number">451340000</Data></Cell>
   </Row>
   <Row>
    <Cell><Data ss:Type="String">sp|P0DP28|CALM3_MOUSE;sp|P0DP27|CALM2_MOUSE;sp|P0DP26|CALM1_MOUSE;sp|Q9D6P8|CALL3_MOUSE;sp|P20801|TNNC2_MOUSE</Data></Cell>
    <Cell><Data ss:Type="String">Calm3</Data></Cell>
    <Cell><Data ss:Type="String">sp|P0DP28|CALM3_MOUSE Calmodulin-3 OS=Mus musculus OX=10090 GN=Calm3 PE=1 SV=1;sp|P0DP27|CALM2_MOUSE Calmodulin-2 OS=Mus musculus OX=10090 GN=Calm2 PE=1 SV=1;sp|P0DP26|CALM1_MOUSE Calmodulin-1 OS=Mus musculus OX=10090 GN=Calm1 PE=1 SV=1</Data></Cell>
    <Cell><Data ss:Type="Number">5</Data></Cell>
    <Cell><Data ss:Type="Number">10</Data></Cell>
    <Cell><Data ss:Type="Number">10</Data></Cell>
    <Cell><Data ss:Type="Number">10</Data></Cell>
    <Cell><Data ss:Type="Number">57.7</Data></Cell>
    <Cell><Data ss:Type="Number">16.837</Data></Cell>
    <Cell><Data ss:Type="Number">450680000</Data></Cell>
   </Row>
   <Row>
    <Cell><Data ss:Type="String">sp|P05480|SRC_MOUSE;sp|P06240|LCK_MOUSE</Data></Cell>
    <Cell><Data ss:Type="String">Src</Data></Cell>
    <Cell><Data ss:Type="String">sp|P05480|SRC_MOUSE Neuronal proto-oncogene tyrosine-protein kinase Src OS=Mus musculus OX=10090 GN=Src PE=1 SV=4</Data></Cell>
    <Cell><Data ss:Type="Number">2</Data></Cell>
    <Cell><Data ss:Type="Number">12</Data></Cell>
    <Cell><Data ss:Type="Number">10</Data></Cell>
    <Cell><Data ss:Type="Number">8</Data></Cell>
    <Cell><Data ss:Type="Number">27.9</Data></Cell>
    <Cell><Data ss:Type="Number">60.643999999999998</Data></Cell>
    <Cell><Data ss:Type="Number">442480000</Data></Cell>
   </Row>
   <Row>
    <Cell><Data ss:Type="String">sp|P42208|SEPT2_MOUSE</Data></Cell>
    <Cell><Data ss:Type="String">Septin2</Data></Cell>
    <Cell><Data ss:Type="String">sp|P42208|SEPT2_MOUSE Septin-2 OS=Mus musculus OX=10090 GN=Septin2 PE=1 SV=2</Data></Cell>
    <Cell><Data ss:Type="Number">1</Data></Cell>
    <Cell><Data ss:Type="Number">13</Data></Cell>
    <Cell><Data ss:Type="Number">13</Data></Cell>
    <Cell><Data ss:Type="Number">13</Data></Cell>
    <Cell><Data ss:Type="Number">52.4</Data></Cell>
    <Cell><Data ss:Type="Number">41.524999999999999</Data></Cell>
    <Cell><Data ss:Type="Number">434860000</Data></Cell>
   </Row>
   <Row>
    <Cell><Data ss:Type="String">sp|P52503|NDUS6_MOUSE</Data></Cell>
    <Cell><Data ss:Type="String">Ndufs6</Data></Cell>
    <Cell><Data ss:Type="String">sp|P52503|NDUS6_MOUSE NADH dehydrogenase [ubiquinone] iron-sulfur protein 6, mitochondrial OS=Mus musculus OX=10090 GN=Ndufs6 PE=1 SV=2</Data></Cell>
    <Cell><Data ss:Type="Number">1</Data></Cell>
    <Cell><Data ss:Type="Number">4</Data></Cell>
    <Cell><Data ss:Type="Number">4</Data></Cell>
    <Cell><Data ss:Type="Number">4</Data></Cell>
    <Cell><Data ss:Type="Number">51.7</Data></Cell>
    <Cell><Data ss:Type="Number">13.02</Data></Cell>
    <Cell><Data ss:Type="Number">429810000</Data></Cell>
   </Row>
   <Row>
    <Cell><Data ss:Type="String">sp|P08207|S10AA_MOUSE</Data></Cell>
    <Cell><Data ss:Type="String">S100a10</Data></Cell>
    <Cell><Data ss:Type="String">sp|P08207|S10AA_MOUSE Protein S100-A10 OS=Mus musculus OX=10090 GN=S100a10 PE=1 SV=2</Data></Cell>
    <Cell><Data ss:Type="Number">1</Data></Cell>
    <Cell><Data ss:Type="Number">5</Data></Cell>
    <Cell><Data ss:Type="Number">5</Data></Cell>
    <Cell><Data ss:Type="Number">5</Data></Cell>
    <Cell><Data ss:Type="Number">49.5</Data></Cell>
    <Cell><Data ss:Type="Number">11.186</Data></Cell>
    <Cell><Data ss:Type="Number">428950000</Data></Cell>
   </Row>
   <Row>
    <Cell><Data ss:Type="String">sp|P46978|STT3A_MOUSE</Data></Cell>
    <Cell><Data ss:Type="String">Stt3a</Data></Cell>
    <Cell><Data ss:Type="String">sp|P46978|STT3A_MOUSE Dolichyl-diphosphooligosaccharide&#45;-protein glycosyltransferase subunit STT3A OS=Mus musculus OX=10090 GN=Stt3a PE=1 SV=1</Data></Cell>
    <Cell><Data ss:Type="Number">1</Data></Cell>
    <Cell><Data ss:Type="Number">16</Data></Cell>
    <Cell><Data ss:Type="Number">16</Data></Cell>
    <Cell><Data ss:Type="Number">15</Data></Cell>
    <Cell><Data ss:Type="Number">21.8</Data></Cell>
    <Cell><Data ss:Type="Number">80.596999999999994</Data></Cell>
    <Cell><Data ss:Type="Number">426770000</Data></Cell>
   </Row>
   <Row>
    <Cell><Data ss:Type="String">sp|Q99L45|IF2B_MOUSE</Data></Cell>
    <Cell><Data ss:Type="String">Eif2s2</Data></Cell>
    <Cell><Data ss:Type="String">sp|Q99L45|IF2B_MOUSE Eukaryotic translation initiation factor 2 subunit 2 OS=Mus musculus OX=10090 GN=Eif2s2 PE=1 SV=1</Data></Cell>
    <Cell><Data ss:Type="Number">1</Data></Cell>
    <Cell><Data ss:Type="Number">12</Data></Cell>
    <Cell><Data ss:Type="Number">12</Data></Cell>
    <Cell><Data ss:Type="Number">12</Data></Cell>
    <Cell><Data ss:Type="Number">40.200000000000003</Data></Cell>
    <Cell><Data ss:Type="Number">38.091999999999999</Data></Cell>
    <Cell><Data ss:Type="Number">426510000</Data></Cell>
   </Row>
   <Row>
    <Cell><Data ss:Type="String">sp|Q61696|HS71A_MOUSE;sp|P17879|HS71B_MOUSE</Data></Cell>
    <Cell><Data ss:Type="String">Hspa1a</Data></Cell>
    <Cell><Data ss:Type="String">sp|Q61696|HS71A_MOUSE Heat shock 70 kDa protein 1A OS=Mus musculus OX=10090 GN=Hspa1a PE=1 SV=2;sp|P17879|HS71B_MOUSE Heat shock 70 kDa protein 1B OS=Mus musculus OX=10090 GN=Hspa1b PE=1 SV=3</Data></Cell>
    <Cell><Data ss:Type="Number">2</Data></Cell>
    <Cell><Data ss:Type="Number">11</Data></Cell>
    <Cell><Data ss:Type="Number">7</Data></Cell>
    <Cell><Data ss:Type="Number">5</Data></Cell>
    <Cell><Data ss:Type="Number">27.3</Data></Cell>
    <Cell><Data ss:Type="Number">70.078000000000003</Data></Cell>
    <Cell><Data ss:Type="Number">423710000</Data></Cell>
   </Row>
   <Row>
    <Cell><Data ss:Type="String">sp|Q9DBG5|PLIN3_MOUSE</Data></Cell>
    <Cell><Data ss:Type="String">Plin3</Data></Cell>
    <Cell><Data ss:Type="String">sp|Q9DBG5|PLIN3_MOUSE Perilipin-3 OS=Mus musculus OX=10090 GN=Plin3 PE=1 SV=1</Data></Cell>
    <Cell><Data ss:Type="Number">1</Data></Cell>
    <Cell><Data ss:Type="Number">8</Data></Cell>
    <Cell><Data ss:Type="Number">8</Data></Cell>
    <Cell><Data ss:Type="Number">8</Data></Cell>
    <Cell><Data ss:Type="Number">30.9</Data></Cell>
    <Cell><Data ss:Type="Number">47.262</Data></Cell>
    <Cell><Data ss:Type="Number">423690000</Data></Cell>
   </Row>
   <Row>
    <Cell><Data ss:Type="String">sp|Q8BX10|PGAM5_MOUSE</Data></Cell>
    <Cell><Data ss:Type="String">Pgam5</Data></Cell>
    <Cell><Data ss:Type="String">sp|Q8BX10|PGAM5_MOUSE Serine/threonine-protein phosphatase PGAM5, mitochondrial OS=Mus musculus OX=10090 GN=Pgam5 PE=1 SV=1</Data></Cell>
    <Cell><Data ss:Type="Number">1</Data></Cell>
    <Cell><Data ss:Type="Number">8</Data></Cell>
    <Cell><Data ss:Type="Number">8</Data></Cell>
    <Cell><Data ss:Type="Number">8</Data></Cell>
    <Cell><Data ss:Type="Number">25</Data></Cell>
    <Cell><Data ss:Type="Number">31.994</Data></Cell>
    <Cell><Data ss:Type="Number">423240000</Data></Cell>
   </Row>
   <Row>
    <Cell><Data ss:Type="String">sp|Q8C854|MYEF2_MOUSE</Data></Cell>
    <Cell><Data ss:Type="String">Myef2</Data></Cell>
    <Cell><Data ss:Type="String">sp|Q8C854|MYEF2_MOUSE Myelin expression factor 2 OS=Mus musculus OX=10090 GN=Myef2 PE=1 SV=1</Data></Cell>
    <Cell><Data ss:Type="Number">1</Data></Cell>
    <Cell><Data ss:Type="Number">8</Data></Cell>
    <Cell><Data ss:Type="Number">8</Data></Cell>
    <Cell><Data ss:Type="Number">8</Data></Cell>
    <Cell><Data ss:Type="Number">15.4</Data></Cell>
    <Cell><Data ss:Type="Number">63.293999999999997</Data></Cell>
    <Cell><Data ss:Type="Number">421790000</Data></Cell>
   </Row>
   <Row>
    <Cell><Data ss:Type="String">sp|Q9WUP7|UCHL5_MOUSE</Data></Cell>
    <Cell><Data ss:Type="String">Uchl5</Data></Cell>
    <Cell><Data ss:Type="String">sp|Q9WUP7|UCHL5_MOUSE Ubiquitin carboxyl-terminal hydrolase isozyme L5 OS=Mus musculus OX=10090 GN=Uchl5 PE=1 SV=2</Data></Cell>
    <Cell><Data ss:Type="Number">1</Data></Cell>
    <Cell><Data ss:Type="Number">6</Data></Cell>
    <Cell><Data ss:Type="Number">6</Data></Cell>
    <Cell><Data ss:Type="Number">6</Data></Cell>
    <Cell><Data ss:Type="Number">24.6</Data></Cell>
    <Cell><Data ss:Type="Number">37.616</Data></Cell>
    <Cell><Data ss:Type="Number">420870000</Data></Cell>
   </Row>
   <Row>
    <Cell><Data ss:Type="String">sp|Q61072|ADAM9_MOUSE</Data></Cell>
    <Cell><Data ss:Type="String">Adam9</Data></Cell>
    <Cell><Data ss:Type="String">sp|Q61072|ADAM9_MOUSE Disintegrin and metalloproteinase domain-containing protein 9 OS=Mus musculus OX=10090 GN=Adam9 PE=1 SV=2</Data></Cell>
    <Cell><Data ss:Type="Number">1</Data></Cell>
    <Cell><Data ss:Type="Number">12</Data></Cell>
    <Cell><Data ss:Type="Number">12</Data></Cell>
    <Cell><Data ss:Type="Number">12</Data></Cell>
    <Cell><Data ss:Type="Number">18.100000000000001</Data></Cell>
    <Cell><Data ss:Type="Number">92.078999999999994</Data></Cell>
    <Cell><Data ss:Type="Number">420350000</Data></Cell>
   </Row>
   <Row>
    <Cell><Data ss:Type="String">sp|Q6BCL1|PRAM_MOUSE</Data></Cell>
    <Cell><Data ss:Type="String">Pram1</Data></Cell>
    <Cell><Data ss:Type="String">sp|Q6BCL1|PRAM_MOUSE PML-RARA-regulated adapter molecule 1 OS=Mus musculus OX=10090 GN=Pram1 PE=1 SV=2</Data></Cell>
    <Cell><Data ss:Type="Number">1</Data></Cell>
    <Cell><Data ss:Type="Number">1</Data></Cell>
    <Cell><Data ss:Type="Number">1</Data></Cell>
    <Cell><Data ss:Type="Number">1</Data></Cell>
    <Cell><Data ss:Type="Number">1.8</Data></Cell>
    <Cell><Data ss:Type="Number">75.507000000000005</Data></Cell>
    <Cell><Data ss:Type="Number">419630000</Data></Cell>
   </Row>
   <Row>
    <Cell><Data ss:Type="String">sp|Q9DBG3|AP2B1_MOUSE</Data></Cell>
    <Cell><Data ss:Type="String">Ap2b1</Data></Cell>
    <Cell><Data ss:Type="String">sp|Q9DBG3|AP2B1_MOUSE AP-2 complex subunit beta OS=Mus musculus OX=10090 GN=Ap2b1 PE=1 SV=1</Data></Cell>
    <Cell><Data ss:Type="Number">1</Data></Cell>
    <Cell><Data ss:Type="Number">24</Data></Cell>
    <Cell><Data ss:Type="Number">24</Data></Cell>
    <Cell><Data ss:Type="Number">13</Data></Cell>
    <Cell><Data ss:Type="Number">32.1</Data></Cell>
    <Cell><Data ss:Type="Number">104.58</Data></Cell>
    <Cell><Data ss:Type="Number">417710000</Data></Cell>
   </Row>
   <Row>
    <Cell><Data ss:Type="String">sp|Q62192|CD180_MOUSE</Data></Cell>
    <Cell><Data ss:Type="String">Cd180</Data></Cell>
    <Cell><Data ss:Type="String">sp|Q62192|CD180_MOUSE CD180 antigen OS=Mus musculus OX=10090 GN=Cd180 PE=1 SV=2</Data></Cell>
    <Cell><Data ss:Type="Number">1</Data></Cell>
    <Cell><Data ss:Type="Number">16</Data></Cell>
    <Cell><Data ss:Type="Number">16</Data></Cell>
    <Cell><Data ss:Type="Number">16</Data></Cell>
    <Cell><Data ss:Type="Number">34.6</Data></Cell>
    <Cell><Data ss:Type="Number">74.302000000000007</Data></Cell>
    <Cell><Data ss:Type="Number">417680000</Data></Cell>
   </Row>
   <Row>
    <Cell><Data ss:Type="String">sp|O08807|PRDX4_MOUSE</Data></Cell>
    <Cell><Data ss:Type="String">Prdx4</Data></Cell>
    <Cell><Data ss:Type="String">sp|O08807|PRDX4_MOUSE Peroxiredoxin-4 OS=Mus musculus OX=10090 GN=Prdx4 PE=1 SV=1</Data></Cell>
    <Cell><Data ss:Type="Number">1</Data></Cell>
    <Cell><Data ss:Type="Number">10</Data></Cell>
    <Cell><Data ss:Type="Number">8</Data></Cell>
    <Cell><Data ss:Type="Number">8</Data></Cell>
    <Cell><Data ss:Type="Number">49.3</Data></Cell>
    <Cell><Data ss:Type="Number">31.052</Data></Cell>
    <Cell><Data ss:Type="Number">417270000</Data></Cell>
   </Row>
   <Row>
    <Cell><Data ss:Type="String">sp|Q60749|KHDR1_MOUSE;sp|Q9WU01|KHDR2_MOUSE</Data></Cell>
    <Cell><Data ss:Type="String">Khdrbs1</Data></Cell>
    <Cell><Data ss:Type="String">sp|Q60749|KHDR1_MOUSE KH domain-containing, RNA-binding, signal transduction-associated protein 1 OS=Mus musculus OX=10090 GN=Khdrbs1 PE=1 SV=2</Data></Cell>
    <Cell><Data ss:Type="Number">2</Data></Cell>
    <Cell><Data ss:Type="Number">4</Data></Cell>
    <Cell><Data ss:Type="Number">4</Data></Cell>
    <Cell><Data ss:Type="Number">4</Data></Cell>
    <Cell><Data ss:Type="Number">11.7</Data></Cell>
    <Cell><Data ss:Type="Number">48.37</Data></Cell>
    <Cell><Data ss:Type="Number">416330000</Data></Cell>
   </Row>
   <Row>
    <Cell><Data ss:Type="String">sp|Q91VR2|ATPG_MOUSE</Data></Cell>
    <Cell><Data ss:Type="String">Atp5f1c</Data></Cell>
    <Cell><Data ss:Type="String">sp|Q91VR2|ATPG_MOUSE ATP synthase subunit gamma, mitochondrial OS=Mus musculus OX=10090 GN=Atp5f1c PE=1 SV=1</Data></Cell>
    <Cell><Data ss:Type="Number">1</Data></Cell>
    <Cell><Data ss:Type="Number">10</Data></Cell>
    <Cell><Data ss:Type="Number">10</Data></Cell>
    <Cell><Data ss:Type="Number">10</Data></Cell>
    <Cell><Data ss:Type="Number">35.200000000000003</Data></Cell>
    <Cell><Data ss:Type="Number">32.886000000000003</Data></Cell>
    <Cell><Data ss:Type="Number">415020000</Data></Cell>
   </Row>
   <Row>
    <Cell><Data ss:Type="String">sp|P15379|CD44_MOUSE</Data></Cell>
    <Cell><Data ss:Type="String">Cd44</Data></Cell>
    <Cell><Data ss:Type="String">sp|P15379|CD44_MOUSE CD44 antigen OS=Mus musculus OX=10090 GN=Cd44 PE=1 SV=3</Data></Cell>
    <Cell><Data ss:Type="Number">1</Data></Cell>
    <Cell><Data ss:Type="Number">8</Data></Cell>
    <Cell><Data ss:Type="Number">8</Data></Cell>
    <Cell><Data ss:Type="Number">8</Data></Cell>
    <Cell><Data ss:Type="Number">10.199999999999999</Data></Cell>
    <Cell><Data ss:Type="Number">85.616</Data></Cell>
    <Cell><Data ss:Type="Number">413720000</Data></Cell>
   </Row>
   <Row>
    <Cell><Data ss:Type="String">sp|Q3TRM8|HXK3_MOUSE</Data></Cell>
    <Cell><Data ss:Type="String">Hk3</Data></Cell>
    <Cell><Data ss:Type="String">sp|Q3TRM8|HXK3_MOUSE Hexokinase-3 OS=Mus musculus OX=10090 GN=Hk3 PE=1 SV=2</Data></Cell>
    <Cell><Data ss:Type="Number">1</Data></Cell>
    <Cell><Data ss:Type="Number">21</Data></Cell>
    <Cell><Data ss:Type="Number">19</Data></Cell>
    <Cell><Data ss:Type="Number">19</Data></Cell>
    <Cell><Data ss:Type="Number">33.1</Data></Cell>
    <Cell><Data ss:Type="Number">100.1</Data></Cell>
    <Cell><Data ss:Type="Number">413120000</Data></Cell>
   </Row>
   <Row>
    <Cell><Data ss:Type="String">sp|P08030|APT_MOUSE</Data></Cell>
    <Cell><Data ss:Type="String">Aprt</Data></Cell>
    <Cell><Data ss:Type="String">sp|P08030|APT_MOUSE Adenine phosphoribosyltransferase OS=Mus musculus OX=10090 GN=Aprt PE=1 SV=2</Data></Cell>
    <Cell><Data ss:Type="Number">1</Data></Cell>
    <Cell><Data ss:Type="Number">4</Data></Cell>
    <Cell><Data ss:Type="Number">4</Data></Cell>
    <Cell><Data ss:Type="Number">4</Data></Cell>
    <Cell><Data ss:Type="Number">24.4</Data></Cell>
    <Cell><Data ss:Type="Number">19.724</Data></Cell>
    <Cell><Data ss:Type="Number">413050000</Data></Cell>
   </Row>
   <Row>
    <Cell><Data ss:Type="String">sp|P67984|RL22_MOUSE</Data></Cell>
    <Cell><Data ss:Type="String">Rpl22</Data></Cell>
    <Cell><Data ss:Type="String">sp|P67984|RL22_MOUSE 60S ribosomal protein L22 OS=Mus musculus OX=10090 GN=Rpl22 PE=1 SV=2</Data></Cell>
    <Cell><Data ss:Type="Number">1</Data></Cell>
    <Cell><Data ss:Type="Number">4</Data></Cell>
    <Cell><Data ss:Type="Number">4</Data></Cell>
    <Cell><Data ss:Type="Number">4</Data></Cell>
    <Cell><Data ss:Type="Number">50.8</Data></Cell>
    <Cell><Data ss:Type="Number">14.759</Data></Cell>
    <Cell><Data ss:Type="Number">412830000</Data></Cell>
   </Row>
   <Row>
    <Cell><Data ss:Type="String">sp|P13405|RB_MOUSE</Data></Cell>
    <Cell><Data ss:Type="String">Rb1</Data></Cell>
    <Cell><Data ss:Type="String">sp|P13405|RB_MOUSE Retinoblastoma-associated protein OS=Mus musculus OX=10090 GN=Rb1 PE=1 SV=2</Data></Cell>
    <Cell><Data ss:Type="Number">1</Data></Cell>
    <Cell><Data ss:Type="Number">1</Data></Cell>
    <Cell><Data ss:Type="Number">1</Data></Cell>
    <Cell><Data ss:Type="Number">1</Data></Cell>
    <Cell><Data ss:Type="Number">1.7</Data></Cell>
    <Cell><Data ss:Type="Number">105.37</Data></Cell>
    <Cell><Data ss:Type="Number">412270000</Data></Cell>
   </Row>
   <Row>
    <Cell><Data ss:Type="String">sp|Q8JZQ9|EIF3B_MOUSE</Data></Cell>
    <Cell><Data ss:Type="String">Eif3b</Data></Cell>
    <Cell><Data ss:Type="String">sp|Q8JZQ9|EIF3B_MOUSE Eukaryotic translation initiation factor 3 subunit B OS=Mus musculus OX=10090 GN=Eif3b PE=1 SV=1</Data></Cell>
    <Cell><Data ss:Type="Number">1</Data></Cell>
    <Cell><Data ss:Type="Number">16</Data></Cell>
    <Cell><Data ss:Type="Number">16</Data></Cell>
    <Cell><Data ss:Type="Number">16</Data></Cell>
    <Cell><Data ss:Type="Number">27.4</Data></Cell>
    <Cell><Data ss:Type="Number">91.369</Data></Cell>
    <Cell><Data ss:Type="Number">411890000</Data></Cell>
   </Row>
   <Row>
    <Cell><Data ss:Type="String">sp|P51912|AAAT_MOUSE</Data></Cell>
    <Cell><Data ss:Type="String">Slc1a5</Data></Cell>
    <Cell><Data ss:Type="String">sp|P51912|AAAT_MOUSE Neutral amino acid transporter B(0) OS=Mus musculus OX=10090 GN=Slc1a5 PE=1 SV=2</Data></Cell>
    <Cell><Data ss:Type="Number">1</Data></Cell>
    <Cell><Data ss:Type="Number">8</Data></Cell>
    <Cell><Data ss:Type="Number">8</Data></Cell>
    <Cell><Data ss:Type="Number">8</Data></Cell>
    <Cell><Data ss:Type="Number">15.9</Data></Cell>
    <Cell><Data ss:Type="Number">58.481999999999999</Data></Cell>
    <Cell><Data ss:Type="Number">406880000</Data></Cell>
   </Row>
   <Row>
    <Cell><Data ss:Type="String">sp|Q9EQP2|EHD4_MOUSE</Data></Cell>
    <Cell><Data ss:Type="String">Ehd4</Data></Cell>
    <Cell><Data ss:Type="String">sp|Q9EQP2|EHD4_MOUSE EH domain-containing protein 4 OS=Mus musculus OX=10090 GN=Ehd4 PE=1 SV=1</Data></Cell>
    <Cell><Data ss:Type="Number">1</Data></Cell>
    <Cell><Data ss:Type="Number">22</Data></Cell>
    <Cell><Data ss:Type="Number">20</Data></Cell>
    <Cell><Data ss:Type="Number">19</Data></Cell>
    <Cell><Data ss:Type="Number">52.7</Data></Cell>
    <Cell><Data ss:Type="Number">61.48</Data></Cell>
    <Cell><Data ss:Type="Number">403360000</Data></Cell>
   </Row>
   <Row>
    <Cell><Data ss:Type="String">sp|P52927|HMGA2_MOUSE</Data></Cell>
    <Cell><Data ss:Type="String">Hmga2</Data></Cell>
    <Cell><Data ss:Type="String">sp|P52927|HMGA2_MOUSE High mobility group protein HMGI-C OS=Mus musculus OX=10090 GN=Hmga2 PE=1 SV=1</Data></Cell>
    <Cell><Data ss:Type="Number">1</Data></Cell>
    <Cell><Data ss:Type="Number">7</Data></Cell>
    <Cell><Data ss:Type="Number">7</Data></Cell>
    <Cell><Data ss:Type="Number">7</Data></Cell>
    <Cell><Data ss:Type="Number">65.7</Data></Cell>
    <Cell><Data ss:Type="Number">11.819000000000001</Data></Cell>
    <Cell><Data ss:Type="Number">403320000</Data></Cell>
   </Row>
   <Row>
    <Cell><Data ss:Type="String">sp|Q64374|RGN_MOUSE</Data></Cell>
    <Cell><Data ss:Type="String">Rgn</Data></Cell>
    <Cell><Data ss:Type="String">sp|Q64374|RGN_MOUSE Regucalcin OS=Mus musculus OX=10090 GN=Rgn PE=1 SV=1</Data></Cell>
    <Cell><Data ss:Type="Number">1</Data></Cell>
    <Cell><Data ss:Type="Number">4</Data></Cell>
    <Cell><Data ss:Type="Number">4</Data></Cell>
    <Cell><Data ss:Type="Number">4</Data></Cell>
    <Cell><Data ss:Type="Number">15.1</Data></Cell>
    <Cell><Data ss:Type="Number">33.405999999999999</Data></Cell>
    <Cell><Data ss:Type="Number">399880000</Data></Cell>
   </Row>
   <Row>
    <Cell><Data ss:Type="String">sp|Q9CZU6|CISY_MOUSE</Data></Cell>
    <Cell><Data ss:Type="String">Cs</Data></Cell>
    <Cell><Data ss:Type="String">sp|Q9CZU6|CISY_MOUSE Citrate synthase, mitochondrial OS=Mus musculus OX=10090 GN=Cs PE=1 SV=1</Data></Cell>
    <Cell><Data ss:Type="Number">1</Data></Cell>
    <Cell><Data ss:Type="Number">10</Data></Cell>
    <Cell><Data ss:Type="Number">10</Data></Cell>
    <Cell><Data ss:Type="Number">10</Data></Cell>
    <Cell><Data ss:Type="Number">23.7</Data></Cell>
    <Cell><Data ss:Type="Number">51.735999999999997</Data></Cell>
    <Cell><Data ss:Type="Number">397810000</Data></Cell>
   </Row>
   <Row>
    <Cell><Data ss:Type="String">sp|Q9JHK5|PLEK_MOUSE</Data></Cell>
    <Cell><Data ss:Type="String">Plek</Data></Cell>
    <Cell><Data ss:Type="String">sp|Q9JHK5|PLEK_MOUSE Pleckstrin OS=Mus musculus OX=10090 GN=Plek PE=1 SV=1</Data></Cell>
    <Cell><Data ss:Type="Number">1</Data></Cell>
    <Cell><Data ss:Type="Number">7</Data></Cell>
    <Cell><Data ss:Type="Number">7</Data></Cell>
    <Cell><Data ss:Type="Number">7</Data></Cell>
    <Cell><Data ss:Type="Number">31.7</Data></Cell>
    <Cell><Data ss:Type="Number">39.9</Data></Cell>
    <Cell><Data ss:Type="Number">397630000</Data></Cell>
   </Row>
   <Row>
    <Cell><Data ss:Type="String">sp|Q9CPX6|ATG3_MOUSE</Data></Cell>
    <Cell><Data ss:Type="String">Atg3</Data></Cell>
    <Cell><Data ss:Type="String">sp|Q9CPX6|ATG3_MOUSE Ubiquitin-like-conjugating enzyme ATG3 OS=Mus musculus OX=10090 GN=Atg3 PE=1 SV=1</Data></Cell>
    <Cell><Data ss:Type="Number">1</Data></Cell>
    <Cell><Data ss:Type="Number">5</Data></Cell>
    <Cell><Data ss:Type="Number">5</Data></Cell>
    <Cell><Data ss:Type="Number">5</Data></Cell>
    <Cell><Data ss:Type="Number">17.5</Data></Cell>
    <Cell><Data ss:Type="Number">35.795999999999999</Data></Cell>
    <Cell><Data ss:Type="Number">397100000</Data></Cell>
   </Row>
   <Row>
    <Cell><Data ss:Type="String">sp|Q60870|REEP5_MOUSE</Data></Cell>
    <Cell><Data ss:Type="String">Reep5</Data></Cell>
    <Cell><Data ss:Type="String">sp|Q60870|REEP5_MOUSE Receptor expression-enhancing protein 5 OS=Mus musculus OX=10090 GN=Reep5 PE=1 SV=1</Data></Cell>
    <Cell><Data ss:Type="Number">1</Data></Cell>
    <Cell><Data ss:Type="Number">4</Data></Cell>
    <Cell><Data ss:Type="Number">4</Data></Cell>
    <Cell><Data ss:Type="Number">4</Data></Cell>
    <Cell><Data ss:Type="Number">19.5</Data></Cell>
    <Cell><Data ss:Type="Number">21.05</Data></Cell>
    <Cell><Data ss:Type="Number">392370000</Data></Cell>
   </Row>
   <Row>
    <Cell><Data ss:Type="String">sp|Q80UG5|SEPT9_MOUSE</Data></Cell>
    <Cell><Data ss:Type="String">Septin9</Data></Cell>
    <Cell><Data ss:Type="String">sp|Q80UG5|SEPT9_MOUSE Septin-9 OS=Mus musculus OX=10090 GN=Septin9 PE=1 SV=1</Data></Cell>
    <Cell><Data ss:Type="Number">1</Data></Cell>
    <Cell><Data ss:Type="Number">13</Data></Cell>
    <Cell><Data ss:Type="Number">13</Data></Cell>
    <Cell><Data ss:Type="Number">13</Data></Cell>
    <Cell><Data ss:Type="Number">25</Data></Cell>
    <Cell><Data ss:Type="Number">65.573999999999998</Data></Cell>
    <Cell><Data ss:Type="Number">390340000</Data></Cell>
   </Row>
   <Row>
    <Cell><Data ss:Type="String">sp|P70227|ITPR3_MOUSE;sp|P11881|ITPR1_MOUSE</Data></Cell>
    <Cell><Data ss:Type="String">Itpr3</Data></Cell>
    <Cell><Data ss:Type="String">sp|P70227|ITPR3_MOUSE Inositol 1,4,5-trisphosphate receptor type 3 OS=Mus musculus OX=10090 GN=Itpr3 PE=1 SV=3</Data></Cell>
    <Cell><Data ss:Type="Number">2</Data></Cell>
    <Cell><Data ss:Type="Number">22</Data></Cell>
    <Cell><Data ss:Type="Number">22</Data></Cell>
    <Cell><Data ss:Type="Number">22</Data></Cell>
    <Cell><Data ss:Type="Number">10</Data></Cell>
    <Cell><Data ss:Type="Number">304.27</Data></Cell>
    <Cell><Data ss:Type="Number">389530000</Data></Cell>
   </Row>
   <Row>
    <Cell><Data ss:Type="String">sp|Q91YQ5|RPN1_MOUSE</Data></Cell>
    <Cell><Data ss:Type="String">Rpn1</Data></Cell>
    <Cell><Data ss:Type="String">sp|Q91YQ5|RPN1_MOUSE Dolichyl-diphosphooligosaccharide&#45;-protein glycosyltransferase subunit 1 OS=Mus musculus OX=10090 GN=Rpn1 PE=1 SV=1</Data></Cell>
    <Cell><Data ss:Type="Number">1</Data></Cell>
    <Cell><Data ss:Type="Number">32</Data></Cell>
    <Cell><Data ss:Type="Number">32</Data></Cell>
    <Cell><Data ss:Type="Number">32</Data></Cell>
    <Cell><Data ss:Type="Number">62.7</Data></Cell>
    <Cell><Data ss:Type="Number">68.527000000000001</Data></Cell>
    <Cell><Data ss:Type="Number">389300000</Data></Cell>
   </Row>
   <Row>
    <Cell><Data ss:Type="String">sp|P46471|PRS7_MOUSE</Data></Cell>
    <Cell><Data ss:Type="String">Psmc2</Data></Cell>
    <Cell><Data ss:Type="String">sp|P46471|PRS7_MOUSE 26S proteasome regulatory subunit 7 OS=Mus musculus OX=10090 GN=Psmc2 PE=1 SV=5</Data></Cell>
    <Cell><Data ss:Type="Number">1</Data></Cell>
    <Cell><Data ss:Type="Number">17</Data></Cell>
    <Cell><Data ss:Type="Number">17</Data></Cell>
    <Cell><Data ss:Type="Number">17</Data></Cell>
    <Cell><Data ss:Type="Number">52.4</Data></Cell>
    <Cell><Data ss:Type="Number">48.646999999999998</Data></Cell>
    <Cell><Data ss:Type="Number">389110000</Data></Cell>
   </Row>
   <Row>
    <Cell><Data ss:Type="String">sp|Q8BWY3|ERF1_MOUSE</Data></Cell>
    <Cell><Data ss:Type="String">Etf1</Data></Cell>
    <Cell><Data ss:Type="String">sp|Q8BWY3|ERF1_MOUSE Eukaryotic peptide chain release factor subunit 1 OS=Mus musculus OX=10090 GN=Etf1 PE=1 SV=4</Data></Cell>
    <Cell><Data ss:Type="Number">1</Data></Cell>
    <Cell><Data ss:Type="Number">8</Data></Cell>
    <Cell><Data ss:Type="Number">8</Data></Cell>
    <Cell><Data ss:Type="Number">8</Data></Cell>
    <Cell><Data ss:Type="Number">22</Data></Cell>
    <Cell><Data ss:Type="Number">49.03</Data></Cell>
    <Cell><Data ss:Type="Number">387450000</Data></Cell>
   </Row>
   <Row>
    <Cell><Data ss:Type="String">sp|P09103|PDIA1_MOUSE</Data></Cell>
    <Cell><Data ss:Type="String">P4hb</Data></Cell>
    <Cell><Data ss:Type="String">sp|P09103|PDIA1_MOUSE Protein disulfide-isomerase OS=Mus musculus OX=10090 GN=P4hb PE=1 SV=2</Data></Cell>
    <Cell><Data ss:Type="Number">1</Data></Cell>
    <Cell><Data ss:Type="Number">31</Data></Cell>
    <Cell><Data ss:Type="Number">31</Data></Cell>
    <Cell><Data ss:Type="Number">31</Data></Cell>
    <Cell><Data ss:Type="Number">65.8</Data></Cell>
    <Cell><Data ss:Type="Number">57.058</Data></Cell>
    <Cell><Data ss:Type="Number">386190000</Data></Cell>
   </Row>
   <Row>
    <Cell><Data ss:Type="String">sp|P01899|HA11_MOUSE</Data></Cell>
    <Cell><Data ss:Type="String">H2-D1</Data></Cell>
    <Cell><Data ss:Type="String">sp|P01899|HA11_MOUSE H-2 class I histocompatibility antigen, D-B alpha chain OS=Mus musculus OX=10090 GN=H2-D1 PE=1 SV=2</Data></Cell>
    <Cell><Data ss:Type="Number">1</Data></Cell>
    <Cell><Data ss:Type="Number">15</Data></Cell>
    <Cell><Data ss:Type="Number">10</Data></Cell>
    <Cell><Data ss:Type="Number">2</Data></Cell>
    <Cell><Data ss:Type="Number">44.8</Data></Cell>
    <Cell><Data ss:Type="Number">40.835999999999999</Data></Cell>
    <Cell><Data ss:Type="Number">385890000</Data></Cell>
   </Row>
   <Row>
    <Cell><Data ss:Type="String">sp|P62900|RL31_MOUSE</Data></Cell>
    <Cell><Data ss:Type="String">Rpl31</Data></Cell>
    <Cell><Data ss:Type="String">sp|P62900|RL31_MOUSE 60S ribosomal protein L31 OS=Mus musculus OX=10090 GN=Rpl31 PE=1 SV=1</Data></Cell>
    <Cell><Data ss:Type="Number">1</Data></Cell>
    <Cell><Data ss:Type="Number">9</Data></Cell>
    <Cell><Data ss:Type="Number">9</Data></Cell>
    <Cell><Data ss:Type="Number">9</Data></Cell>
    <Cell><Data ss:Type="Number">53.6</Data></Cell>
    <Cell><Data ss:Type="Number">14.462999999999999</Data></Cell>
    <Cell><Data ss:Type="Number">384690000</Data></Cell>
   </Row>
   <Row>
    <Cell><Data ss:Type="String">sp|Q6ZQ38|CAND1_MOUSE</Data></Cell>
    <Cell><Data ss:Type="String">Cand1</Data></Cell>
    <Cell><Data ss:Type="String">sp|Q6ZQ38|CAND1_MOUSE Cullin-associated NEDD8-dissociated protein 1 OS=Mus musculus OX=10090 GN=Cand1 PE=1 SV=2</Data></Cell>
    <Cell><Data ss:Type="Number">1</Data></Cell>
    <Cell><Data ss:Type="Number">22</Data></Cell>
    <Cell><Data ss:Type="Number">22</Data></Cell>
    <Cell><Data ss:Type="Number">22</Data></Cell>
    <Cell><Data ss:Type="Number">22.6</Data></Cell>
    <Cell><Data ss:Type="Number">136.33000000000001</Data></Cell>
    <Cell><Data ss:Type="Number">380930000</Data></Cell>
   </Row>
   <Row>
    <Cell><Data ss:Type="String">sp|Q9Z1Q9|SYVC_MOUSE</Data></Cell>
    <Cell><Data ss:Type="String">Vars</Data></Cell>
    <Cell><Data ss:Type="String">sp|Q9Z1Q9|SYVC_MOUSE Valine&#45;-tRNA ligase OS=Mus musculus OX=10090 GN=Vars PE=1 SV=1</Data></Cell>
    <Cell><Data ss:Type="Number">1</Data></Cell>
    <Cell><Data ss:Type="Number">18</Data></Cell>
    <Cell><Data ss:Type="Number">18</Data></Cell>
    <Cell><Data ss:Type="Number">18</Data></Cell>
    <Cell><Data ss:Type="Number">18.3</Data></Cell>
    <Cell><Data ss:Type="Number">140.21</Data></Cell>
    <Cell><Data ss:Type="Number">380560000</Data></Cell>
   </Row>
   <Row>
    <Cell><Data ss:Type="String">sp|Q61941|NNTM_MOUSE</Data></Cell>
    <Cell><Data ss:Type="String">Nnt</Data></Cell>
    <Cell><Data ss:Type="String">sp|Q61941|NNTM_MOUSE NAD(P) transhydrogenase, mitochondrial OS=Mus musculus OX=10090 GN=Nnt PE=1 SV=2</Data></Cell>
    <Cell><Data ss:Type="Number">1</Data></Cell>
    <Cell><Data ss:Type="Number">26</Data></Cell>
    <Cell><Data ss:Type="Number">26</Data></Cell>
    <Cell><Data ss:Type="Number">26</Data></Cell>
    <Cell><Data ss:Type="Number">29.8</Data></Cell>
    <Cell><Data ss:Type="Number">113.84</Data></Cell>
    <Cell><Data ss:Type="Number">378310000</Data></Cell>
   </Row>
   <Row>
    <Cell><Data ss:Type="String">sp|Q9CXJ1|SYEM_MOUSE</Data></Cell>
    <Cell><Data ss:Type="String">Ears2</Data></Cell>
    <Cell><Data ss:Type="String">sp|Q9CXJ1|SYEM_MOUSE Probable glutamate&#45;-tRNA ligase, mitochondrial OS=Mus musculus OX=10090 GN=Ears2 PE=1 SV=1</Data></Cell>
    <Cell><Data ss:Type="Number">1</Data></Cell>
    <Cell><Data ss:Type="Number">2</Data></Cell>
    <Cell><Data ss:Type="Number">2</Data></Cell>
    <Cell><Data ss:Type="Number">2</Data></Cell>
    <Cell><Data ss:Type="Number">5.9</Data></Cell>
    <Cell><Data ss:Type="Number">58.326000000000001</Data></Cell>
    <Cell><Data ss:Type="Number">374690000</Data></Cell>
   </Row>
   <Row>
    <Cell><Data ss:Type="String">sp|O88342|WDR1_MOUSE</Data></Cell>
    <Cell><Data ss:Type="String">Wdr1</Data></Cell>
    <Cell><Data ss:Type="String">sp|O88342|WDR1_MOUSE WD repeat-containing protein 1 OS=Mus musculus OX=10090 GN=Wdr1 PE=1 SV=3</Data></Cell>
    <Cell><Data ss:Type="Number">1</Data></Cell>
    <Cell><Data ss:Type="Number">16</Data></Cell>
    <Cell><Data ss:Type="Number">16</Data></Cell>
    <Cell><Data ss:Type="Number">16</Data></Cell>
    <Cell><Data ss:Type="Number">40.4</Data></Cell>
    <Cell><Data ss:Type="Number">66.406000000000006</Data></Cell>
    <Cell><Data ss:Type="Number">371310000</Data></Cell>
   </Row>
   <Row>
    <Cell><Data ss:Type="String">sp|Q9D7X3|DUS3_MOUSE</Data></Cell>
    <Cell><Data ss:Type="String">Dusp3</Data></Cell>
    <Cell><Data ss:Type="String">sp|Q9D7X3|DUS3_MOUSE Dual specificity protein phosphatase 3 OS=Mus musculus OX=10090 GN=Dusp3 PE=1 SV=1</Data></Cell>
    <Cell><Data ss:Type="Number">1</Data></Cell>
    <Cell><Data ss:Type="Number">5</Data></Cell>
    <Cell><Data ss:Type="Number">5</Data></Cell>
    <Cell><Data ss:Type="Number">5</Data></Cell>
    <Cell><Data ss:Type="Number">40.5</Data></Cell>
    <Cell><Data ss:Type="Number">20.472000000000001</Data></Cell>
    <Cell><Data ss:Type="Number">371160000</Data></Cell>
   </Row>
   <Row>
    <Cell><Data ss:Type="String">sp|Q9JII6|AK1A1_MOUSE</Data></Cell>
    <Cell><Data ss:Type="String">Akr1a1</Data></Cell>
    <Cell><Data ss:Type="String">sp|Q9JII6|AK1A1_MOUSE Aldo-keto reductase family 1 member A1 OS=Mus musculus OX=10090 GN=Akr1a1 PE=1 SV=3</Data></Cell>
    <Cell><Data ss:Type="Number">1</Data></Cell>
    <Cell><Data ss:Type="Number">13</Data></Cell>
    <Cell><Data ss:Type="Number">13</Data></Cell>
    <Cell><Data ss:Type="Number">13</Data></Cell>
    <Cell><Data ss:Type="Number">52.9</Data></Cell>
    <Cell><Data ss:Type="Number">36.585999999999999</Data></Cell>
    <Cell><Data ss:Type="Number">367430000</Data></Cell>
   </Row>
   <Row>
    <Cell><Data ss:Type="String">sp|O09061|PSB1_MOUSE</Data></Cell>
    <Cell><Data ss:Type="String">Psmb1</Data></Cell>
    <Cell><Data ss:Type="String">sp|O09061|PSB1_MOUSE Proteasome subunit beta type-1 OS=Mus musculus OX=10090 GN=Psmb1 PE=1 SV=1</Data></Cell>
    <Cell><Data ss:Type="Number">1</Data></Cell>
    <Cell><Data ss:Type="Number">4</Data></Cell>
    <Cell><Data ss:Type="Number">4</Data></Cell>
    <Cell><Data ss:Type="Number">4</Data></Cell>
    <Cell><Data ss:Type="Number">27.1</Data></Cell>
    <Cell><Data ss:Type="Number">26.372</Data></Cell>
    <Cell><Data ss:Type="Number">366820000</Data></Cell>
   </Row>
   <Row>
    <Cell><Data ss:Type="String">sp|P70168|IMB1_MOUSE</Data></Cell>
    <Cell><Data ss:Type="String">Kpnb1</Data></Cell>
    <Cell><Data ss:Type="String">sp|P70168|IMB1_MOUSE Importin subunit beta-1 OS=Mus musculus OX=10090 GN=Kpnb1 PE=1 SV=2</Data></Cell>
    <Cell><Data ss:Type="Number">1</Data></Cell>
    <Cell><Data ss:Type="Number">19</Data></Cell>
    <Cell><Data ss:Type="Number">19</Data></Cell>
    <Cell><Data ss:Type="Number">19</Data></Cell>
    <Cell><Data ss:Type="Number">29.8</Data></Cell>
    <Cell><Data ss:Type="Number">97.183000000000007</Data></Cell>
    <Cell><Data ss:Type="Number">362630000</Data></Cell>
   </Row>
   <Row>
    <Cell><Data ss:Type="String">sp|Q922B2|SYDC_MOUSE</Data></Cell>
    <Cell><Data ss:Type="String">Dars</Data></Cell>
    <Cell><Data ss:Type="String">sp|Q922B2|SYDC_MOUSE Aspartate&#45;-tRNA ligase, cytoplasmic OS=Mus musculus OX=10090 GN=Dars PE=1 SV=2</Data></Cell>
    <Cell><Data ss:Type="Number">1</Data></Cell>
    <Cell><Data ss:Type="Number">14</Data></Cell>
    <Cell><Data ss:Type="Number">14</Data></Cell>
    <Cell><Data ss:Type="Number">14</Data></Cell>
    <Cell><Data ss:Type="Number">33.1</Data></Cell>
    <Cell><Data ss:Type="Number">57.146999999999998</Data></Cell>
    <Cell><Data ss:Type="Number">360660000</Data></Cell>
   </Row>
   <Row>
    <Cell><Data ss:Type="String">sp|Q9DCN2|NB5R3_MOUSE</Data></Cell>
    <Cell><Data ss:Type="String">Cyb5r3</Data></Cell>
    <Cell><Data ss:Type="String">sp|Q9DCN2|NB5R3_MOUSE NADH-cytochrome b5 reductase 3 OS=Mus musculus OX=10090 GN=Cyb5r3 PE=1 SV=3</Data></Cell>
    <Cell><Data ss:Type="Number">1</Data></Cell>
    <Cell><Data ss:Type="Number">19</Data></Cell>
    <Cell><Data ss:Type="Number">19</Data></Cell>
    <Cell><Data ss:Type="Number">19</Data></Cell>
    <Cell><Data ss:Type="Number">71.8</Data></Cell>
    <Cell><Data ss:Type="Number">34.127000000000002</Data></Cell>
    <Cell><Data ss:Type="Number">359920000</Data></Cell>
   </Row>
   <Row>
    <Cell><Data ss:Type="String">sp|Q9JM76|ARPC3_MOUSE</Data></Cell>
    <Cell><Data ss:Type="String">Arpc3</Data></Cell>
    <Cell><Data ss:Type="String">sp|Q9JM76|ARPC3_MOUSE Actin-related protein 2/3 complex subunit 3 OS=Mus musculus OX=10090 GN=Arpc3 PE=1 SV=3</Data></Cell>
    <Cell><Data ss:Type="Number">1</Data></Cell>
    <Cell><Data ss:Type="Number">6</Data></Cell>
    <Cell><Data ss:Type="Number">6</Data></Cell>
    <Cell><Data ss:Type="Number">6</Data></Cell>
    <Cell><Data ss:Type="Number">32.6</Data></Cell>
    <Cell><Data ss:Type="Number">20.524000000000001</Data></Cell>
    <Cell><Data ss:Type="Number">357470000</Data></Cell>
   </Row>
   <Row>
    <Cell><Data ss:Type="String">sp|Q9D1D4|TMEDA_MOUSE</Data></Cell>
    <Cell><Data ss:Type="String">Tmed10</Data></Cell>
    <Cell><Data ss:Type="String">sp|Q9D1D4|TMEDA_MOUSE Transmembrane emp24 domain-containing protein 10 OS=Mus musculus OX=10090 GN=Tmed10 PE=1 SV=1</Data></Cell>
    <Cell><Data ss:Type="Number">1</Data></Cell>
    <Cell><Data ss:Type="Number">6</Data></Cell>
    <Cell><Data ss:Type="Number">6</Data></Cell>
    <Cell><Data ss:Type="Number">6</Data></Cell>
    <Cell><Data ss:Type="Number">32</Data></Cell>
    <Cell><Data ss:Type="Number">24.911000000000001</Data></Cell>
    <Cell><Data ss:Type="Number">356420000</Data></Cell>
   </Row>
   <Row>
    <Cell><Data ss:Type="String">sp|P19536|COX5B_MOUSE</Data></Cell>
    <Cell><Data ss:Type="String">Cox5b</Data></Cell>
    <Cell><Data ss:Type="String">sp|P19536|COX5B_MOUSE Cytochrome c oxidase subunit 5B, mitochondrial OS=Mus musculus OX=10090 GN=Cox5b PE=1 SV=1</Data></Cell>
    <Cell><Data ss:Type="Number">1</Data></Cell>
    <Cell><Data ss:Type="Number">5</Data></Cell>
    <Cell><Data ss:Type="Number">5</Data></Cell>
    <Cell><Data ss:Type="Number">5</Data></Cell>
    <Cell><Data ss:Type="Number">37.5</Data></Cell>
    <Cell><Data ss:Type="Number">13.813000000000001</Data></Cell>
    <Cell><Data ss:Type="Number">355780000</Data></Cell>
   </Row>
   <Row>
    <Cell><Data ss:Type="String">sp|E9Q7G0|NUMA1_MOUSE</Data></Cell>
    <Cell><Data ss:Type="String">Numa1</Data></Cell>
    <Cell><Data ss:Type="String">sp|E9Q7G0|NUMA1_MOUSE Nuclear mitotic apparatus protein 1 OS=Mus musculus OX=10090 GN=Numa1 PE=1 SV=1</Data></Cell>
    <Cell><Data ss:Type="Number">1</Data></Cell>
    <Cell><Data ss:Type="Number">23</Data></Cell>
    <Cell><Data ss:Type="Number">23</Data></Cell>
    <Cell><Data ss:Type="Number">23</Data></Cell>
    <Cell><Data ss:Type="Number">14.1</Data></Cell>
    <Cell><Data ss:Type="Number">235.63</Data></Cell>
    <Cell><Data ss:Type="Number">353970000</Data></Cell>
   </Row>
   <Row>
    <Cell><Data ss:Type="String">sp|Q922R8|PDIA6_MOUSE</Data></Cell>
    <Cell><Data ss:Type="String">Pdia6</Data></Cell>
    <Cell><Data ss:Type="String">sp|Q922R8|PDIA6_MOUSE Protein disulfide-isomerase A6 OS=Mus musculus OX=10090 GN=Pdia6 PE=1 SV=3</Data></Cell>
    <Cell><Data ss:Type="Number">1</Data></Cell>
    <Cell><Data ss:Type="Number">14</Data></Cell>
    <Cell><Data ss:Type="Number">14</Data></Cell>
    <Cell><Data ss:Type="Number">14</Data></Cell>
    <Cell><Data ss:Type="Number">43</Data></Cell>
    <Cell><Data ss:Type="Number">48.1</Data></Cell>
    <Cell><Data ss:Type="Number">352140000</Data></Cell>
   </Row>
   <Row>
    <Cell><Data ss:Type="String">sp|O70251|EF1B_MOUSE</Data></Cell>
    <Cell><Data ss:Type="String">Eef1b</Data></Cell>
    <Cell><Data ss:Type="String">sp|O70251|EF1B_MOUSE Elongation factor 1-beta OS=Mus musculus OX=10090 GN=Eef1b PE=1 SV=5</Data></Cell>
    <Cell><Data ss:Type="Number">1</Data></Cell>
    <Cell><Data ss:Type="Number">7</Data></Cell>
    <Cell><Data ss:Type="Number">6</Data></Cell>
    <Cell><Data ss:Type="Number">6</Data></Cell>
    <Cell><Data ss:Type="Number">51.6</Data></Cell>
    <Cell><Data ss:Type="Number">24.693000000000001</Data></Cell>
    <Cell><Data ss:Type="Number">348900000</Data></Cell>
   </Row>
   <Row>
    <Cell><Data ss:Type="String">sp|Q9D2V8|MFS10_MOUSE</Data></Cell>
    <Cell><Data ss:Type="String">Mfsd10</Data></Cell>
    <Cell><Data ss:Type="String">sp|Q9D2V8|MFS10_MOUSE Major facilitator superfamily domain-containing protein 10 OS=Mus musculus OX=10090 GN=Mfsd10 PE=1 SV=1</Data></Cell>
    <Cell><Data ss:Type="Number">1</Data></Cell>
    <Cell><Data ss:Type="Number">4</Data></Cell>
    <Cell><Data ss:Type="Number">4</Data></Cell>
    <Cell><Data ss:Type="Number">4</Data></Cell>
    <Cell><Data ss:Type="Number">10.7</Data></Cell>
    <Cell><Data ss:Type="Number">49.369</Data></Cell>
    <Cell><Data ss:Type="Number">347270000</Data></Cell>
   </Row>
   <Row>
    <Cell><Data ss:Type="String">sp|Q99KC8|VMA5A_MOUSE</Data></Cell>
    <Cell><Data ss:Type="String">Vwa5a</Data></Cell>
    <Cell><Data ss:Type="String">sp|Q99KC8|VMA5A_MOUSE von Willebrand factor A domain-containing protein 5A OS=Mus musculus OX=10090 GN=Vwa5a PE=1 SV=2</Data></Cell>
    <Cell><Data ss:Type="Number">1</Data></Cell>
    <Cell><Data ss:Type="Number">19</Data></Cell>
    <Cell><Data ss:Type="Number">19</Data></Cell>
    <Cell><Data ss:Type="Number">19</Data></Cell>
    <Cell><Data ss:Type="Number">30.8</Data></Cell>
    <Cell><Data ss:Type="Number">87.141999999999996</Data></Cell>
    <Cell><Data ss:Type="Number">347260000</Data></Cell>
   </Row>
   <Row>
    <Cell><Data ss:Type="String">sp|Q9CYN9|RENR_MOUSE</Data></Cell>
    <Cell><Data ss:Type="String">Atp6ap2</Data></Cell>
    <Cell><Data ss:Type="String">sp|Q9CYN9|RENR_MOUSE Renin receptor OS=Mus musculus OX=10090 GN=Atp6ap2 PE=1 SV=2</Data></Cell>
    <Cell><Data ss:Type="Number">1</Data></Cell>
    <Cell><Data ss:Type="Number">7</Data></Cell>
    <Cell><Data ss:Type="Number">7</Data></Cell>
    <Cell><Data ss:Type="Number">7</Data></Cell>
    <Cell><Data ss:Type="Number">26</Data></Cell>
    <Cell><Data ss:Type="Number">39.091000000000001</Data></Cell>
    <Cell><Data ss:Type="Number">347020000</Data></Cell>
   </Row>
   <Row>
    <Cell><Data ss:Type="String">sp|P35278|RAB5C_MOUSE</Data></Cell>
    <Cell><Data ss:Type="String">Rab5c</Data></Cell>
    <Cell><Data ss:Type="String">sp|P35278|RAB5C_MOUSE Ras-related protein Rab-5C OS=Mus musculus OX=10090 GN=Rab5c PE=1 SV=2</Data></Cell>
    <Cell><Data ss:Type="Number">1</Data></Cell>
    <Cell><Data ss:Type="Number">9</Data></Cell>
    <Cell><Data ss:Type="Number">9</Data></Cell>
    <Cell><Data ss:Type="Number">6</Data></Cell>
    <Cell><Data ss:Type="Number">58.8</Data></Cell>
    <Cell><Data ss:Type="Number">23.411999999999999</Data></Cell>
    <Cell><Data ss:Type="Number">342560000</Data></Cell>
   </Row>
   <Row>
    <Cell><Data ss:Type="String">sp|E9Q634|MYO1E_MOUSE</Data></Cell>
    <Cell><Data ss:Type="String">Myo1e</Data></Cell>
    <Cell><Data ss:Type="String">sp|E9Q634|MYO1E_MOUSE Unconventional myosin-Ie OS=Mus musculus OX=10090 GN=Myo1e PE=1 SV=1</Data></Cell>
    <Cell><Data ss:Type="Number">1</Data></Cell>
    <Cell><Data ss:Type="Number">25</Data></Cell>
    <Cell><Data ss:Type="Number">25</Data></Cell>
    <Cell><Data ss:Type="Number">20</Data></Cell>
    <Cell><Data ss:Type="Number">27.5</Data></Cell>
    <Cell><Data ss:Type="Number">126.82</Data></Cell>
    <Cell><Data ss:Type="Number">341280000</Data></Cell>
   </Row>
   <Row>
    <Cell><Data ss:Type="String">sp|P53994|RAB2A_MOUSE</Data></Cell>
    <Cell><Data ss:Type="String">Rab2a</Data></Cell>
    <Cell><Data ss:Type="String">sp|P53994|RAB2A_MOUSE Ras-related protein Rab-2A OS=Mus musculus OX=10090 GN=Rab2a PE=1 SV=1</Data></Cell>
    <Cell><Data ss:Type="Number">1</Data></Cell>
    <Cell><Data ss:Type="Number">12</Data></Cell>
    <Cell><Data ss:Type="Number">12</Data></Cell>
    <Cell><Data ss:Type="Number">5</Data></Cell>
    <Cell><Data ss:Type="Number">59.9</Data></Cell>
    <Cell><Data ss:Type="Number">23.547000000000001</Data></Cell>
    <Cell><Data ss:Type="Number">341260000</Data></Cell>
   </Row>
   <Row>
    <Cell><Data ss:Type="String">sp|Q00612|G6PD1_MOUSE;sp|P97324|G6PD2_MOUSE;REV__sp|P46662|MERL_MOUSE</Data></Cell>
    <Cell><Data ss:Type="String">G6pdx</Data></Cell>
    <Cell><Data ss:Type="String">sp|Q00612|G6PD1_MOUSE Glucose-6-phosphate 1-dehydrogenase X OS=Mus musculus OX=10090 GN=G6pdx PE=1 SV=3</Data></Cell>
    <Cell><Data ss:Type="Number">3</Data></Cell>
    <Cell><Data ss:Type="Number">16</Data></Cell>
    <Cell><Data ss:Type="Number">16</Data></Cell>
    <Cell><Data ss:Type="Number">16</Data></Cell>
    <Cell><Data ss:Type="Number">39.200000000000003</Data></Cell>
    <Cell><Data ss:Type="Number">59.262</Data></Cell>
    <Cell><Data ss:Type="Number">341080000</Data></Cell>
   </Row>
   <Row>
    <Cell><Data ss:Type="String">sp|P10923|OSTP_MOUSE</Data></Cell>
    <Cell><Data ss:Type="String">Spp1</Data></Cell>
    <Cell><Data ss:Type="String">sp|P10923|OSTP_MOUSE Osteopontin OS=Mus musculus OX=10090 GN=Spp1 PE=1 SV=1</Data></Cell>
    <Cell><Data ss:Type="Number">1</Data></Cell>
    <Cell><Data ss:Type="Number">7</Data></Cell>
    <Cell><Data ss:Type="Number">7</Data></Cell>
    <Cell><Data ss:Type="Number">7</Data></Cell>
    <Cell><Data ss:Type="Number">37.799999999999997</Data></Cell>
    <Cell><Data ss:Type="Number">32.459000000000003</Data></Cell>
    <Cell><Data ss:Type="Number">339700000</Data></Cell>
   </Row>
   <Row>
    <Cell><Data ss:Type="String">sp|P60710|ACTB_MOUSE</Data></Cell>
    <Cell><Data ss:Type="String">Actb</Data></Cell>
    <Cell><Data ss:Type="String">sp|P60710|ACTB_MOUSE Actin, cytoplasmic 1 OS=Mus musculus OX=10090 GN=Actb PE=1 SV=1</Data></Cell>
    <Cell><Data ss:Type="Number">1</Data></Cell>
    <Cell><Data ss:Type="Number">22</Data></Cell>
    <Cell><Data ss:Type="Number">1</Data></Cell>
    <Cell><Data ss:Type="Number">1</Data></Cell>
    <Cell><Data ss:Type="Number">74.7</Data></Cell>
    <Cell><Data ss:Type="Number">41.735999999999997</Data></Cell>
    <Cell><Data ss:Type="Number">334270000</Data></Cell>
   </Row>
   <Row>
    <Cell><Data ss:Type="String">sp|P51881|ADT2_MOUSE</Data></Cell>
    <Cell><Data ss:Type="String">Slc25a5</Data></Cell>
    <Cell><Data ss:Type="String">sp|P51881|ADT2_MOUSE ADP/ATP translocase 2 OS=Mus musculus OX=10090 GN=Slc25a5 PE=1 SV=3</Data></Cell>
    <Cell><Data ss:Type="Number">1</Data></Cell>
    <Cell><Data ss:Type="Number">18</Data></Cell>
    <Cell><Data ss:Type="Number">18</Data></Cell>
    <Cell><Data ss:Type="Number">10</Data></Cell>
    <Cell><Data ss:Type="Number">57.7</Data></Cell>
    <Cell><Data ss:Type="Number">32.930999999999997</Data></Cell>
    <Cell><Data ss:Type="Number">333650000</Data></Cell>
   </Row>
   <Row>
    <Cell><Data ss:Type="String">sp|Q8BMK4|CKAP4_MOUSE</Data></Cell>
    <Cell><Data ss:Type="String">Ckap4</Data></Cell>
    <Cell><Data ss:Type="String">sp|Q8BMK4|CKAP4_MOUSE Cytoskeleton-associated protein 4 OS=Mus musculus OX=10090 GN=Ckap4 PE=1 SV=2</Data></Cell>
    <Cell><Data ss:Type="Number">1</Data></Cell>
    <Cell><Data ss:Type="Number">31</Data></Cell>
    <Cell><Data ss:Type="Number">31</Data></Cell>
    <Cell><Data ss:Type="Number">31</Data></Cell>
    <Cell><Data ss:Type="Number">58.4</Data></Cell>
    <Cell><Data ss:Type="Number">63.691000000000003</Data></Cell>
    <Cell><Data ss:Type="Number">333400000</Data></Cell>
   </Row>
   <Row>
    <Cell><Data ss:Type="String">sp|Q8BK67|RCC2_MOUSE</Data></Cell>
    <Cell><Data ss:Type="String">Rcc2</Data></Cell>
    <Cell><Data ss:Type="String">sp|Q8BK67|RCC2_MOUSE Protein RCC2 OS=Mus musculus OX=10090 GN=Rcc2 PE=1 SV=1</Data></Cell>
    <Cell><Data ss:Type="Number">1</Data></Cell>
    <Cell><Data ss:Type="Number">13</Data></Cell>
    <Cell><Data ss:Type="Number">13</Data></Cell>
    <Cell><Data ss:Type="Number">13</Data></Cell>
    <Cell><Data ss:Type="Number">31.7</Data></Cell>
    <Cell><Data ss:Type="Number">55.982999999999997</Data></Cell>
    <Cell><Data ss:Type="Number">330980000</Data></Cell>
   </Row>
   <Row>
    <Cell><Data ss:Type="String">sp|Q9D8U8|SNX5_MOUSE</Data></Cell>
    <Cell><Data ss:Type="String">Snx5</Data></Cell>
    <Cell><Data ss:Type="String">sp|Q9D8U8|SNX5_MOUSE Sorting nexin-5 OS=Mus musculus OX=10090 GN=Snx5 PE=1 SV=1</Data></Cell>
    <Cell><Data ss:Type="Number">1</Data></Cell>
    <Cell><Data ss:Type="Number">10</Data></Cell>
    <Cell><Data ss:Type="Number">10</Data></Cell>
    <Cell><Data ss:Type="Number">10</Data></Cell>
    <Cell><Data ss:Type="Number">32.200000000000003</Data></Cell>
    <Cell><Data ss:Type="Number">46.796999999999997</Data></Cell>
    <Cell><Data ss:Type="Number">328550000</Data></Cell>
   </Row>
   <Row>
    <Cell><Data ss:Type="String">sp|Q9DBH5|LMAN2_MOUSE</Data></Cell>
    <Cell><Data ss:Type="String">Lman2</Data></Cell>
    <Cell><Data ss:Type="String">sp|Q9DBH5|LMAN2_MOUSE Vesicular integral-membrane protein VIP36 OS=Mus musculus OX=10090 GN=Lman2 PE=1 SV=2</Data></Cell>
    <Cell><Data ss:Type="Number">1</Data></Cell>
    <Cell><Data ss:Type="Number">14</Data></Cell>
    <Cell><Data ss:Type="Number">14</Data></Cell>
    <Cell><Data ss:Type="Number">14</Data></Cell>
    <Cell><Data ss:Type="Number">48.9</Data></Cell>
    <Cell><Data ss:Type="Number">40.429000000000002</Data></Cell>
    <Cell><Data ss:Type="Number">328010000</Data></Cell>
   </Row>
   <Row>
    <Cell><Data ss:Type="String">sp|Q8R420|ABCA3_MOUSE;sp|E9PX95|ABCAH_MOUSE</Data></Cell>
    <Cell><Data ss:Type="String">Abca3</Data></Cell>
    <Cell><Data ss:Type="String">sp|Q8R420|ABCA3_MOUSE ATP-binding cassette sub-family A member 3 OS=Mus musculus OX=10090 GN=Abca3 PE=1 SV=3</Data></Cell>
    <Cell><Data ss:Type="Number">2</Data></Cell>
    <Cell><Data ss:Type="Number">7</Data></Cell>
    <Cell><Data ss:Type="Number">7</Data></Cell>
    <Cell><Data ss:Type="Number">7</Data></Cell>
    <Cell><Data ss:Type="Number">5.5</Data></Cell>
    <Cell><Data ss:Type="Number">191.97</Data></Cell>
    <Cell><Data ss:Type="Number">327780000</Data></Cell>
   </Row>
   <Row>
    <Cell><Data ss:Type="String">sp|Q9JLZ6|HIC2_MOUSE</Data></Cell>
    <Cell><Data ss:Type="String">Hic2</Data></Cell>
    <Cell><Data ss:Type="String">sp|Q9JLZ6|HIC2_MOUSE Hypermethylated in cancer 2 protein OS=Mus musculus OX=10090 GN=Hic2 PE=2 SV=4</Data></Cell>
    <Cell><Data ss:Type="Number">1</Data></Cell>
    <Cell><Data ss:Type="Number">1</Data></Cell>
    <Cell><Data ss:Type="Number">1</Data></Cell>
    <Cell><Data ss:Type="Number">1</Data></Cell>
    <Cell><Data ss:Type="Number">1.6</Data></Cell>
    <Cell><Data ss:Type="Number">66.766000000000005</Data></Cell>
    <Cell><Data ss:Type="Number">327720000</Data></Cell>
   </Row>
   <Row>
    <Cell><Data ss:Type="String">sp|P24270|CATA_MOUSE</Data></Cell>
    <Cell><Data ss:Type="String">Cat</Data></Cell>
    <Cell><Data ss:Type="String">sp|P24270|CATA_MOUSE Catalase OS=Mus musculus OX=10090 GN=Cat PE=1 SV=4</Data></Cell>
    <Cell><Data ss:Type="Number">1</Data></Cell>
    <Cell><Data ss:Type="Number">16</Data></Cell>
    <Cell><Data ss:Type="Number">16</Data></Cell>
    <Cell><Data ss:Type="Number">16</Data></Cell>
    <Cell><Data ss:Type="Number">40</Data></Cell>
    <Cell><Data ss:Type="Number">59.795000000000002</Data></Cell>
    <Cell><Data ss:Type="Number">327110000</Data></Cell>
   </Row>
   <Row>
    <Cell><Data ss:Type="String">sp|P28667|MRP_MOUSE</Data></Cell>
    <Cell><Data ss:Type="String">Marcksl1</Data></Cell>
    <Cell><Data ss:Type="String">sp|P28667|MRP_MOUSE MARCKS-related protein OS=Mus musculus OX=10090 GN=Marcksl1 PE=1 SV=2</Data></Cell>
    <Cell><Data ss:Type="Number">1</Data></Cell>
    <Cell><Data ss:Type="Number">4</Data></Cell>
    <Cell><Data ss:Type="Number">4</Data></Cell>
    <Cell><Data ss:Type="Number">4</Data></Cell>
    <Cell><Data ss:Type="Number">34.5</Data></Cell>
    <Cell><Data ss:Type="Number">20.164999999999999</Data></Cell>
    <Cell><Data ss:Type="Number">325170000</Data></Cell>
   </Row>
   <Row>
    <Cell><Data ss:Type="String">sp|Q9D358|PPAC_MOUSE</Data></Cell>
    <Cell><Data ss:Type="String">Acp1</Data></Cell>
    <Cell><Data ss:Type="String">sp|Q9D358|PPAC_MOUSE Low molecular weight phosphotyrosine protein phosphatase OS=Mus musculus OX=10090 GN=Acp1 PE=1 SV=3</Data></Cell>
    <Cell><Data ss:Type="Number">1</Data></Cell>
    <Cell><Data ss:Type="Number">1</Data></Cell>
    <Cell><Data ss:Type="Number">1</Data></Cell>
    <Cell><Data ss:Type="Number">1</Data></Cell>
    <Cell><Data ss:Type="Number">7</Data></Cell>
    <Cell><Data ss:Type="Number">18.192</Data></Cell>
    <Cell><Data ss:Type="Number">324400000</Data></Cell>
   </Row>
   <Row>
    <Cell><Data ss:Type="String">sp|P28656|NP1L1_MOUSE</Data></Cell>
    <Cell><Data ss:Type="String">Nap1l1</Data></Cell>
    <Cell><Data ss:Type="String">sp|P28656|NP1L1_MOUSE Nucleosome assembly protein 1-like 1 OS=Mus musculus OX=10090 GN=Nap1l1 PE=1 SV=2</Data></Cell>
    <Cell><Data ss:Type="Number">1</Data></Cell>
    <Cell><Data ss:Type="Number">5</Data></Cell>
    <Cell><Data ss:Type="Number">4</Data></Cell>
    <Cell><Data ss:Type="Number">4</Data></Cell>
    <Cell><Data ss:Type="Number">17.100000000000001</Data></Cell>
    <Cell><Data ss:Type="Number">45.344999999999999</Data></Cell>
    <Cell><Data ss:Type="Number">324200000</Data></Cell>
   </Row>
   <Row>
    <Cell><Data ss:Type="String">sp|O70435|PSA3_MOUSE</Data></Cell>
    <Cell><Data ss:Type="String">Psma3</Data></Cell>
    <Cell><Data ss:Type="String">sp|O70435|PSA3_MOUSE Proteasome subunit alpha type-3 OS=Mus musculus OX=10090 GN=Psma3 PE=1 SV=3</Data></Cell>
    <Cell><Data ss:Type="Number">1</Data></Cell>
    <Cell><Data ss:Type="Number">6</Data></Cell>
    <Cell><Data ss:Type="Number">6</Data></Cell>
    <Cell><Data ss:Type="Number">6</Data></Cell>
    <Cell><Data ss:Type="Number">26.7</Data></Cell>
    <Cell><Data ss:Type="Number">28.405000000000001</Data></Cell>
    <Cell><Data ss:Type="Number">323660000</Data></Cell>
   </Row>
   <Row>
    <Cell><Data ss:Type="String">sp|E9Q555|RN213_MOUSE</Data></Cell>
    <Cell><Data ss:Type="String">Rnf213</Data></Cell>
    <Cell><Data ss:Type="String">sp|E9Q555|RN213_MOUSE E3 ubiquitin-protein ligase RNF213 OS=Mus musculus OX=10090 GN=Rnf213 PE=1 SV=2</Data></Cell>
    <Cell><Data ss:Type="Number">1</Data></Cell>
    <Cell><Data ss:Type="Number">31</Data></Cell>
    <Cell><Data ss:Type="Number">31</Data></Cell>
    <Cell><Data ss:Type="Number">31</Data></Cell>
    <Cell><Data ss:Type="Number">7.7</Data></Cell>
    <Cell><Data ss:Type="Number">584.78</Data></Cell>
    <Cell><Data ss:Type="Number">322320000</Data></Cell>
   </Row>
   <Row>
    <Cell><Data ss:Type="String">sp|P23116|EIF3A_MOUSE</Data></Cell>
    <Cell><Data ss:Type="String">Eif3a</Data></Cell>
    <Cell><Data ss:Type="String">sp|P23116|EIF3A_MOUSE Eukaryotic translation initiation factor 3 subunit A OS=Mus musculus OX=10090 GN=Eif3a PE=1 SV=5</Data></Cell>
    <Cell><Data ss:Type="Number">1</Data></Cell>
    <Cell><Data ss:Type="Number">18</Data></Cell>
    <Cell><Data ss:Type="Number">18</Data></Cell>
    <Cell><Data ss:Type="Number">18</Data></Cell>
    <Cell><Data ss:Type="Number">16.2</Data></Cell>
    <Cell><Data ss:Type="Number">161.93</Data></Cell>
    <Cell><Data ss:Type="Number">321060000</Data></Cell>
   </Row>
   <Row>
    <Cell><Data ss:Type="String">sp|O70456|1433S_MOUSE</Data></Cell>
    <Cell><Data ss:Type="String">Sfn</Data></Cell>
    <Cell><Data ss:Type="String">sp|O70456|1433S_MOUSE 14-3-3 protein sigma OS=Mus musculus OX=10090 GN=Sfn PE=1 SV=2</Data></Cell>
    <Cell><Data ss:Type="Number">1</Data></Cell>
    <Cell><Data ss:Type="Number">4</Data></Cell>
    <Cell><Data ss:Type="Number">1</Data></Cell>
    <Cell><Data ss:Type="Number">1</Data></Cell>
    <Cell><Data ss:Type="Number">13.3</Data></Cell>
    <Cell><Data ss:Type="Number">27.706</Data></Cell>
    <Cell><Data ss:Type="Number">318020000</Data></Cell>
   </Row>
   <Row>
    <Cell><Data ss:Type="String">sp|Q9CRB9|MIC19_MOUSE</Data></Cell>
    <Cell><Data ss:Type="String">Chchd3</Data></Cell>
    <Cell><Data ss:Type="String">sp|Q9CRB9|MIC19_MOUSE MICOS complex subunit Mic19 OS=Mus musculus OX=10090 GN=Chchd3 PE=1 SV=1</Data></Cell>
    <Cell><Data ss:Type="Number">1</Data></Cell>
    <Cell><Data ss:Type="Number">9</Data></Cell>
    <Cell><Data ss:Type="Number">9</Data></Cell>
    <Cell><Data ss:Type="Number">9</Data></Cell>
    <Cell><Data ss:Type="Number">32.200000000000003</Data></Cell>
    <Cell><Data ss:Type="Number">26.334</Data></Cell>
    <Cell><Data ss:Type="Number">317500000</Data></Cell>
   </Row>
   <Row>
    <Cell><Data ss:Type="String">sp|P84096|RHOG_MOUSE</Data></Cell>
    <Cell><Data ss:Type="String">Rhog</Data></Cell>
    <Cell><Data ss:Type="String">sp|P84096|RHOG_MOUSE Rho-related GTP-binding protein RhoG OS=Mus musculus OX=10090 GN=Rhog PE=1 SV=1</Data></Cell>
    <Cell><Data ss:Type="Number">1</Data></Cell>
    <Cell><Data ss:Type="Number">11</Data></Cell>
    <Cell><Data ss:Type="Number">11</Data></Cell>
    <Cell><Data ss:Type="Number">10</Data></Cell>
    <Cell><Data ss:Type="Number">68.599999999999994</Data></Cell>
    <Cell><Data ss:Type="Number">21.308</Data></Cell>
    <Cell><Data ss:Type="Number">316710000</Data></Cell>
   </Row>
   <Row>
    <Cell><Data ss:Type="String">sp|O54962|BAF_MOUSE</Data></Cell>
    <Cell><Data ss:Type="String">Banf1</Data></Cell>
    <Cell><Data ss:Type="String">sp|O54962|BAF_MOUSE Barrier-to-autointegration factor OS=Mus musculus OX=10090 GN=Banf1 PE=1 SV=1</Data></Cell>
    <Cell><Data ss:Type="Number">1</Data></Cell>
    <Cell><Data ss:Type="Number">5</Data></Cell>
    <Cell><Data ss:Type="Number">5</Data></Cell>
    <Cell><Data ss:Type="Number">5</Data></Cell>
    <Cell><Data ss:Type="Number">56.2</Data></Cell>
    <Cell><Data ss:Type="Number">10.102</Data></Cell>
    <Cell><Data ss:Type="Number">315910000</Data></Cell>
   </Row>
   <Row>
    <Cell><Data ss:Type="String">sp|P17047|LAMP2_MOUSE</Data></Cell>
    <Cell><Data ss:Type="String">Lamp2</Data></Cell>
    <Cell><Data ss:Type="String">sp|P17047|LAMP2_MOUSE Lysosome-associated membrane glycoprotein 2 OS=Mus musculus OX=10090 GN=Lamp2 PE=1 SV=2</Data></Cell>
    <Cell><Data ss:Type="Number">1</Data></Cell>
    <Cell><Data ss:Type="Number">6</Data></Cell>
    <Cell><Data ss:Type="Number">6</Data></Cell>
    <Cell><Data ss:Type="Number">6</Data></Cell>
    <Cell><Data ss:Type="Number">14.2</Data></Cell>
    <Cell><Data ss:Type="Number">45.680999999999997</Data></Cell>
    <Cell><Data ss:Type="Number">315690000</Data></Cell>
   </Row>
   <Row>
    <Cell><Data ss:Type="String">sp|P99026|PSB4_MOUSE</Data></Cell>
    <Cell><Data ss:Type="String">Psmb4</Data></Cell>
    <Cell><Data ss:Type="String">sp|P99026|PSB4_MOUSE Proteasome subunit beta type-4 OS=Mus musculus OX=10090 GN=Psmb4 PE=1 SV=1</Data></Cell>
    <Cell><Data ss:Type="Number">1</Data></Cell>
    <Cell><Data ss:Type="Number">4</Data></Cell>
    <Cell><Data ss:Type="Number">4</Data></Cell>
    <Cell><Data ss:Type="Number">4</Data></Cell>
    <Cell><Data ss:Type="Number">23.1</Data></Cell>
    <Cell><Data ss:Type="Number">29.116</Data></Cell>
    <Cell><Data ss:Type="Number">314320000</Data></Cell>
   </Row>
   <Row>
    <Cell><Data ss:Type="String">sp|Q80WG5|LRC8A_MOUSE</Data></Cell>
    <Cell><Data ss:Type="String">Lrrc8a</Data></Cell>
    <Cell><Data ss:Type="String">sp|Q80WG5|LRC8A_MOUSE Volume-regulated anion channel subunit LRRC8A OS=Mus musculus OX=10090 GN=Lrrc8a PE=1 SV=1</Data></Cell>
    <Cell><Data ss:Type="Number">1</Data></Cell>
    <Cell><Data ss:Type="Number">3</Data></Cell>
    <Cell><Data ss:Type="Number">3</Data></Cell>
    <Cell><Data ss:Type="Number">3</Data></Cell>
    <Cell><Data ss:Type="Number">4.7</Data></Cell>
    <Cell><Data ss:Type="Number">94.117999999999995</Data></Cell>
    <Cell><Data ss:Type="Number">313930000</Data></Cell>
   </Row>
   <Row>
    <Cell><Data ss:Type="String">sp|Q6ZWV7|RL35_MOUSE</Data></Cell>
    <Cell><Data ss:Type="String">Rpl35</Data></Cell>
    <Cell><Data ss:Type="String">sp|Q6ZWV7|RL35_MOUSE 60S ribosomal protein L35 OS=Mus musculus OX=10090 GN=Rpl35 PE=1 SV=1</Data></Cell>
    <Cell><Data ss:Type="Number">1</Data></Cell>
    <Cell><Data ss:Type="Number">3</Data></Cell>
    <Cell><Data ss:Type="Number">3</Data></Cell>
    <Cell><Data ss:Type="Number">3</Data></Cell>
    <Cell><Data ss:Type="Number">26</Data></Cell>
    <Cell><Data ss:Type="Number">14.552</Data></Cell>
    <Cell><Data ss:Type="Number">313130000</Data></Cell>
   </Row>
   <Row>
    <Cell><Data ss:Type="String">sp|Q9WUU7|CATZ_MOUSE</Data></Cell>
    <Cell><Data ss:Type="String">Ctsz</Data></Cell>
    <Cell><Data ss:Type="String">sp|Q9WUU7|CATZ_MOUSE Cathepsin Z OS=Mus musculus OX=10090 GN=Ctsz PE=1 SV=1</Data></Cell>
    <Cell><Data ss:Type="Number">1</Data></Cell>
    <Cell><Data ss:Type="Number">6</Data></Cell>
    <Cell><Data ss:Type="Number">6</Data></Cell>
    <Cell><Data ss:Type="Number">6</Data></Cell>
    <Cell><Data ss:Type="Number">24.2</Data></Cell>
    <Cell><Data ss:Type="Number">33.996000000000002</Data></Cell>
    <Cell><Data ss:Type="Number">312180000</Data></Cell>
   </Row>
   <Row>
    <Cell><Data ss:Type="String">sp|P57776|EF1D_MOUSE</Data></Cell>
    <Cell><Data ss:Type="String">Eef1d</Data></Cell>
    <Cell><Data ss:Type="String">sp|P57776|EF1D_MOUSE Elongation factor 1-delta OS=Mus musculus OX=10090 GN=Eef1d PE=1 SV=3</Data></Cell>
    <Cell><Data ss:Type="Number">1</Data></Cell>
    <Cell><Data ss:Type="Number">11</Data></Cell>
    <Cell><Data ss:Type="Number">11</Data></Cell>
    <Cell><Data ss:Type="Number">10</Data></Cell>
    <Cell><Data ss:Type="Number">54.4</Data></Cell>
    <Cell><Data ss:Type="Number">31.292999999999999</Data></Cell>
    <Cell><Data ss:Type="Number">310760000</Data></Cell>
   </Row>
   <Row>
    <Cell><Data ss:Type="String">sp|Q99K85|SERC_MOUSE</Data></Cell>
    <Cell><Data ss:Type="String">Psat1</Data></Cell>
    <Cell><Data ss:Type="String">sp|Q99K85|SERC_MOUSE Phosphoserine aminotransferase OS=Mus musculus OX=10090 GN=Psat1 PE=1 SV=1</Data></Cell>
    <Cell><Data ss:Type="Number">1</Data></Cell>
    <Cell><Data ss:Type="Number">9</Data></Cell>
    <Cell><Data ss:Type="Number">9</Data></Cell>
    <Cell><Data ss:Type="Number">9</Data></Cell>
    <Cell><Data ss:Type="Number">27.6</Data></Cell>
    <Cell><Data ss:Type="Number">40.472000000000001</Data></Cell>
    <Cell><Data ss:Type="Number">309970000</Data></Cell>
   </Row>
   <Row>
    <Cell><Data ss:Type="String">sp|Q8BKC5|IPO5_MOUSE;sp|Q8BIV3|RNBP6_MOUSE</Data></Cell>
    <Cell><Data ss:Type="String">Ipo5</Data></Cell>
    <Cell><Data ss:Type="String">sp|Q8BKC5|IPO5_MOUSE Importin-5 OS=Mus musculus OX=10090 GN=Ipo5 PE=1 SV=3</Data></Cell>
    <Cell><Data ss:Type="Number">2</Data></Cell>
    <Cell><Data ss:Type="Number">23</Data></Cell>
    <Cell><Data ss:Type="Number">23</Data></Cell>
    <Cell><Data ss:Type="Number">23</Data></Cell>
    <Cell><Data ss:Type="Number">30.5</Data></Cell>
    <Cell><Data ss:Type="Number">123.59</Data></Cell>
    <Cell><Data ss:Type="Number">308960000</Data></Cell>
   </Row>
   <Row>
    <Cell><Data ss:Type="String">sp|P30416|FKBP4_MOUSE</Data></Cell>
    <Cell><Data ss:Type="String">Fkbp4</Data></Cell>
    <Cell><Data ss:Type="String">sp|P30416|FKBP4_MOUSE Peptidyl-prolyl cis-trans isomerase FKBP4 OS=Mus musculus OX=10090 GN=Fkbp4 PE=1 SV=5</Data></Cell>
    <Cell><Data ss:Type="Number">1</Data></Cell>
    <Cell><Data ss:Type="Number">11</Data></Cell>
    <Cell><Data ss:Type="Number">11</Data></Cell>
    <Cell><Data ss:Type="Number">11</Data></Cell>
    <Cell><Data ss:Type="Number">30.8</Data></Cell>
    <Cell><Data ss:Type="Number">51.572000000000003</Data></Cell>
    <Cell><Data ss:Type="Number">307970000</Data></Cell>
   </Row>
   <Row>
    <Cell><Data ss:Type="String">sp|Q99NB9|SF3B1_MOUSE</Data></Cell>
    <Cell><Data ss:Type="String">Sf3b1</Data></Cell>
    <Cell><Data ss:Type="String">sp|Q99NB9|SF3B1_MOUSE Splicing factor 3B subunit 1 OS=Mus musculus OX=10090 GN=Sf3b1 PE=1 SV=1</Data></Cell>
    <Cell><Data ss:Type="Number">1</Data></Cell>
    <Cell><Data ss:Type="Number">12</Data></Cell>
    <Cell><Data ss:Type="Number">12</Data></Cell>
    <Cell><Data ss:Type="Number">12</Data></Cell>
    <Cell><Data ss:Type="Number">13.6</Data></Cell>
    <Cell><Data ss:Type="Number">145.81</Data></Cell>
    <Cell><Data ss:Type="Number">307670000</Data></Cell>
   </Row>
   <Row>
    <Cell><Data ss:Type="String">sp|Q9CZN7|GLYM_MOUSE;sp|P50431|GLYC_MOUSE</Data></Cell>
    <Cell><Data ss:Type="String">Shmt2</Data></Cell>
    <Cell><Data ss:Type="String">sp|Q9CZN7|GLYM_MOUSE Serine hydroxymethyltransferase, mitochondrial OS=Mus musculus OX=10090 GN=Shmt2 PE=1 SV=1</Data></Cell>
    <Cell><Data ss:Type="Number">2</Data></Cell>
    <Cell><Data ss:Type="Number">22</Data></Cell>
    <Cell><Data ss:Type="Number">22</Data></Cell>
    <Cell><Data ss:Type="Number">22</Data></Cell>
    <Cell><Data ss:Type="Number">56.2</Data></Cell>
    <Cell><Data ss:Type="Number">55.758000000000003</Data></Cell>
    <Cell><Data ss:Type="Number">307090000</Data></Cell>
   </Row>
   <Row>
    <Cell><Data ss:Type="String">sp|Q08288|LYAR_MOUSE</Data></Cell>
    <Cell><Data ss:Type="String">Lyar</Data></Cell>
    <Cell><Data ss:Type="String">sp|Q08288|LYAR_MOUSE Cell growth-regulating nucleolar protein OS=Mus musculus OX=10090 GN=Lyar PE=1 SV=2</Data></Cell>
    <Cell><Data ss:Type="Number">1</Data></Cell>
    <Cell><Data ss:Type="Number">7</Data></Cell>
    <Cell><Data ss:Type="Number">7</Data></Cell>
    <Cell><Data ss:Type="Number">7</Data></Cell>
    <Cell><Data ss:Type="Number">23.2</Data></Cell>
    <Cell><Data ss:Type="Number">43.734999999999999</Data></Cell>
    <Cell><Data ss:Type="Number">305100000</Data></Cell>
   </Row>
   <Row>
    <Cell><Data ss:Type="String">sp|Q61990|PCBP2_MOUSE;sp|P57722|PCBP3_MOUSE</Data></Cell>
    <Cell><Data ss:Type="String">Pcbp2</Data></Cell>
    <Cell><Data ss:Type="String">sp|Q61990|PCBP2_MOUSE Poly(rC)-binding protein 2 OS=Mus musculus OX=10090 GN=Pcbp2 PE=1 SV=1</Data></Cell>
    <Cell><Data ss:Type="Number">2</Data></Cell>
    <Cell><Data ss:Type="Number">10</Data></Cell>
    <Cell><Data ss:Type="Number">7</Data></Cell>
    <Cell><Data ss:Type="Number">7</Data></Cell>
    <Cell><Data ss:Type="Number">40.6</Data></Cell>
    <Cell><Data ss:Type="Number">38.220999999999997</Data></Cell>
    <Cell><Data ss:Type="Number">304670000</Data></Cell>
   </Row>
   <Row>
    <Cell><Data ss:Type="String">sp|Q9ERK4|XPO2_MOUSE</Data></Cell>
    <Cell><Data ss:Type="String">Cse1l</Data></Cell>
    <Cell><Data ss:Type="String">sp|Q9ERK4|XPO2_MOUSE Exportin-2 OS=Mus musculus OX=10090 GN=Cse1l PE=1 SV=1</Data></Cell>
    <Cell><Data ss:Type="Number">1</Data></Cell>
    <Cell><Data ss:Type="Number">15</Data></Cell>
    <Cell><Data ss:Type="Number">15</Data></Cell>
    <Cell><Data ss:Type="Number">15</Data></Cell>
    <Cell><Data ss:Type="Number">19.2</Data></Cell>
    <Cell><Data ss:Type="Number">110.45</Data></Cell>
    <Cell><Data ss:Type="Number">303390000</Data></Cell>
   </Row>
   <Row>
    <Cell><Data ss:Type="String">sp|Q9R0G6|COMP_MOUSE</Data></Cell>
    <Cell><Data ss:Type="String">Comp</Data></Cell>
    <Cell><Data ss:Type="String">sp|Q9R0G6|COMP_MOUSE Cartilage oligomeric matrix protein OS=Mus musculus OX=10090 GN=Comp PE=1 SV=2</Data></Cell>
    <Cell><Data ss:Type="Number">1</Data></Cell>
    <Cell><Data ss:Type="Number">12</Data></Cell>
    <Cell><Data ss:Type="Number">2</Data></Cell>
    <Cell><Data ss:Type="Number">2</Data></Cell>
    <Cell><Data ss:Type="Number">20</Data></Cell>
    <Cell><Data ss:Type="Number">82.340999999999994</Data></Cell>
    <Cell><Data ss:Type="Number">303350000</Data></Cell>
   </Row>
   <Row>
    <Cell><Data ss:Type="String">sp|Q62393|TPD52_MOUSE</Data></Cell>
    <Cell><Data ss:Type="String">Tpd52</Data></Cell>
    <Cell><Data ss:Type="String">sp|Q62393|TPD52_MOUSE Tumor protein D52 OS=Mus musculus OX=10090 GN=Tpd52 PE=1 SV=2</Data></Cell>
    <Cell><Data ss:Type="Number">1</Data></Cell>
    <Cell><Data ss:Type="Number">7</Data></Cell>
    <Cell><Data ss:Type="Number">7</Data></Cell>
    <Cell><Data ss:Type="Number">7</Data></Cell>
    <Cell><Data ss:Type="Number">38.4</Data></Cell>
    <Cell><Data ss:Type="Number">24.312999999999999</Data></Cell>
    <Cell><Data ss:Type="Number">301920000</Data></Cell>
   </Row>
   <Row>
    <Cell><Data ss:Type="String">sp|Q9WVJ2|PSD13_MOUSE</Data></Cell>
    <Cell><Data ss:Type="String">Psmd13</Data></Cell>
    <Cell><Data ss:Type="String">sp|Q9WVJ2|PSD13_MOUSE 26S proteasome non-ATPase regulatory subunit 13 OS=Mus musculus OX=10090 GN=Psmd13 PE=1 SV=1</Data></Cell>
    <Cell><Data ss:Type="Number">1</Data></Cell>
    <Cell><Data ss:Type="Number">12</Data></Cell>
    <Cell><Data ss:Type="Number">12</Data></Cell>
    <Cell><Data ss:Type="Number">12</Data></Cell>
    <Cell><Data ss:Type="Number">41.2</Data></Cell>
    <Cell><Data ss:Type="Number">42.808999999999997</Data></Cell>
    <Cell><Data ss:Type="Number">301390000</Data></Cell>
   </Row>
   <Row>
    <Cell><Data ss:Type="String">sp|P62317|SMD2_MOUSE</Data></Cell>
    <Cell><Data ss:Type="String">Snrpd2</Data></Cell>
    <Cell><Data ss:Type="String">sp|P62317|SMD2_MOUSE Small nuclear ribonucleoprotein Sm D2 OS=Mus musculus OX=10090 GN=Snrpd2 PE=1 SV=1</Data></Cell>
    <Cell><Data ss:Type="Number">1</Data></Cell>
    <Cell><Data ss:Type="Number">5</Data></Cell>
    <Cell><Data ss:Type="Number">5</Data></Cell>
    <Cell><Data ss:Type="Number">5</Data></Cell>
    <Cell><Data ss:Type="Number">41.5</Data></Cell>
    <Cell><Data ss:Type="Number">13.526999999999999</Data></Cell>
    <Cell><Data ss:Type="Number">300170000</Data></Cell>
   </Row>
   <Row>
    <Cell><Data ss:Type="String">sp|P21460|CYTC_MOUSE</Data></Cell>
    <Cell><Data ss:Type="String">Cst3</Data></Cell>
    <Cell><Data ss:Type="String">sp|P21460|CYTC_MOUSE Cystatin-C OS=Mus musculus OX=10090 GN=Cst3 PE=1 SV=2</Data></Cell>
    <Cell><Data ss:Type="Number">1</Data></Cell>
    <Cell><Data ss:Type="Number">5</Data></Cell>
    <Cell><Data ss:Type="Number">5</Data></Cell>
    <Cell><Data ss:Type="Number">5</Data></Cell>
    <Cell><Data ss:Type="Number">39.299999999999997</Data></Cell>
    <Cell><Data ss:Type="Number">15.531000000000001</Data></Cell>
    <Cell><Data ss:Type="Number">295900000</Data></Cell>
   </Row>
   <Row>
    <Cell><Data ss:Type="String">sp|P47915|RL29_MOUSE</Data></Cell>
    <Cell><Data ss:Type="String">Rpl29</Data></Cell>
    <Cell><Data ss:Type="String">sp|P47915|RL29_MOUSE 60S ribosomal protein L29 OS=Mus musculus OX=10090 GN=Rpl29 PE=1 SV=2</Data></Cell>
    <Cell><Data ss:Type="Number">1</Data></Cell>
    <Cell><Data ss:Type="Number">3</Data></Cell>
    <Cell><Data ss:Type="Number">3</Data></Cell>
    <Cell><Data ss:Type="Number">3</Data></Cell>
    <Cell><Data ss:Type="Number">18.8</Data></Cell>
    <Cell><Data ss:Type="Number">17.587</Data></Cell>
    <Cell><Data ss:Type="Number">295700000</Data></Cell>
   </Row>
   <Row>
    <Cell><Data ss:Type="String">sp|Q3U9G9|LBR_MOUSE</Data></Cell>
    <Cell><Data ss:Type="String">Lbr</Data></Cell>
    <Cell><Data ss:Type="String">sp|Q3U9G9|LBR_MOUSE Delta(14)-sterol reductase LBR OS=Mus musculus OX=10090 GN=Lbr PE=1 SV=2</Data></Cell>
    <Cell><Data ss:Type="Number">1</Data></Cell>
    <Cell><Data ss:Type="Number">12</Data></Cell>
    <Cell><Data ss:Type="Number">12</Data></Cell>
    <Cell><Data ss:Type="Number">12</Data></Cell>
    <Cell><Data ss:Type="Number">22.8</Data></Cell>
    <Cell><Data ss:Type="Number">71.438999999999993</Data></Cell>
    <Cell><Data ss:Type="Number">293230000</Data></Cell>
   </Row>
   <Row>
    <Cell><Data ss:Type="String">sp|Q01149|CO1A2_MOUSE</Data></Cell>
    <Cell><Data ss:Type="String">Col1a2</Data></Cell>
    <Cell><Data ss:Type="String">sp|Q01149|CO1A2_MOUSE Collagen alpha-2(I) chain OS=Mus musculus OX=10090 GN=Col1a2 PE=1 SV=2</Data></Cell>
    <Cell><Data ss:Type="Number">1</Data></Cell>
    <Cell><Data ss:Type="Number">2</Data></Cell>
    <Cell><Data ss:Type="Number">2</Data></Cell>
    <Cell><Data ss:Type="Number">2</Data></Cell>
    <Cell><Data ss:Type="Number">1.8</Data></Cell>
    <Cell><Data ss:Type="Number">129.56</Data></Cell>
    <Cell><Data ss:Type="Number">291430000</Data></Cell>
   </Row>
   <Row>
    <Cell><Data ss:Type="String">sp|Q8BH61|F13A_MOUSE</Data></Cell>
    <Cell><Data ss:Type="String">F13a1</Data></Cell>
    <Cell><Data ss:Type="String">sp|Q8BH61|F13A_MOUSE Coagulation factor XIII A chain OS=Mus musculus OX=10090 GN=F13a1 PE=1 SV=3</Data></Cell>
    <Cell><Data ss:Type="Number">1</Data></Cell>
    <Cell><Data ss:Type="Number">1</Data></Cell>
    <Cell><Data ss:Type="Number">1</Data></Cell>
    <Cell><Data ss:Type="Number">1</Data></Cell>
    <Cell><Data ss:Type="Number">1.2</Data></Cell>
    <Cell><Data ss:Type="Number">83.206000000000003</Data></Cell>
    <Cell><Data ss:Type="Number">290950000</Data></Cell>
   </Row>
   <Row>
    <Cell><Data ss:Type="String">sp|O89001|CBPD_MOUSE</Data></Cell>
    <Cell><Data ss:Type="String">Cpd</Data></Cell>
    <Cell><Data ss:Type="String">sp|O89001|CBPD_MOUSE Carboxypeptidase D OS=Mus musculus OX=10090 GN=Cpd PE=1 SV=2</Data></Cell>
    <Cell><Data ss:Type="Number">1</Data></Cell>
    <Cell><Data ss:Type="Number">15</Data></Cell>
    <Cell><Data ss:Type="Number">15</Data></Cell>
    <Cell><Data ss:Type="Number">15</Data></Cell>
    <Cell><Data ss:Type="Number">15.3</Data></Cell>
    <Cell><Data ss:Type="Number">152.4</Data></Cell>
    <Cell><Data ss:Type="Number">289720000</Data></Cell>
   </Row>
   <Row>
    <Cell><Data ss:Type="String">sp|P35279|RAB6A_MOUSE;sp|P61294|RAB6B_MOUSE;sp|Q8BHD0|RB39A_MOUSE</Data></Cell>
    <Cell><Data ss:Type="String">Rab6a</Data></Cell>
    <Cell><Data ss:Type="String">sp|P35279|RAB6A_MOUSE Ras-related protein Rab-6A OS=Mus musculus OX=10090 GN=Rab6a PE=1 SV=4;sp|P61294|RAB6B_MOUSE Ras-related protein Rab-6B OS=Mus musculus OX=10090 GN=Rab6b PE=1 SV=1</Data></Cell>
    <Cell><Data ss:Type="Number">3</Data></Cell>
    <Cell><Data ss:Type="Number">7</Data></Cell>
    <Cell><Data ss:Type="Number">7</Data></Cell>
    <Cell><Data ss:Type="Number">7</Data></Cell>
    <Cell><Data ss:Type="Number">38</Data></Cell>
    <Cell><Data ss:Type="Number">23.59</Data></Cell>
    <Cell><Data ss:Type="Number">289390000</Data></Cell>
   </Row>
   <Row>
    <Cell><Data ss:Type="String">sp|Q9D1R9|RL34_MOUSE</Data></Cell>
    <Cell><Data ss:Type="String">Rpl34</Data></Cell>
    <Cell><Data ss:Type="String">sp|Q9D1R9|RL34_MOUSE 60S ribosomal protein L34 OS=Mus musculus OX=10090 GN=Rpl34 PE=1 SV=2</Data></Cell>
    <Cell><Data ss:Type="Number">1</Data></Cell>
    <Cell><Data ss:Type="Number">3</Data></Cell>
    <Cell><Data ss:Type="Number">3</Data></Cell>
    <Cell><Data ss:Type="Number">3</Data></Cell>
    <Cell><Data ss:Type="Number">22.2</Data></Cell>
    <Cell><Data ss:Type="Number">13.292999999999999</Data></Cell>
    <Cell><Data ss:Type="Number">285850000</Data></Cell>
   </Row>
   <Row>
    <Cell><Data ss:Type="String">sp|Q923D2|BLVRB_MOUSE</Data></Cell>
    <Cell><Data ss:Type="String">Blvrb</Data></Cell>
    <Cell><Data ss:Type="String">sp|Q923D2|BLVRB_MOUSE Flavin reductase (NADPH) OS=Mus musculus OX=10090 GN=Blvrb PE=1 SV=3</Data></Cell>
    <Cell><Data ss:Type="Number">1</Data></Cell>
    <Cell><Data ss:Type="Number">5</Data></Cell>
    <Cell><Data ss:Type="Number">5</Data></Cell>
    <Cell><Data ss:Type="Number">5</Data></Cell>
    <Cell><Data ss:Type="Number">33.5</Data></Cell>
    <Cell><Data ss:Type="Number">22.196999999999999</Data></Cell>
    <Cell><Data ss:Type="Number">284890000</Data></Cell>
   </Row>
   <Row>
    <Cell><Data ss:Type="String">sp|P50518|VATE1_MOUSE;sp|Q9D593|VATE2_MOUSE</Data></Cell>
    <Cell><Data ss:Type="String">Atp6v1e1</Data></Cell>
    <Cell><Data ss:Type="String">sp|P50518|VATE1_MOUSE V-type proton ATPase subunit E 1 OS=Mus musculus OX=10090 GN=Atp6v1e1 PE=1 SV=2</Data></Cell>
    <Cell><Data ss:Type="Number">2</Data></Cell>
    <Cell><Data ss:Type="Number">12</Data></Cell>
    <Cell><Data ss:Type="Number">12</Data></Cell>
    <Cell><Data ss:Type="Number">12</Data></Cell>
    <Cell><Data ss:Type="Number">45.6</Data></Cell>
    <Cell><Data ss:Type="Number">26.157</Data></Cell>
    <Cell><Data ss:Type="Number">283080000</Data></Cell>
   </Row>
   <Row>
    <Cell><Data ss:Type="String">sp|P41105|RL28_MOUSE</Data></Cell>
    <Cell><Data ss:Type="String">Rpl28</Data></Cell>
    <Cell><Data ss:Type="String">sp|P41105|RL28_MOUSE 60S ribosomal protein L28 OS=Mus musculus OX=10090 GN=Rpl28 PE=1 SV=2</Data></Cell>
    <Cell><Data ss:Type="Number">1</Data></Cell>
    <Cell><Data ss:Type="Number">6</Data></Cell>
    <Cell><Data ss:Type="Number">6</Data></Cell>
    <Cell><Data ss:Type="Number">6</Data></Cell>
    <Cell><Data ss:Type="Number">35.799999999999997</Data></Cell>
    <Cell><Data ss:Type="Number">15.733000000000001</Data></Cell>
    <Cell><Data ss:Type="Number">282820000</Data></Cell>
   </Row>
   <Row>
    <Cell><Data ss:Type="String">sp|Q62465|VAT1_MOUSE</Data></Cell>
    <Cell><Data ss:Type="String">Vat1</Data></Cell>
    <Cell><Data ss:Type="String">sp|Q62465|VAT1_MOUSE Synaptic vesicle membrane protein VAT-1 homolog OS=Mus musculus OX=10090 GN=Vat1 PE=1 SV=3</Data></Cell>
    <Cell><Data ss:Type="Number">1</Data></Cell>
    <Cell><Data ss:Type="Number">15</Data></Cell>
    <Cell><Data ss:Type="Number">15</Data></Cell>
    <Cell><Data ss:Type="Number">15</Data></Cell>
    <Cell><Data ss:Type="Number">49.8</Data></Cell>
    <Cell><Data ss:Type="Number">43.095999999999997</Data></Cell>
    <Cell><Data ss:Type="Number">282510000</Data></Cell>
   </Row>
   <Row>
    <Cell><Data ss:Type="String">sp|P54822|PUR8_MOUSE</Data></Cell>
    <Cell><Data ss:Type="String">Adsl</Data></Cell>
    <Cell><Data ss:Type="String">sp|P54822|PUR8_MOUSE Adenylosuccinate lyase OS=Mus musculus OX=10090 GN=Adsl PE=1 SV=2</Data></Cell>
    <Cell><Data ss:Type="Number">1</Data></Cell>
    <Cell><Data ss:Type="Number">7</Data></Cell>
    <Cell><Data ss:Type="Number">7</Data></Cell>
    <Cell><Data ss:Type="Number">7</Data></Cell>
    <Cell><Data ss:Type="Number">17.600000000000001</Data></Cell>
    <Cell><Data ss:Type="Number">54.866</Data></Cell>
    <Cell><Data ss:Type="Number">282410000</Data></Cell>
   </Row>
   <Row>
    <Cell><Data ss:Type="String">sp|P51410|RL9_MOUSE</Data></Cell>
    <Cell><Data ss:Type="String">Rpl9</Data></Cell>
    <Cell><Data ss:Type="String">sp|P51410|RL9_MOUSE 60S ribosomal protein L9 OS=Mus musculus OX=10090 GN=Rpl9 PE=2 SV=2</Data></Cell>
    <Cell><Data ss:Type="Number">1</Data></Cell>
    <Cell><Data ss:Type="Number">9</Data></Cell>
    <Cell><Data ss:Type="Number">9</Data></Cell>
    <Cell><Data ss:Type="Number">9</Data></Cell>
    <Cell><Data ss:Type="Number">53.1</Data></Cell>
    <Cell><Data ss:Type="Number">21.881</Data></Cell>
    <Cell><Data ss:Type="Number">281510000</Data></Cell>
   </Row>
   <Row>
    <Cell><Data ss:Type="String">sp|P01027|CO3_MOUSE</Data></Cell>
    <Cell><Data ss:Type="String">C3</Data></Cell>
    <Cell><Data ss:Type="String">sp|P01027|CO3_MOUSE Complement C3 OS=Mus musculus OX=10090 GN=C3 PE=1 SV=3</Data></Cell>
    <Cell><Data ss:Type="Number">1</Data></Cell>
    <Cell><Data ss:Type="Number">14</Data></Cell>
    <Cell><Data ss:Type="Number">2</Data></Cell>
    <Cell><Data ss:Type="Number">2</Data></Cell>
    <Cell><Data ss:Type="Number">8.5</Data></Cell>
    <Cell><Data ss:Type="Number">186.48</Data></Cell>
    <Cell><Data ss:Type="Number">281390000</Data></Cell>
   </Row>
   <Row>
    <Cell><Data ss:Type="String">sp|Q3TZZ7|ESYT2_MOUSE</Data></Cell>
    <Cell><Data ss:Type="String">Esyt2</Data></Cell>
    <Cell><Data ss:Type="String">sp|Q3TZZ7|ESYT2_MOUSE Extended synaptotagmin-2 OS=Mus musculus OX=10090 GN=Esyt2 PE=1 SV=1</Data></Cell>
    <Cell><Data ss:Type="Number">1</Data></Cell>
    <Cell><Data ss:Type="Number">10</Data></Cell>
    <Cell><Data ss:Type="Number">10</Data></Cell>
    <Cell><Data ss:Type="Number">10</Data></Cell>
    <Cell><Data ss:Type="Number">16.2</Data></Cell>
    <Cell><Data ss:Type="Number">94.138000000000005</Data></Cell>
    <Cell><Data ss:Type="Number">279960000</Data></Cell>
   </Row>
   <Row>
    <Cell><Data ss:Type="String">sp|P47738|ALDH2_MOUSE</Data></Cell>
    <Cell><Data ss:Type="String">Aldh2</Data></Cell>
    <Cell><Data ss:Type="String">sp|P47738|ALDH2_MOUSE Aldehyde dehydrogenase, mitochondrial OS=Mus musculus OX=10090 GN=Aldh2 PE=1 SV=1</Data></Cell>
    <Cell><Data ss:Type="Number">1</Data></Cell>
    <Cell><Data ss:Type="Number">21</Data></Cell>
    <Cell><Data ss:Type="Number">21</Data></Cell>
    <Cell><Data ss:Type="Number">21</Data></Cell>
    <Cell><Data ss:Type="Number">49.9</Data></Cell>
    <Cell><Data ss:Type="Number">56.536999999999999</Data></Cell>
    <Cell><Data ss:Type="Number">278460000</Data></Cell>
   </Row>
   <Row>
    <Cell><Data ss:Type="String">sp|Q9WVA4|TAGL2_MOUSE</Data></Cell>
    <Cell><Data ss:Type="String">Tagln2</Data></Cell>
    <Cell><Data ss:Type="String">sp|Q9WVA4|TAGL2_MOUSE Transgelin-2 OS=Mus musculus OX=10090 GN=Tagln2 PE=1 SV=4</Data></Cell>
    <Cell><Data ss:Type="Number">1</Data></Cell>
    <Cell><Data ss:Type="Number">7</Data></Cell>
    <Cell><Data ss:Type="Number">7</Data></Cell>
    <Cell><Data ss:Type="Number">7</Data></Cell>
    <Cell><Data ss:Type="Number">46.7</Data></Cell>
    <Cell><Data ss:Type="Number">22.395</Data></Cell>
    <Cell><Data ss:Type="Number">278300000</Data></Cell>
   </Row>
   <Row>
    <Cell><Data ss:Type="String">sp|P62843|RS15_MOUSE</Data></Cell>
    <Cell><Data ss:Type="String">Rps15</Data></Cell>
    <Cell><Data ss:Type="String">sp|P62843|RS15_MOUSE 40S ribosomal protein S15 OS=Mus musculus OX=10090 GN=Rps15 PE=1 SV=2</Data></Cell>
    <Cell><Data ss:Type="Number">1</Data></Cell>
    <Cell><Data ss:Type="Number">4</Data></Cell>
    <Cell><Data ss:Type="Number">4</Data></Cell>
    <Cell><Data ss:Type="Number">4</Data></Cell>
    <Cell><Data ss:Type="Number">29</Data></Cell>
    <Cell><Data ss:Type="Number">17.04</Data></Cell>
    <Cell><Data ss:Type="Number">275450000</Data></Cell>
   </Row>
   <Row>
    <Cell><Data ss:Type="String">sp|Q9D1A2|CNDP2_MOUSE</Data></Cell>
    <Cell><Data ss:Type="String">Cndp2</Data></Cell>
    <Cell><Data ss:Type="String">sp|Q9D1A2|CNDP2_MOUSE Cytosolic non-specific dipeptidase OS=Mus musculus OX=10090 GN=Cndp2 PE=1 SV=1</Data></Cell>
    <Cell><Data ss:Type="Number">1</Data></Cell>
    <Cell><Data ss:Type="Number">19</Data></Cell>
    <Cell><Data ss:Type="Number">19</Data></Cell>
    <Cell><Data ss:Type="Number">19</Data></Cell>
    <Cell><Data ss:Type="Number">54.7</Data></Cell>
    <Cell><Data ss:Type="Number">52.767000000000003</Data></Cell>
    <Cell><Data ss:Type="Number">275380000</Data></Cell>
   </Row>
   <Row>
    <Cell><Data ss:Type="String">sp|P26516|PSMD7_MOUSE</Data></Cell>
    <Cell><Data ss:Type="String">Psmd7</Data></Cell>
    <Cell><Data ss:Type="String">sp|P26516|PSMD7_MOUSE 26S proteasome non-ATPase regulatory subunit 7 OS=Mus musculus OX=10090 GN=Psmd7 PE=1 SV=2</Data></Cell>
    <Cell><Data ss:Type="Number">1</Data></Cell>
    <Cell><Data ss:Type="Number">9</Data></Cell>
    <Cell><Data ss:Type="Number">9</Data></Cell>
    <Cell><Data ss:Type="Number">9</Data></Cell>
    <Cell><Data ss:Type="Number">38.6</Data></Cell>
    <Cell><Data ss:Type="Number">36.539000000000001</Data></Cell>
    <Cell><Data ss:Type="Number">275130000</Data></Cell>
   </Row>
   <Row>
    <Cell><Data ss:Type="String">sp|Q8BU88|RM22_MOUSE</Data></Cell>
    <Cell><Data ss:Type="String">Mrpl22</Data></Cell>
    <Cell><Data ss:Type="String">sp|Q8BU88|RM22_MOUSE 39S ribosomal protein L22, mitochondrial OS=Mus musculus OX=10090 GN=Mrpl22 PE=1 SV=1</Data></Cell>
    <Cell><Data ss:Type="Number">1</Data></Cell>
    <Cell><Data ss:Type="Number">5</Data></Cell>
    <Cell><Data ss:Type="Number">5</Data></Cell>
    <Cell><Data ss:Type="Number">5</Data></Cell>
    <Cell><Data ss:Type="Number">29.6</Data></Cell>
    <Cell><Data ss:Type="Number">23.805</Data></Cell>
    <Cell><Data ss:Type="Number">274110000</Data></Cell>
   </Row>
   <Row>
    <Cell><Data ss:Type="String">sp|O35490|BHMT1_MOUSE</Data></Cell>
    <Cell><Data ss:Type="String">Bhmt</Data></Cell>
    <Cell><Data ss:Type="String">sp|O35490|BHMT1_MOUSE Betaine&#45;-homocysteine S-methyltransferase 1 OS=Mus musculus OX=10090 GN=Bhmt PE=1 SV=1</Data></Cell>
    <Cell><Data ss:Type="Number">1</Data></Cell>
    <Cell><Data ss:Type="Number">2</Data></Cell>
    <Cell><Data ss:Type="Number">2</Data></Cell>
    <Cell><Data ss:Type="Number">2</Data></Cell>
    <Cell><Data ss:Type="Number">6.6</Data></Cell>
    <Cell><Data ss:Type="Number">45.02</Data></Cell>
    <Cell><Data ss:Type="Number">273570000</Data></Cell>
   </Row>
   <Row>
    <Cell><Data ss:Type="String">sp|Q5Y5T1|ZDH20_MOUSE</Data></Cell>
    <Cell><Data ss:Type="String">Zdhhc20</Data></Cell>
    <Cell><Data ss:Type="String">sp|Q5Y5T1|ZDH20_MOUSE Palmitoyltransferase ZDHHC20 OS=Mus musculus OX=10090 GN=Zdhhc20 PE=1 SV=1</Data></Cell>
    <Cell><Data ss:Type="Number">1</Data></Cell>
    <Cell><Data ss:Type="Number">3</Data></Cell>
    <Cell><Data ss:Type="Number">3</Data></Cell>
    <Cell><Data ss:Type="Number">3</Data></Cell>
    <Cell><Data ss:Type="Number">9.6999999999999993</Data></Cell>
    <Cell><Data ss:Type="Number">43.975000000000001</Data></Cell>
    <Cell><Data ss:Type="Number">272210000</Data></Cell>
   </Row>
   <Row>
    <Cell><Data ss:Type="String">sp|P29351|PTN6_MOUSE</Data></Cell>
    <Cell><Data ss:Type="String">Ptpn6</Data></Cell>
    <Cell><Data ss:Type="String">sp|P29351|PTN6_MOUSE Tyrosine-protein phosphatase non-receptor type 6 OS=Mus musculus OX=10090 GN=Ptpn6 PE=1 SV=2</Data></Cell>
    <Cell><Data ss:Type="Number">1</Data></Cell>
    <Cell><Data ss:Type="Number">26</Data></Cell>
    <Cell><Data ss:Type="Number">26</Data></Cell>
    <Cell><Data ss:Type="Number">26</Data></Cell>
    <Cell><Data ss:Type="Number">51.9</Data></Cell>
    <Cell><Data ss:Type="Number">67.558000000000007</Data></Cell>
    <Cell><Data ss:Type="Number">272200000</Data></Cell>
   </Row>
   <Row>
    <Cell><Data ss:Type="String">sp|Q04857|CO6A1_MOUSE</Data></Cell>
    <Cell><Data ss:Type="String">Col6a1</Data></Cell>
    <Cell><Data ss:Type="String">sp|Q04857|CO6A1_MOUSE Collagen alpha-1(VI) chain OS=Mus musculus OX=10090 GN=Col6a1 PE=1 SV=1</Data></Cell>
    <Cell><Data ss:Type="Number">1</Data></Cell>
    <Cell><Data ss:Type="Number">4</Data></Cell>
    <Cell><Data ss:Type="Number">4</Data></Cell>
    <Cell><Data ss:Type="Number">4</Data></Cell>
    <Cell><Data ss:Type="Number">4.5999999999999996</Data></Cell>
    <Cell><Data ss:Type="Number">108.49</Data></Cell>
    <Cell><Data ss:Type="Number">271830000</Data></Cell>
   </Row>
   <Row>
    <Cell><Data ss:Type="String">sp|Q00651|ITA4_MOUSE</Data></Cell>
    <Cell><Data ss:Type="String">Itga4</Data></Cell>
    <Cell><Data ss:Type="String">sp|Q00651|ITA4_MOUSE Integrin alpha-4 OS=Mus musculus OX=10090 GN=Itga4 PE=1 SV=1</Data></Cell>
    <Cell><Data ss:Type="Number">1</Data></Cell>
    <Cell><Data ss:Type="Number">19</Data></Cell>
    <Cell><Data ss:Type="Number">19</Data></Cell>
    <Cell><Data ss:Type="Number">19</Data></Cell>
    <Cell><Data ss:Type="Number">24.5</Data></Cell>
    <Cell><Data ss:Type="Number">115.69</Data></Cell>
    <Cell><Data ss:Type="Number">271530000</Data></Cell>
   </Row>
   <Row>
    <Cell><Data ss:Type="String">sp|Q9CWJ9|PUR9_MOUSE</Data></Cell>
    <Cell><Data ss:Type="String">Atic</Data></Cell>
    <Cell><Data ss:Type="String">sp|Q9CWJ9|PUR9_MOUSE Bifunctional purine biosynthesis protein PURH OS=Mus musculus OX=10090 GN=Atic PE=1 SV=2</Data></Cell>
    <Cell><Data ss:Type="Number">1</Data></Cell>
    <Cell><Data ss:Type="Number">12</Data></Cell>
    <Cell><Data ss:Type="Number">12</Data></Cell>
    <Cell><Data ss:Type="Number">12</Data></Cell>
    <Cell><Data ss:Type="Number">32.299999999999997</Data></Cell>
    <Cell><Data ss:Type="Number">64.216999999999999</Data></Cell>
    <Cell><Data ss:Type="Number">271250000</Data></Cell>
   </Row>
   <Row>
    <Cell><Data ss:Type="String">sp|P62715|PP2AB_MOUSE;sp|P63330|PP2AA_MOUSE</Data></Cell>
    <Cell><Data ss:Type="String">Ppp2cb</Data></Cell>
    <Cell><Data ss:Type="String">sp|P62715|PP2AB_MOUSE Serine/threonine-protein phosphatase 2A catalytic subunit beta isoform OS=Mus musculus OX=10090 GN=Ppp2cb PE=1 SV=1;sp|P63330|PP2AA_MOUSE Serine/threonine-protein phosphatase 2A catalytic subunit alpha isoform OS=Mus musculus OX=10090</Data></Cell>
    <Cell><Data ss:Type="Number">2</Data></Cell>
    <Cell><Data ss:Type="Number">7</Data></Cell>
    <Cell><Data ss:Type="Number">7</Data></Cell>
    <Cell><Data ss:Type="Number">7</Data></Cell>
    <Cell><Data ss:Type="Number">35</Data></Cell>
    <Cell><Data ss:Type="Number">35.575000000000003</Data></Cell>
    <Cell><Data ss:Type="Number">268920000</Data></Cell>
   </Row>
   <Row>
    <Cell><Data ss:Type="String">sp|P97797|SHPS1_MOUSE</Data></Cell>
    <Cell><Data ss:Type="String">Sirpa</Data></Cell>
    <Cell><Data ss:Type="String">sp|P97797|SHPS1_MOUSE Tyrosine-protein phosphatase non-receptor type substrate 1 OS=Mus musculus OX=10090 GN=Sirpa PE=1 SV=2</Data></Cell>
    <Cell><Data ss:Type="Number">1</Data></Cell>
    <Cell><Data ss:Type="Number">12</Data></Cell>
    <Cell><Data ss:Type="Number">12</Data></Cell>
    <Cell><Data ss:Type="Number">12</Data></Cell>
    <Cell><Data ss:Type="Number">32.6</Data></Cell>
    <Cell><Data ss:Type="Number">56.412999999999997</Data></Cell>
    <Cell><Data ss:Type="Number">265960000</Data></Cell>
   </Row>
   <Row>
    <Cell><Data ss:Type="String">sp|Q9DCS9|NDUBA_MOUSE</Data></Cell>
    <Cell><Data ss:Type="String">Ndufb10</Data></Cell>
    <Cell><Data ss:Type="String">sp|Q9DCS9|NDUBA_MOUSE NADH dehydrogenase [ubiquinone] 1 beta subcomplex subunit 10 OS=Mus musculus OX=10090 GN=Ndufb10 PE=1 SV=3</Data></Cell>
    <Cell><Data ss:Type="Number">1</Data></Cell>
    <Cell><Data ss:Type="Number">8</Data></Cell>
    <Cell><Data ss:Type="Number">8</Data></Cell>
    <Cell><Data ss:Type="Number">8</Data></Cell>
    <Cell><Data ss:Type="Number">55.7</Data></Cell>
    <Cell><Data ss:Type="Number">21.024000000000001</Data></Cell>
    <Cell><Data ss:Type="Number">265560000</Data></Cell>
   </Row>
   <Row>
    <Cell><Data ss:Type="String">sp|Q3THE2|ML12B_MOUSE;sp|Q9CQ19|MYL9_MOUSE</Data></Cell>
    <Cell><Data ss:Type="String">Myl12b</Data></Cell>
    <Cell><Data ss:Type="String">sp|Q3THE2|ML12B_MOUSE Myosin regulatory light chain 12B OS=Mus musculus OX=10090 GN=Myl12b PE=1 SV=2;sp|Q9CQ19|MYL9_MOUSE Myosin regulatory light polypeptide 9 OS=Mus musculus OX=10090 GN=Myl9 PE=1 SV=3</Data></Cell>
    <Cell><Data ss:Type="Number">2</Data></Cell>
    <Cell><Data ss:Type="Number">8</Data></Cell>
    <Cell><Data ss:Type="Number">8</Data></Cell>
    <Cell><Data ss:Type="Number">8</Data></Cell>
    <Cell><Data ss:Type="Number">62.2</Data></Cell>
    <Cell><Data ss:Type="Number">19.779</Data></Cell>
    <Cell><Data ss:Type="Number">265430000</Data></Cell>
   </Row>
   <Row>
    <Cell><Data ss:Type="String">sp|O35129|PHB2_MOUSE</Data></Cell>
    <Cell><Data ss:Type="String">Phb2</Data></Cell>
    <Cell><Data ss:Type="String">sp|O35129|PHB2_MOUSE Prohibitin-2 OS=Mus musculus OX=10090 GN=Phb2 PE=1 SV=1</Data></Cell>
    <Cell><Data ss:Type="Number">1</Data></Cell>
    <Cell><Data ss:Type="Number">20</Data></Cell>
    <Cell><Data ss:Type="Number">20</Data></Cell>
    <Cell><Data ss:Type="Number">20</Data></Cell>
    <Cell><Data ss:Type="Number">66.2</Data></Cell>
    <Cell><Data ss:Type="Number">33.295999999999999</Data></Cell>
    <Cell><Data ss:Type="Number">263060000</Data></Cell>
   </Row>
   <Row>
    <Cell><Data ss:Type="String">sp|P97449|AMPN_MOUSE</Data></Cell>
    <Cell><Data ss:Type="String">Anpep</Data></Cell>
    <Cell><Data ss:Type="String">sp|P97449|AMPN_MOUSE Aminopeptidase N OS=Mus musculus OX=10090 GN=Anpep PE=1 SV=4</Data></Cell>
    <Cell><Data ss:Type="Number">1</Data></Cell>
    <Cell><Data ss:Type="Number">32</Data></Cell>
    <Cell><Data ss:Type="Number">32</Data></Cell>
    <Cell><Data ss:Type="Number">32</Data></Cell>
    <Cell><Data ss:Type="Number">41.3</Data></Cell>
    <Cell><Data ss:Type="Number">109.65</Data></Cell>
    <Cell><Data ss:Type="Number">261810000</Data></Cell>
   </Row>
   <Row>
    <Cell><Data ss:Type="String">sp|Q04447|KCRB_MOUSE</Data></Cell>
    <Cell><Data ss:Type="String">Ckb</Data></Cell>
    <Cell><Data ss:Type="String">sp|Q04447|KCRB_MOUSE Creatine kinase B-type OS=Mus musculus OX=10090 GN=Ckb PE=1 SV=1</Data></Cell>
    <Cell><Data ss:Type="Number">1</Data></Cell>
    <Cell><Data ss:Type="Number">9</Data></Cell>
    <Cell><Data ss:Type="Number">9</Data></Cell>
    <Cell><Data ss:Type="Number">9</Data></Cell>
    <Cell><Data ss:Type="Number">37</Data></Cell>
    <Cell><Data ss:Type="Number">42.713000000000001</Data></Cell>
    <Cell><Data ss:Type="Number">260590000</Data></Cell>
   </Row>
   <Row>
    <Cell><Data ss:Type="String">sp|Q8R1B4|EIF3C_MOUSE</Data></Cell>
    <Cell><Data ss:Type="String">Eif3c</Data></Cell>
    <Cell><Data ss:Type="String">sp|Q8R1B4|EIF3C_MOUSE Eukaryotic translation initiation factor 3 subunit C OS=Mus musculus OX=10090 GN=Eif3c PE=1 SV=1</Data></Cell>
    <Cell><Data ss:Type="Number">1</Data></Cell>
    <Cell><Data ss:Type="Number">11</Data></Cell>
    <Cell><Data ss:Type="Number">11</Data></Cell>
    <Cell><Data ss:Type="Number">11</Data></Cell>
    <Cell><Data ss:Type="Number">14.1</Data></Cell>
    <Cell><Data ss:Type="Number">105.53</Data></Cell>
    <Cell><Data ss:Type="Number">260300000</Data></Cell>
   </Row>
   <Row>
    <Cell><Data ss:Type="String">sp|Q3TXS7|PSMD1_MOUSE</Data></Cell>
    <Cell><Data ss:Type="String">Psmd1</Data></Cell>
    <Cell><Data ss:Type="String">sp|Q3TXS7|PSMD1_MOUSE 26S proteasome non-ATPase regulatory subunit 1 OS=Mus musculus OX=10090 GN=Psmd1 PE=1 SV=1</Data></Cell>
    <Cell><Data ss:Type="Number">1</Data></Cell>
    <Cell><Data ss:Type="Number">12</Data></Cell>
    <Cell><Data ss:Type="Number">12</Data></Cell>
    <Cell><Data ss:Type="Number">12</Data></Cell>
    <Cell><Data ss:Type="Number">18.7</Data></Cell>
    <Cell><Data ss:Type="Number">105.73</Data></Cell>
    <Cell><Data ss:Type="Number">257720000</Data></Cell>
   </Row>
   <Row>
    <Cell><Data ss:Type="String">sp|Q99MR8|MCCA_MOUSE</Data></Cell>
    <Cell><Data ss:Type="String">Mccc1</Data></Cell>
    <Cell><Data ss:Type="String">sp|Q99MR8|MCCA_MOUSE Methylcrotonoyl-CoA carboxylase subunit alpha, mitochondrial OS=Mus musculus OX=10090 GN=Mccc1 PE=1 SV=2</Data></Cell>
    <Cell><Data ss:Type="Number">1</Data></Cell>
    <Cell><Data ss:Type="Number">5</Data></Cell>
    <Cell><Data ss:Type="Number">5</Data></Cell>
    <Cell><Data ss:Type="Number">5</Data></Cell>
    <Cell><Data ss:Type="Number">11.3</Data></Cell>
    <Cell><Data ss:Type="Number">79.343000000000004</Data></Cell>
    <Cell><Data ss:Type="Number">257530000</Data></Cell>
   </Row>
   <Row>
    <Cell><Data ss:Type="String">sp|P27601|GNA13_MOUSE</Data></Cell>
    <Cell><Data ss:Type="String">Gna13</Data></Cell>
    <Cell><Data ss:Type="String">sp|P27601|GNA13_MOUSE Guanine nucleotide-binding protein subunit alpha-13 OS=Mus musculus OX=10090 GN=Gna13 PE=1 SV=1</Data></Cell>
    <Cell><Data ss:Type="Number">1</Data></Cell>
    <Cell><Data ss:Type="Number">14</Data></Cell>
    <Cell><Data ss:Type="Number">13</Data></Cell>
    <Cell><Data ss:Type="Number">13</Data></Cell>
    <Cell><Data ss:Type="Number">42.2</Data></Cell>
    <Cell><Data ss:Type="Number">44.054000000000002</Data></Cell>
    <Cell><Data ss:Type="Number">256530000</Data></Cell>
   </Row>
   <Row>
    <Cell><Data ss:Type="String">sp|O89079|COPE_MOUSE</Data></Cell>
    <Cell><Data ss:Type="String">Cope</Data></Cell>
    <Cell><Data ss:Type="String">sp|O89079|COPE_MOUSE Coatomer subunit epsilon OS=Mus musculus OX=10090 GN=Cope PE=1 SV=3</Data></Cell>
    <Cell><Data ss:Type="Number">1</Data></Cell>
    <Cell><Data ss:Type="Number">7</Data></Cell>
    <Cell><Data ss:Type="Number">7</Data></Cell>
    <Cell><Data ss:Type="Number">7</Data></Cell>
    <Cell><Data ss:Type="Number">32.5</Data></Cell>
    <Cell><Data ss:Type="Number">34.567</Data></Cell>
    <Cell><Data ss:Type="Number">256460000</Data></Cell>
   </Row>
   <Row>
    <Cell><Data ss:Type="String">sp|Q6WVG3|KCD12_MOUSE;sp|Q50H33|KCTD8_MOUSE</Data></Cell>
    <Cell><Data ss:Type="String">Kctd12</Data></Cell>
    <Cell><Data ss:Type="String">sp|Q6WVG3|KCD12_MOUSE BTB/POZ domain-containing protein KCTD12 OS=Mus musculus OX=10090 GN=Kctd12 PE=1 SV=1</Data></Cell>
    <Cell><Data ss:Type="Number">2</Data></Cell>
    <Cell><Data ss:Type="Number">9</Data></Cell>
    <Cell><Data ss:Type="Number">9</Data></Cell>
    <Cell><Data ss:Type="Number">9</Data></Cell>
    <Cell><Data ss:Type="Number">35.5</Data></Cell>
    <Cell><Data ss:Type="Number">35.892000000000003</Data></Cell>
    <Cell><Data ss:Type="Number">256340000</Data></Cell>
   </Row>
   <Row>
    <Cell><Data ss:Type="String">sp|Q9R0Q3|TMED2_MOUSE</Data></Cell>
    <Cell><Data ss:Type="String">Tmed2</Data></Cell>
    <Cell><Data ss:Type="String">sp|Q9R0Q3|TMED2_MOUSE Transmembrane emp24 domain-containing protein 2 OS=Mus musculus OX=10090 GN=Tmed2 PE=1 SV=1</Data></Cell>
    <Cell><Data ss:Type="Number">1</Data></Cell>
    <Cell><Data ss:Type="Number">5</Data></Cell>
    <Cell><Data ss:Type="Number">5</Data></Cell>
    <Cell><Data ss:Type="Number">5</Data></Cell>
    <Cell><Data ss:Type="Number">28.9</Data></Cell>
    <Cell><Data ss:Type="Number">22.704999999999998</Data></Cell>
    <Cell><Data ss:Type="Number">254220000</Data></Cell>
   </Row>
   <Row>
    <Cell><Data ss:Type="String">sp|P17809|GTR1_MOUSE</Data></Cell>
    <Cell><Data ss:Type="String">Slc2a1</Data></Cell>
    <Cell><Data ss:Type="String">sp|P17809|GTR1_MOUSE Solute carrier family 2, facilitated glucose transporter member 1 OS=Mus musculus OX=10090 GN=Slc2a1 PE=1 SV=4</Data></Cell>
    <Cell><Data ss:Type="Number">1</Data></Cell>
    <Cell><Data ss:Type="Number">7</Data></Cell>
    <Cell><Data ss:Type="Number">7</Data></Cell>
    <Cell><Data ss:Type="Number">7</Data></Cell>
    <Cell><Data ss:Type="Number">12.6</Data></Cell>
    <Cell><Data ss:Type="Number">53.984000000000002</Data></Cell>
    <Cell><Data ss:Type="Number">254180000</Data></Cell>
   </Row>
   <Row>
    <Cell><Data ss:Type="String">sp|Q9Z1G4|VPP1_MOUSE;sp|Q920R6|VPP4_MOUSE</Data></Cell>
    <Cell><Data ss:Type="String">Atp6v0a1</Data></Cell>
    <Cell><Data ss:Type="String">sp|Q9Z1G4|VPP1_MOUSE V-type proton ATPase 116 kDa subunit a isoform 1 OS=Mus musculus OX=10090 GN=Atp6v0a1 PE=1 SV=3</Data></Cell>
    <Cell><Data ss:Type="Number">2</Data></Cell>
    <Cell><Data ss:Type="Number">20</Data></Cell>
    <Cell><Data ss:Type="Number">20</Data></Cell>
    <Cell><Data ss:Type="Number">18</Data></Cell>
    <Cell><Data ss:Type="Number">26.2</Data></Cell>
    <Cell><Data ss:Type="Number">96.465999999999994</Data></Cell>
    <Cell><Data ss:Type="Number">253560000</Data></Cell>
   </Row>
   <Row>
    <Cell><Data ss:Type="String">sp|Q9ERN0|SCAM2_MOUSE</Data></Cell>
    <Cell><Data ss:Type="String">Scamp2</Data></Cell>
    <Cell><Data ss:Type="String">sp|Q9ERN0|SCAM2_MOUSE Secretory carrier-associated membrane protein 2 OS=Mus musculus OX=10090 GN=Scamp2 PE=1 SV=1</Data></Cell>
    <Cell><Data ss:Type="Number">1</Data></Cell>
    <Cell><Data ss:Type="Number">2</Data></Cell>
    <Cell><Data ss:Type="Number">2</Data></Cell>
    <Cell><Data ss:Type="Number">2</Data></Cell>
    <Cell><Data ss:Type="Number">9.6999999999999993</Data></Cell>
    <Cell><Data ss:Type="Number">36.463999999999999</Data></Cell>
    <Cell><Data ss:Type="Number">252210000</Data></Cell>
   </Row>
   <Row>
    <Cell><Data ss:Type="String">sp|Q9DBG6|RPN2_MOUSE</Data></Cell>
    <Cell><Data ss:Type="String">Rpn2</Data></Cell>
    <Cell><Data ss:Type="String">sp|Q9DBG6|RPN2_MOUSE Dolichyl-diphosphooligosaccharide&#45;-protein glycosyltransferase subunit 2 OS=Mus musculus OX=10090 GN=Rpn2 PE=1 SV=1</Data></Cell>
    <Cell><Data ss:Type="Number">1</Data></Cell>
    <Cell><Data ss:Type="Number">19</Data></Cell>
    <Cell><Data ss:Type="Number">19</Data></Cell>
    <Cell><Data ss:Type="Number">19</Data></Cell>
    <Cell><Data ss:Type="Number">39.5</Data></Cell>
    <Cell><Data ss:Type="Number">69.061999999999998</Data></Cell>
    <Cell><Data ss:Type="Number">252200000</Data></Cell>
   </Row>
   <Row>
    <Cell><Data ss:Type="String">sp|Q04750|TOP1_MOUSE;sp|Q8R4U6|TOP1M_MOUSE</Data></Cell>
    <Cell><Data ss:Type="String">Top1</Data></Cell>
    <Cell><Data ss:Type="String">sp|Q04750|TOP1_MOUSE DNA topoisomerase 1 OS=Mus musculus OX=10090 GN=Top1 PE=1 SV=2</Data></Cell>
    <Cell><Data ss:Type="Number">2</Data></Cell>
    <Cell><Data ss:Type="Number">13</Data></Cell>
    <Cell><Data ss:Type="Number">13</Data></Cell>
    <Cell><Data ss:Type="Number">13</Data></Cell>
    <Cell><Data ss:Type="Number">19.8</Data></Cell>
    <Cell><Data ss:Type="Number">90.875</Data></Cell>
    <Cell><Data ss:Type="Number">251910000</Data></Cell>
   </Row>
   <Row>
    <Cell><Data ss:Type="String">sp|Q8BPB5|FBLN3_MOUSE</Data></Cell>
    <Cell><Data ss:Type="String">Efemp1</Data></Cell>
    <Cell><Data ss:Type="String">sp|Q8BPB5|FBLN3_MOUSE EGF-containing fibulin-like extracellular matrix protein 1 OS=Mus musculus OX=10090 GN=Efemp1 PE=1 SV=1</Data></Cell>
    <Cell><Data ss:Type="Number">1</Data></Cell>
    <Cell><Data ss:Type="Number">3</Data></Cell>
    <Cell><Data ss:Type="Number">3</Data></Cell>
    <Cell><Data ss:Type="Number">3</Data></Cell>
    <Cell><Data ss:Type="Number">7.7</Data></Cell>
    <Cell><Data ss:Type="Number">54.951999999999998</Data></Cell>
    <Cell><Data ss:Type="Number">251680000</Data></Cell>
   </Row>
   <Row>
    <Cell><Data ss:Type="String">sp|P12023|A4_MOUSE</Data></Cell>
    <Cell><Data ss:Type="String">App</Data></Cell>
    <Cell><Data ss:Type="String">sp|P12023|A4_MOUSE Amyloid-beta A4 protein OS=Mus musculus OX=10090 GN=App PE=1 SV=3</Data></Cell>
    <Cell><Data ss:Type="Number">1</Data></Cell>
    <Cell><Data ss:Type="Number">7</Data></Cell>
    <Cell><Data ss:Type="Number">7</Data></Cell>
    <Cell><Data ss:Type="Number">7</Data></Cell>
    <Cell><Data ss:Type="Number">12.5</Data></Cell>
    <Cell><Data ss:Type="Number">86.721000000000004</Data></Cell>
    <Cell><Data ss:Type="Number">251010000</Data></Cell>
   </Row>
   <Row>
    <Cell><Data ss:Type="String">sp|Q91W34|RUS1_MOUSE</Data></Cell>
    <Cell><Data ss:Type="String"></Data></Cell>
    <Cell><Data ss:Type="String">sp|Q91W34|RUS1_MOUSE RUS1 family protein C16orf58 homolog OS=Mus musculus OX=10090 PE=1 SV=1</Data></Cell>
    <Cell><Data ss:Type="Number">1</Data></Cell>
    <Cell><Data ss:Type="Number">3</Data></Cell>
    <Cell><Data ss:Type="Number">3</Data></Cell>
    <Cell><Data ss:Type="Number">3</Data></Cell>
    <Cell><Data ss:Type="Number">6.9</Data></Cell>
    <Cell><Data ss:Type="Number">50.469000000000001</Data></Cell>
    <Cell><Data ss:Type="Number">250660000</Data></Cell>
   </Row>
   <Row>
    <Cell><Data ss:Type="String">sp|Q9QZQ8|H2AY_MOUSE;sp|Q8CCK0|H2AW_MOUSE</Data></Cell>
    <Cell><Data ss:Type="String">H2afy</Data></Cell>
    <Cell><Data ss:Type="String">sp|Q9QZQ8|H2AY_MOUSE Core histone macro-H2A.1 OS=Mus musculus OX=10090 GN=H2afy PE=1 SV=3;sp|Q8CCK0|H2AW_MOUSE Core histone macro-H2A.2 OS=Mus musculus OX=10090 GN=H2afy2 PE=1 SV=3</Data></Cell>
    <Cell><Data ss:Type="Number">2</Data></Cell>
    <Cell><Data ss:Type="Number">4</Data></Cell>
    <Cell><Data ss:Type="Number">4</Data></Cell>
    <Cell><Data ss:Type="Number">4</Data></Cell>
    <Cell><Data ss:Type="Number">18.3</Data></Cell>
    <Cell><Data ss:Type="Number">39.734999999999999</Data></Cell>
    <Cell><Data ss:Type="Number">250510000</Data></Cell>
   </Row>
   <Row>
    <Cell><Data ss:Type="String">sp|Q99KF1|TMED9_MOUSE</Data></Cell>
    <Cell><Data ss:Type="String">Tmed9</Data></Cell>
    <Cell><Data ss:Type="String">sp|Q99KF1|TMED9_MOUSE Transmembrane emp24 domain-containing protein 9 OS=Mus musculus OX=10090 GN=Tmed9 PE=1 SV=2</Data></Cell>
    <Cell><Data ss:Type="Number">1</Data></Cell>
    <Cell><Data ss:Type="Number">10</Data></Cell>
    <Cell><Data ss:Type="Number">10</Data></Cell>
    <Cell><Data ss:Type="Number">8</Data></Cell>
    <Cell><Data ss:Type="Number">33.200000000000003</Data></Cell>
    <Cell><Data ss:Type="Number">27.126999999999999</Data></Cell>
    <Cell><Data ss:Type="Number">250410000</Data></Cell>
   </Row>
   <Row>
    <Cell><Data ss:Type="String">sp|P84099|RL19_MOUSE</Data></Cell>
    <Cell><Data ss:Type="String">Rpl19</Data></Cell>
    <Cell><Data ss:Type="String">sp|P84099|RL19_MOUSE 60S ribosomal protein L19 OS=Mus musculus OX=10090 GN=Rpl19 PE=1 SV=1</Data></Cell>
    <Cell><Data ss:Type="Number">1</Data></Cell>
    <Cell><Data ss:Type="Number">7</Data></Cell>
    <Cell><Data ss:Type="Number">7</Data></Cell>
    <Cell><Data ss:Type="Number">7</Data></Cell>
    <Cell><Data ss:Type="Number">27.6</Data></Cell>
    <Cell><Data ss:Type="Number">23.466000000000001</Data></Cell>
    <Cell><Data ss:Type="Number">248750000</Data></Cell>
   </Row>
   <Row>
    <Cell><Data ss:Type="String">sp|Q8R1V4|TMED4_MOUSE</Data></Cell>
    <Cell><Data ss:Type="String">Tmed4</Data></Cell>
    <Cell><Data ss:Type="String">sp|Q8R1V4|TMED4_MOUSE Transmembrane emp24 domain-containing protein 4 OS=Mus musculus OX=10090 GN=Tmed4 PE=1 SV=1</Data></Cell>
    <Cell><Data ss:Type="Number">1</Data></Cell>
    <Cell><Data ss:Type="Number">8</Data></Cell>
    <Cell><Data ss:Type="Number">6</Data></Cell>
    <Cell><Data ss:Type="Number">6</Data></Cell>
    <Cell><Data ss:Type="Number">39.6</Data></Cell>
    <Cell><Data ss:Type="Number">26.021999999999998</Data></Cell>
    <Cell><Data ss:Type="Number">248280000</Data></Cell>
   </Row>
   <Row>
    <Cell><Data ss:Type="String">sp|Q9JKR6|HYOU1_MOUSE</Data></Cell>
    <Cell><Data ss:Type="String">Hyou1</Data></Cell>
    <Cell><Data ss:Type="String">sp|Q9JKR6|HYOU1_MOUSE Hypoxia up-regulated protein 1 OS=Mus musculus OX=10090 GN=Hyou1 PE=1 SV=1</Data></Cell>
    <Cell><Data ss:Type="Number">1</Data></Cell>
    <Cell><Data ss:Type="Number">36</Data></Cell>
    <Cell><Data ss:Type="Number">36</Data></Cell>
    <Cell><Data ss:Type="Number">36</Data></Cell>
    <Cell><Data ss:Type="Number">43</Data></Cell>
    <Cell><Data ss:Type="Number">111.18</Data></Cell>
    <Cell><Data ss:Type="Number">247910000</Data></Cell>
   </Row>
   <Row>
    <Cell><Data ss:Type="String">sp|Q9CX13|CNIH4_MOUSE</Data></Cell>
    <Cell><Data ss:Type="String">Cnih4</Data></Cell>
    <Cell><Data ss:Type="String">sp|Q9CX13|CNIH4_MOUSE Protein cornichon homolog 4 OS=Mus musculus OX=10090 GN=Cnih4 PE=2 SV=1</Data></Cell>
    <Cell><Data ss:Type="Number">1</Data></Cell>
    <Cell><Data ss:Type="Number">1</Data></Cell>
    <Cell><Data ss:Type="Number">1</Data></Cell>
    <Cell><Data ss:Type="Number">1</Data></Cell>
    <Cell><Data ss:Type="Number">14.4</Data></Cell>
    <Cell><Data ss:Type="Number">16.088999999999999</Data></Cell>
    <Cell><Data ss:Type="Number">247360000</Data></Cell>
   </Row>
   <Row>
    <Cell><Data ss:Type="String">sp|Q64012|RALY_MOUSE</Data></Cell>
    <Cell><Data ss:Type="String">Raly</Data></Cell>
    <Cell><Data ss:Type="String">sp|Q64012|RALY_MOUSE RNA-binding protein Raly OS=Mus musculus OX=10090 GN=Raly PE=1 SV=3</Data></Cell>
    <Cell><Data ss:Type="Number">1</Data></Cell>
    <Cell><Data ss:Type="Number">8</Data></Cell>
    <Cell><Data ss:Type="Number">8</Data></Cell>
    <Cell><Data ss:Type="Number">8</Data></Cell>
    <Cell><Data ss:Type="Number">27.9</Data></Cell>
    <Cell><Data ss:Type="Number">33.188000000000002</Data></Cell>
    <Cell><Data ss:Type="Number">246730000</Data></Cell>
   </Row>
   <Row>
    <Cell><Data ss:Type="String">sp|P60229|EIF3E_MOUSE</Data></Cell>
    <Cell><Data ss:Type="String">Eif3e</Data></Cell>
    <Cell><Data ss:Type="String">sp|P60229|EIF3E_MOUSE Eukaryotic translation initiation factor 3 subunit E OS=Mus musculus OX=10090 GN=Eif3e PE=1 SV=1</Data></Cell>
    <Cell><Data ss:Type="Number">1</Data></Cell>
    <Cell><Data ss:Type="Number">9</Data></Cell>
    <Cell><Data ss:Type="Number">9</Data></Cell>
    <Cell><Data ss:Type="Number">9</Data></Cell>
    <Cell><Data ss:Type="Number">20.2</Data></Cell>
    <Cell><Data ss:Type="Number">52.22</Data></Cell>
    <Cell><Data ss:Type="Number">246380000</Data></Cell>
   </Row>
   <Row>
    <Cell><Data ss:Type="String">sp|Q60864|STIP1_MOUSE</Data></Cell>
    <Cell><Data ss:Type="String">Stip1</Data></Cell>
    <Cell><Data ss:Type="String">sp|Q60864|STIP1_MOUSE Stress-induced-phosphoprotein 1 OS=Mus musculus OX=10090 GN=Stip1 PE=1 SV=1</Data></Cell>
    <Cell><Data ss:Type="Number">1</Data></Cell>
    <Cell><Data ss:Type="Number">13</Data></Cell>
    <Cell><Data ss:Type="Number">13</Data></Cell>
    <Cell><Data ss:Type="Number">13</Data></Cell>
    <Cell><Data ss:Type="Number">28.7</Data></Cell>
    <Cell><Data ss:Type="Number">62.581000000000003</Data></Cell>
    <Cell><Data ss:Type="Number">245150000</Data></Cell>
   </Row>
   <Row>
    <Cell><Data ss:Type="String">sp|P63073|IF4E_MOUSE</Data></Cell>
    <Cell><Data ss:Type="String">Eif4e</Data></Cell>
    <Cell><Data ss:Type="String">sp|P63073|IF4E_MOUSE Eukaryotic translation initiation factor 4E OS=Mus musculus OX=10090 GN=Eif4e PE=1 SV=1</Data></Cell>
    <Cell><Data ss:Type="Number">1</Data></Cell>
    <Cell><Data ss:Type="Number">6</Data></Cell>
    <Cell><Data ss:Type="Number">6</Data></Cell>
    <Cell><Data ss:Type="Number">6</Data></Cell>
    <Cell><Data ss:Type="Number">30.4</Data></Cell>
    <Cell><Data ss:Type="Number">25.053000000000001</Data></Cell>
    <Cell><Data ss:Type="Number">244910000</Data></Cell>
   </Row>
   <Row>
    <Cell><Data ss:Type="String">sp|Q62318|TIF1B_MOUSE</Data></Cell>
    <Cell><Data ss:Type="String">Trim28</Data></Cell>
    <Cell><Data ss:Type="String">sp|Q62318|TIF1B_MOUSE Transcription intermediary factor 1-beta OS=Mus musculus OX=10090 GN=Trim28 PE=1 SV=3</Data></Cell>
    <Cell><Data ss:Type="Number">1</Data></Cell>
    <Cell><Data ss:Type="Number">19</Data></Cell>
    <Cell><Data ss:Type="Number">19</Data></Cell>
    <Cell><Data ss:Type="Number">19</Data></Cell>
    <Cell><Data ss:Type="Number">26.9</Data></Cell>
    <Cell><Data ss:Type="Number">88.846000000000004</Data></Cell>
    <Cell><Data ss:Type="Number">244760000</Data></Cell>
   </Row>
   <Row>
    <Cell><Data ss:Type="String">sp|Q99PV0|PRP8_MOUSE</Data></Cell>
    <Cell><Data ss:Type="String">Prpf8</Data></Cell>
    <Cell><Data ss:Type="String">sp|Q99PV0|PRP8_MOUSE Pre-mRNA-processing-splicing factor 8 OS=Mus musculus OX=10090 GN=Prpf8 PE=1 SV=2</Data></Cell>
    <Cell><Data ss:Type="Number">1</Data></Cell>
    <Cell><Data ss:Type="Number">10</Data></Cell>
    <Cell><Data ss:Type="Number">10</Data></Cell>
    <Cell><Data ss:Type="Number">10</Data></Cell>
    <Cell><Data ss:Type="Number">6</Data></Cell>
    <Cell><Data ss:Type="Number">273.61</Data></Cell>
    <Cell><Data ss:Type="Number">243310000</Data></Cell>
   </Row>
   <Row>
    <Cell><Data ss:Type="String">sp|P62320|SMD3_MOUSE</Data></Cell>
    <Cell><Data ss:Type="String">Snrpd3</Data></Cell>
    <Cell><Data ss:Type="String">sp|P62320|SMD3_MOUSE Small nuclear ribonucleoprotein Sm D3 OS=Mus musculus OX=10090 GN=Snrpd3 PE=1 SV=1</Data></Cell>
    <Cell><Data ss:Type="Number">1</Data></Cell>
    <Cell><Data ss:Type="Number">4</Data></Cell>
    <Cell><Data ss:Type="Number">4</Data></Cell>
    <Cell><Data ss:Type="Number">4</Data></Cell>
    <Cell><Data ss:Type="Number">37.299999999999997</Data></Cell>
    <Cell><Data ss:Type="Number">13.916</Data></Cell>
    <Cell><Data ss:Type="Number">243270000</Data></Cell>
   </Row>
   <Row>
    <Cell><Data ss:Type="String">sp|P68373|TBA1C_MOUSE;sp|Q9JJZ2|TBA8_MOUSE</Data></Cell>
    <Cell><Data ss:Type="String">Tuba1c</Data></Cell>
    <Cell><Data ss:Type="String">sp|P68373|TBA1C_MOUSE Tubulin alpha-1C chain OS=Mus musculus OX=10090 GN=Tuba1c PE=1 SV=1;sp|Q9JJZ2|TBA8_MOUSE Tubulin alpha-8 chain OS=Mus musculus OX=10090 GN=Tuba8 PE=1 SV=1</Data></Cell>
    <Cell><Data ss:Type="Number">2</Data></Cell>
    <Cell><Data ss:Type="Number">21</Data></Cell>
    <Cell><Data ss:Type="Number">2</Data></Cell>
    <Cell><Data ss:Type="Number">1</Data></Cell>
    <Cell><Data ss:Type="Number">60.1</Data></Cell>
    <Cell><Data ss:Type="Number">49.908999999999999</Data></Cell>
    <Cell><Data ss:Type="Number">241390000</Data></Cell>
   </Row>
   <Row>
    <Cell><Data ss:Type="String">sp|O70133|DHX9_MOUSE</Data></Cell>
    <Cell><Data ss:Type="String">Dhx9</Data></Cell>
    <Cell><Data ss:Type="String">sp|O70133|DHX9_MOUSE ATP-dependent RNA helicase A OS=Mus musculus OX=10090 GN=Dhx9 PE=1 SV=2</Data></Cell>
    <Cell><Data ss:Type="Number">1</Data></Cell>
    <Cell><Data ss:Type="Number">20</Data></Cell>
    <Cell><Data ss:Type="Number">20</Data></Cell>
    <Cell><Data ss:Type="Number">20</Data></Cell>
    <Cell><Data ss:Type="Number">18.8</Data></Cell>
    <Cell><Data ss:Type="Number">149.47</Data></Cell>
    <Cell><Data ss:Type="Number">240180000</Data></Cell>
   </Row>
   <Row>
    <Cell><Data ss:Type="String">sp|O55143|AT2A2_MOUSE;sp|Q8R429|AT2A1_MOUSE</Data></Cell>
    <Cell><Data ss:Type="String">Atp2a2</Data></Cell>
    <Cell><Data ss:Type="String">sp|O55143|AT2A2_MOUSE Sarcoplasmic/endoplasmic reticulum calcium ATPase 2 OS=Mus musculus OX=10090 GN=Atp2a2 PE=1 SV=2</Data></Cell>
    <Cell><Data ss:Type="Number">2</Data></Cell>
    <Cell><Data ss:Type="Number">39</Data></Cell>
    <Cell><Data ss:Type="Number">39</Data></Cell>
    <Cell><Data ss:Type="Number">32</Data></Cell>
    <Cell><Data ss:Type="Number">41.8</Data></Cell>
    <Cell><Data ss:Type="Number">114.86</Data></Cell>
    <Cell><Data ss:Type="Number">239440000</Data></Cell>
   </Row>
   <Row>
    <Cell><Data ss:Type="String">sp|Q9DCL9|PUR6_MOUSE</Data></Cell>
    <Cell><Data ss:Type="String">Paics</Data></Cell>
    <Cell><Data ss:Type="String">sp|Q9DCL9|PUR6_MOUSE Multifunctional protein ADE2 OS=Mus musculus OX=10090 GN=Paics PE=1 SV=4</Data></Cell>
    <Cell><Data ss:Type="Number">1</Data></Cell>
    <Cell><Data ss:Type="Number">14</Data></Cell>
    <Cell><Data ss:Type="Number">14</Data></Cell>
    <Cell><Data ss:Type="Number">14</Data></Cell>
    <Cell><Data ss:Type="Number">39.299999999999997</Data></Cell>
    <Cell><Data ss:Type="Number">47.006</Data></Cell>
    <Cell><Data ss:Type="Number">239410000</Data></Cell>
   </Row>
   <Row>
    <Cell><Data ss:Type="String">sp|Q60817|NACA_MOUSE;sp|P70670|NACAM_MOUSE</Data></Cell>
    <Cell><Data ss:Type="String">Naca</Data></Cell>
    <Cell><Data ss:Type="String">sp|Q60817|NACA_MOUSE Nascent polypeptide-associated complex subunit alpha OS=Mus musculus OX=10090 GN=Naca PE=1 SV=1;sp|P70670|NACAM_MOUSE Nascent polypeptide-associated complex subunit alpha, muscle-specific form OS=Mus musculus OX=10090 GN=Naca PE=1 SV=2</Data></Cell>
    <Cell><Data ss:Type="Number">2</Data></Cell>
    <Cell><Data ss:Type="Number">4</Data></Cell>
    <Cell><Data ss:Type="Number">4</Data></Cell>
    <Cell><Data ss:Type="Number">4</Data></Cell>
    <Cell><Data ss:Type="Number">25.6</Data></Cell>
    <Cell><Data ss:Type="Number">23.384</Data></Cell>
    <Cell><Data ss:Type="Number">238990000</Data></Cell>
   </Row>
   <Row>
    <Cell><Data ss:Type="String">sp|P47757|CAPZB_MOUSE</Data></Cell>
    <Cell><Data ss:Type="String">Capzb</Data></Cell>
    <Cell><Data ss:Type="String">sp|P47757|CAPZB_MOUSE F-actin-capping protein subunit beta OS=Mus musculus OX=10090 GN=Capzb PE=1 SV=3</Data></Cell>
    <Cell><Data ss:Type="Number">1</Data></Cell>
    <Cell><Data ss:Type="Number">12</Data></Cell>
    <Cell><Data ss:Type="Number">12</Data></Cell>
    <Cell><Data ss:Type="Number">12</Data></Cell>
    <Cell><Data ss:Type="Number">47.3</Data></Cell>
    <Cell><Data ss:Type="Number">31.344999999999999</Data></Cell>
    <Cell><Data ss:Type="Number">237580000</Data></Cell>
   </Row>
   <Row>
    <Cell><Data ss:Type="String">sp|Q9EQH3|VPS35_MOUSE</Data></Cell>
    <Cell><Data ss:Type="String">Vps35</Data></Cell>
    <Cell><Data ss:Type="String">sp|Q9EQH3|VPS35_MOUSE Vacuolar protein sorting-associated protein 35 OS=Mus musculus OX=10090 GN=Vps35 PE=1 SV=1</Data></Cell>
    <Cell><Data ss:Type="Number">1</Data></Cell>
    <Cell><Data ss:Type="Number">20</Data></Cell>
    <Cell><Data ss:Type="Number">20</Data></Cell>
    <Cell><Data ss:Type="Number">20</Data></Cell>
    <Cell><Data ss:Type="Number">32.200000000000003</Data></Cell>
    <Cell><Data ss:Type="Number">91.712000000000003</Data></Cell>
    <Cell><Data ss:Type="Number">237460000</Data></Cell>
   </Row>
   <Row>
    <Cell><Data ss:Type="String">sp|Q8C754|VPS52_MOUSE</Data></Cell>
    <Cell><Data ss:Type="String">Vps52</Data></Cell>
    <Cell><Data ss:Type="String">sp|Q8C754|VPS52_MOUSE Vacuolar protein sorting-associated protein 52 homolog OS=Mus musculus OX=10090 GN=Vps52 PE=1 SV=1</Data></Cell>
    <Cell><Data ss:Type="Number">1</Data></Cell>
    <Cell><Data ss:Type="Number">3</Data></Cell>
    <Cell><Data ss:Type="Number">3</Data></Cell>
    <Cell><Data ss:Type="Number">3</Data></Cell>
    <Cell><Data ss:Type="Number">4.0999999999999996</Data></Cell>
    <Cell><Data ss:Type="Number">82.043000000000006</Data></Cell>
    <Cell><Data ss:Type="Number">236730000</Data></Cell>
   </Row>
   <Row>
    <Cell><Data ss:Type="String">sp|P43883|PLIN2_MOUSE</Data></Cell>
    <Cell><Data ss:Type="String">Plin2</Data></Cell>
    <Cell><Data ss:Type="String">sp|P43883|PLIN2_MOUSE Perilipin-2 OS=Mus musculus OX=10090 GN=Plin2 PE=1 SV=2</Data></Cell>
    <Cell><Data ss:Type="Number">1</Data></Cell>
    <Cell><Data ss:Type="Number">8</Data></Cell>
    <Cell><Data ss:Type="Number">8</Data></Cell>
    <Cell><Data ss:Type="Number">8</Data></Cell>
    <Cell><Data ss:Type="Number">32.9</Data></Cell>
    <Cell><Data ss:Type="Number">46.646000000000001</Data></Cell>
    <Cell><Data ss:Type="Number">236460000</Data></Cell>
   </Row>
   <Row>
    <Cell><Data ss:Type="String">sp|O55226|CHAD_MOUSE</Data></Cell>
    <Cell><Data ss:Type="String">Chad</Data></Cell>
    <Cell><Data ss:Type="String">sp|O55226|CHAD_MOUSE Chondroadherin OS=Mus musculus OX=10090 GN=Chad PE=2 SV=1</Data></Cell>
    <Cell><Data ss:Type="Number">1</Data></Cell>
    <Cell><Data ss:Type="Number">3</Data></Cell>
    <Cell><Data ss:Type="Number">3</Data></Cell>
    <Cell><Data ss:Type="Number">3</Data></Cell>
    <Cell><Data ss:Type="Number">12.8</Data></Cell>
    <Cell><Data ss:Type="Number">40.347999999999999</Data></Cell>
    <Cell><Data ss:Type="Number">235920000</Data></Cell>
   </Row>
   <Row>
    <Cell><Data ss:Type="String">sp|Q9Z2I0|LETM1_MOUSE</Data></Cell>
    <Cell><Data ss:Type="String">Letm1</Data></Cell>
    <Cell><Data ss:Type="String">sp|Q9Z2I0|LETM1_MOUSE Mitochondrial proton/calcium exchanger protein OS=Mus musculus OX=10090 GN=Letm1 PE=1 SV=1</Data></Cell>
    <Cell><Data ss:Type="Number">1</Data></Cell>
    <Cell><Data ss:Type="Number">18</Data></Cell>
    <Cell><Data ss:Type="Number">18</Data></Cell>
    <Cell><Data ss:Type="Number">18</Data></Cell>
    <Cell><Data ss:Type="Number">35.5</Data></Cell>
    <Cell><Data ss:Type="Number">82.988</Data></Cell>
    <Cell><Data ss:Type="Number">235620000</Data></Cell>
   </Row>
   <Row>
    <Cell><Data ss:Type="String">sp|O54879|HMGB3_MOUSE</Data></Cell>
    <Cell><Data ss:Type="String">Hmgb3</Data></Cell>
    <Cell><Data ss:Type="String">sp|O54879|HMGB3_MOUSE High mobility group protein B3 OS=Mus musculus OX=10090 GN=Hmgb3 PE=1 SV=3</Data></Cell>
    <Cell><Data ss:Type="Number">1</Data></Cell>
    <Cell><Data ss:Type="Number">2</Data></Cell>
    <Cell><Data ss:Type="Number">2</Data></Cell>
    <Cell><Data ss:Type="Number">2</Data></Cell>
    <Cell><Data ss:Type="Number">14.5</Data></Cell>
    <Cell><Data ss:Type="Number">23.01</Data></Cell>
    <Cell><Data ss:Type="Number">234840000</Data></Cell>
   </Row>
   <Row>
    <Cell><Data ss:Type="String">sp|P46638|RB11B_MOUSE;sp|Q9WTL2|RAB25_MOUSE</Data></Cell>
    <Cell><Data ss:Type="String">Rab11b</Data></Cell>
    <Cell><Data ss:Type="String">sp|P46638|RB11B_MOUSE Ras-related protein Rab-11B OS=Mus musculus OX=10090 GN=Rab11b PE=1 SV=3</Data></Cell>
    <Cell><Data ss:Type="Number">2</Data></Cell>
    <Cell><Data ss:Type="Number">13</Data></Cell>
    <Cell><Data ss:Type="Number">13</Data></Cell>
    <Cell><Data ss:Type="Number">2</Data></Cell>
    <Cell><Data ss:Type="Number">61.5</Data></Cell>
    <Cell><Data ss:Type="Number">24.489000000000001</Data></Cell>
    <Cell><Data ss:Type="Number">233370000</Data></Cell>
   </Row>
   <Row>
    <Cell><Data ss:Type="String">sp|P51125|ICAL_MOUSE</Data></Cell>
    <Cell><Data ss:Type="String">Cast</Data></Cell>
    <Cell><Data ss:Type="String">sp|P51125|ICAL_MOUSE Calpastatin OS=Mus musculus OX=10090 GN=Cast PE=1 SV=2</Data></Cell>
    <Cell><Data ss:Type="Number">1</Data></Cell>
    <Cell><Data ss:Type="Number">7</Data></Cell>
    <Cell><Data ss:Type="Number">7</Data></Cell>
    <Cell><Data ss:Type="Number">7</Data></Cell>
    <Cell><Data ss:Type="Number">11.8</Data></Cell>
    <Cell><Data ss:Type="Number">84.921000000000006</Data></Cell>
    <Cell><Data ss:Type="Number">232900000</Data></Cell>
   </Row>
   <Row>
    <Cell><Data ss:Type="String">sp|P43274|H14_MOUSE</Data></Cell>
    <Cell><Data ss:Type="String">H1-4</Data></Cell>
    <Cell><Data ss:Type="String">sp|P43274|H14_MOUSE Histone H1.4 OS=Mus musculus OX=10090 GN=H1-4 PE=1 SV=2</Data></Cell>
    <Cell><Data ss:Type="Number">1</Data></Cell>
    <Cell><Data ss:Type="Number">7</Data></Cell>
    <Cell><Data ss:Type="Number">3</Data></Cell>
    <Cell><Data ss:Type="Number">3</Data></Cell>
    <Cell><Data ss:Type="Number">29.7</Data></Cell>
    <Cell><Data ss:Type="Number">21.977</Data></Cell>
    <Cell><Data ss:Type="Number">232800000</Data></Cell>
   </Row>
   <Row>
    <Cell><Data ss:Type="String">sp|Q9JIF0|ANM1_MOUSE</Data></Cell>
    <Cell><Data ss:Type="String">Prmt1</Data></Cell>
    <Cell><Data ss:Type="String">sp|Q9JIF0|ANM1_MOUSE Protein arginine N-methyltransferase 1 OS=Mus musculus OX=10090 GN=Prmt1 PE=1 SV=1</Data></Cell>
    <Cell><Data ss:Type="Number">1</Data></Cell>
    <Cell><Data ss:Type="Number">4</Data></Cell>
    <Cell><Data ss:Type="Number">4</Data></Cell>
    <Cell><Data ss:Type="Number">4</Data></Cell>
    <Cell><Data ss:Type="Number">13.5</Data></Cell>
    <Cell><Data ss:Type="Number">42.435000000000002</Data></Cell>
    <Cell><Data ss:Type="Number">232770000</Data></Cell>
   </Row>
   <Row>
    <Cell><Data ss:Type="String">sp|Q7TPR4|ACTN1_MOUSE</Data></Cell>
    <Cell><Data ss:Type="String">Actn1</Data></Cell>
    <Cell><Data ss:Type="String">sp|Q7TPR4|ACTN1_MOUSE Alpha-actinin-1 OS=Mus musculus OX=10090 GN=Actn1 PE=1 SV=1</Data></Cell>
    <Cell><Data ss:Type="Number">1</Data></Cell>
    <Cell><Data ss:Type="Number">40</Data></Cell>
    <Cell><Data ss:Type="Number">26</Data></Cell>
    <Cell><Data ss:Type="Number">24</Data></Cell>
    <Cell><Data ss:Type="Number">57.6</Data></Cell>
    <Cell><Data ss:Type="Number">103.07</Data></Cell>
    <Cell><Data ss:Type="Number">231950000</Data></Cell>
   </Row>
   <Row>
    <Cell><Data ss:Type="String">sp|P47955|RLA1_MOUSE</Data></Cell>
    <Cell><Data ss:Type="String">Rplp1</Data></Cell>
    <Cell><Data ss:Type="String">sp|P47955|RLA1_MOUSE 60S acidic ribosomal protein P1 OS=Mus musculus OX=10090 GN=Rplp1 PE=1 SV=1</Data></Cell>
    <Cell><Data ss:Type="Number">1</Data></Cell>
    <Cell><Data ss:Type="Number">4</Data></Cell>
    <Cell><Data ss:Type="Number">4</Data></Cell>
    <Cell><Data ss:Type="Number">4</Data></Cell>
    <Cell><Data ss:Type="Number">89.5</Data></Cell>
    <Cell><Data ss:Type="Number">11.475</Data></Cell>
    <Cell><Data ss:Type="Number">231350000</Data></Cell>
   </Row>
   <Row>
    <Cell><Data ss:Type="String">sp|Q9CPW4|ARPC5_MOUSE</Data></Cell>
    <Cell><Data ss:Type="String">Arpc5</Data></Cell>
    <Cell><Data ss:Type="String">sp|Q9CPW4|ARPC5_MOUSE Actin-related protein 2/3 complex subunit 5 OS=Mus musculus OX=10090 GN=Arpc5 PE=1 SV=3</Data></Cell>
    <Cell><Data ss:Type="Number">1</Data></Cell>
    <Cell><Data ss:Type="Number">3</Data></Cell>
    <Cell><Data ss:Type="Number">3</Data></Cell>
    <Cell><Data ss:Type="Number">3</Data></Cell>
    <Cell><Data ss:Type="Number">29.1</Data></Cell>
    <Cell><Data ss:Type="Number">16.288</Data></Cell>
    <Cell><Data ss:Type="Number">229810000</Data></Cell>
   </Row>
   <Row>
    <Cell><Data ss:Type="String">sp|Q05144|RAC2_MOUSE;sp|Q8R527|RHOQ_MOUSE;sp|Q9ER71|RHOJ_MOUSE</Data></Cell>
    <Cell><Data ss:Type="String">Rac2</Data></Cell>
    <Cell><Data ss:Type="String">sp|Q05144|RAC2_MOUSE Ras-related C3 botulinum toxin substrate 2 OS=Mus musculus OX=10090 GN=Rac2 PE=1 SV=1</Data></Cell>
    <Cell><Data ss:Type="Number">3</Data></Cell>
    <Cell><Data ss:Type="Number">10</Data></Cell>
    <Cell><Data ss:Type="Number">4</Data></Cell>
    <Cell><Data ss:Type="Number">4</Data></Cell>
    <Cell><Data ss:Type="Number">50</Data></Cell>
    <Cell><Data ss:Type="Number">21.440999999999999</Data></Cell>
    <Cell><Data ss:Type="Number">229800000</Data></Cell>
   </Row>
   <Row>
    <Cell><Data ss:Type="String">sp|P60766|CDC42_MOUSE</Data></Cell>
    <Cell><Data ss:Type="String">Cdc42</Data></Cell>
    <Cell><Data ss:Type="String">sp|P60766|CDC42_MOUSE Cell division control protein 42 homolog OS=Mus musculus OX=10090 GN=Cdc42 PE=1 SV=2</Data></Cell>
    <Cell><Data ss:Type="Number">1</Data></Cell>
    <Cell><Data ss:Type="Number">6</Data></Cell>
    <Cell><Data ss:Type="Number">5</Data></Cell>
    <Cell><Data ss:Type="Number">5</Data></Cell>
    <Cell><Data ss:Type="Number">38.200000000000003</Data></Cell>
    <Cell><Data ss:Type="Number">21.257999999999999</Data></Cell>
    <Cell><Data ss:Type="Number">229680000</Data></Cell>
   </Row>
   <Row>
    <Cell><Data ss:Type="String">sp|Q8R081|HNRPL_MOUSE</Data></Cell>
    <Cell><Data ss:Type="String">Hnrnpl</Data></Cell>
    <Cell><Data ss:Type="String">sp|Q8R081|HNRPL_MOUSE Heterogeneous nuclear ribonucleoprotein L OS=Mus musculus OX=10090 GN=Hnrnpl PE=1 SV=2</Data></Cell>
    <Cell><Data ss:Type="Number">1</Data></Cell>
    <Cell><Data ss:Type="Number">16</Data></Cell>
    <Cell><Data ss:Type="Number">16</Data></Cell>
    <Cell><Data ss:Type="Number">16</Data></Cell>
    <Cell><Data ss:Type="Number">42.7</Data></Cell>
    <Cell><Data ss:Type="Number">63.963000000000001</Data></Cell>
    <Cell><Data ss:Type="Number">227250000</Data></Cell>
   </Row>
   <Row>
    <Cell><Data ss:Type="String">sp|P19324|SERPH_MOUSE</Data></Cell>
    <Cell><Data ss:Type="String">Serpinh1</Data></Cell>
    <Cell><Data ss:Type="String">sp|P19324|SERPH_MOUSE Serpin H1 OS=Mus musculus OX=10090 GN=Serpinh1 PE=1 SV=3</Data></Cell>
    <Cell><Data ss:Type="Number">1</Data></Cell>
    <Cell><Data ss:Type="Number">17</Data></Cell>
    <Cell><Data ss:Type="Number">17</Data></Cell>
    <Cell><Data ss:Type="Number">17</Data></Cell>
    <Cell><Data ss:Type="Number">47</Data></Cell>
    <Cell><Data ss:Type="Number">46.533000000000001</Data></Cell>
    <Cell><Data ss:Type="Number">226160000</Data></Cell>
   </Row>
   <Row>
    <Cell><Data ss:Type="String">sp|Q99JI6|RAP1B_MOUSE</Data></Cell>
    <Cell><Data ss:Type="String">Rap1b</Data></Cell>
    <Cell><Data ss:Type="String">sp|Q99JI6|RAP1B_MOUSE Ras-related protein Rap-1b OS=Mus musculus OX=10090 GN=Rap1b PE=1 SV=2</Data></Cell>
    <Cell><Data ss:Type="Number">1</Data></Cell>
    <Cell><Data ss:Type="Number">11</Data></Cell>
    <Cell><Data ss:Type="Number">4</Data></Cell>
    <Cell><Data ss:Type="Number">4</Data></Cell>
    <Cell><Data ss:Type="Number">64.099999999999994</Data></Cell>
    <Cell><Data ss:Type="Number">20.824999999999999</Data></Cell>
    <Cell><Data ss:Type="Number">225120000</Data></Cell>
   </Row>
   <Row>
    <Cell><Data ss:Type="String">sp|Q9R1Q7|PLP2_MOUSE</Data></Cell>
    <Cell><Data ss:Type="String">Plp2</Data></Cell>
    <Cell><Data ss:Type="String">sp|Q9R1Q7|PLP2_MOUSE Proteolipid protein 2 OS=Mus musculus OX=10090 GN=Plp2 PE=1 SV=1</Data></Cell>
    <Cell><Data ss:Type="Number">1</Data></Cell>
    <Cell><Data ss:Type="Number">2</Data></Cell>
    <Cell><Data ss:Type="Number">2</Data></Cell>
    <Cell><Data ss:Type="Number">2</Data></Cell>
    <Cell><Data ss:Type="Number">17.8</Data></Cell>
    <Cell><Data ss:Type="Number">16.606999999999999</Data></Cell>
    <Cell><Data ss:Type="Number">222840000</Data></Cell>
   </Row>
   <Row>
    <Cell><Data ss:Type="String">sp|Q8BND5|QSOX1_MOUSE</Data></Cell>
    <Cell><Data ss:Type="String">Qsox1</Data></Cell>
    <Cell><Data ss:Type="String">sp|Q8BND5|QSOX1_MOUSE Sulfhydryl oxidase 1 OS=Mus musculus OX=10090 GN=Qsox1 PE=1 SV=1</Data></Cell>
    <Cell><Data ss:Type="Number">1</Data></Cell>
    <Cell><Data ss:Type="Number">5</Data></Cell>
    <Cell><Data ss:Type="Number">5</Data></Cell>
    <Cell><Data ss:Type="Number">5</Data></Cell>
    <Cell><Data ss:Type="Number">7.8</Data></Cell>
    <Cell><Data ss:Type="Number">82.784000000000006</Data></Cell>
    <Cell><Data ss:Type="Number">221240000</Data></Cell>
   </Row>
   <Row>
    <Cell><Data ss:Type="String">sp|Q9EPL8|IPO7_MOUSE</Data></Cell>
    <Cell><Data ss:Type="String">Ipo7</Data></Cell>
    <Cell><Data ss:Type="String">sp|Q9EPL8|IPO7_MOUSE Importin-7 OS=Mus musculus OX=10090 GN=Ipo7 PE=1 SV=2</Data></Cell>
    <Cell><Data ss:Type="Number">1</Data></Cell>
    <Cell><Data ss:Type="Number">12</Data></Cell>
    <Cell><Data ss:Type="Number">12</Data></Cell>
    <Cell><Data ss:Type="Number">12</Data></Cell>
    <Cell><Data ss:Type="Number">16</Data></Cell>
    <Cell><Data ss:Type="Number">119.49</Data></Cell>
    <Cell><Data ss:Type="Number">220720000</Data></Cell>
   </Row>
   <Row>
    <Cell><Data ss:Type="String">sp|Q78ZA7|NP1L4_MOUSE</Data></Cell>
    <Cell><Data ss:Type="String">Nap1l4</Data></Cell>
    <Cell><Data ss:Type="String">sp|Q78ZA7|NP1L4_MOUSE Nucleosome assembly protein 1-like 4 OS=Mus musculus OX=10090 GN=Nap1l4 PE=1 SV=1</Data></Cell>
    <Cell><Data ss:Type="Number">1</Data></Cell>
    <Cell><Data ss:Type="Number">6</Data></Cell>
    <Cell><Data ss:Type="Number">6</Data></Cell>
    <Cell><Data ss:Type="Number">5</Data></Cell>
    <Cell><Data ss:Type="Number">26.4</Data></Cell>
    <Cell><Data ss:Type="Number">42.679000000000002</Data></Cell>
    <Cell><Data ss:Type="Number">220340000</Data></Cell>
   </Row>
   <Row>
    <Cell><Data ss:Type="String">sp|Q8BG05|ROA3_MOUSE</Data></Cell>
    <Cell><Data ss:Type="String">Hnrnpa3</Data></Cell>
    <Cell><Data ss:Type="String">sp|Q8BG05|ROA3_MOUSE Heterogeneous nuclear ribonucleoprotein A3 OS=Mus musculus OX=10090 GN=Hnrnpa3 PE=1 SV=1</Data></Cell>
    <Cell><Data ss:Type="Number">1</Data></Cell>
    <Cell><Data ss:Type="Number">13</Data></Cell>
    <Cell><Data ss:Type="Number">13</Data></Cell>
    <Cell><Data ss:Type="Number">13</Data></Cell>
    <Cell><Data ss:Type="Number">37.5</Data></Cell>
    <Cell><Data ss:Type="Number">39.652000000000001</Data></Cell>
    <Cell><Data ss:Type="Number">220180000</Data></Cell>
   </Row>
   <Row>
    <Cell><Data ss:Type="String">sp|P98064|MASP1_MOUSE</Data></Cell>
    <Cell><Data ss:Type="String">Masp1</Data></Cell>
    <Cell><Data ss:Type="String">sp|P98064|MASP1_MOUSE Mannan-binding lectin serine protease 1 OS=Mus musculus OX=10090 GN=Masp1 PE=1 SV=2</Data></Cell>
    <Cell><Data ss:Type="Number">1</Data></Cell>
    <Cell><Data ss:Type="Number">3</Data></Cell>
    <Cell><Data ss:Type="Number">3</Data></Cell>
    <Cell><Data ss:Type="Number">3</Data></Cell>
    <Cell><Data ss:Type="Number">4.3</Data></Cell>
    <Cell><Data ss:Type="Number">79.966999999999999</Data></Cell>
    <Cell><Data ss:Type="Number">220160000</Data></Cell>
   </Row>
   <Row>
    <Cell><Data ss:Type="String">sp|O88200|CLC11_MOUSE</Data></Cell>
    <Cell><Data ss:Type="String">Clec11a</Data></Cell>
    <Cell><Data ss:Type="String">sp|O88200|CLC11_MOUSE C-type lectin domain family 11 member A OS=Mus musculus OX=10090 GN=Clec11a PE=1 SV=1</Data></Cell>
    <Cell><Data ss:Type="Number">1</Data></Cell>
    <Cell><Data ss:Type="Number">2</Data></Cell>
    <Cell><Data ss:Type="Number">2</Data></Cell>
    <Cell><Data ss:Type="Number">2</Data></Cell>
    <Cell><Data ss:Type="Number">7.6</Data></Cell>
    <Cell><Data ss:Type="Number">36.451000000000001</Data></Cell>
    <Cell><Data ss:Type="Number">219910000</Data></Cell>
   </Row>
   <Row>
    <Cell><Data ss:Type="String">sp|Q8C129|LCAP_MOUSE</Data></Cell>
    <Cell><Data ss:Type="String">Lnpep</Data></Cell>
    <Cell><Data ss:Type="String">sp|Q8C129|LCAP_MOUSE Leucyl-cystinyl aminopeptidase OS=Mus musculus OX=10090 GN=Lnpep PE=1 SV=1</Data></Cell>
    <Cell><Data ss:Type="Number">1</Data></Cell>
    <Cell><Data ss:Type="Number">26</Data></Cell>
    <Cell><Data ss:Type="Number">26</Data></Cell>
    <Cell><Data ss:Type="Number">26</Data></Cell>
    <Cell><Data ss:Type="Number">32.799999999999997</Data></Cell>
    <Cell><Data ss:Type="Number">117.3</Data></Cell>
    <Cell><Data ss:Type="Number">219720000</Data></Cell>
   </Row>
   <Row>
    <Cell><Data ss:Type="String">sp|Q8BLF1|NCEH1_MOUSE</Data></Cell>
    <Cell><Data ss:Type="String">Nceh1</Data></Cell>
    <Cell><Data ss:Type="String">sp|Q8BLF1|NCEH1_MOUSE Neutral cholesterol ester hydrolase 1 OS=Mus musculus OX=10090 GN=Nceh1 PE=1 SV=1</Data></Cell>
    <Cell><Data ss:Type="Number">1</Data></Cell>
    <Cell><Data ss:Type="Number">11</Data></Cell>
    <Cell><Data ss:Type="Number">11</Data></Cell>
    <Cell><Data ss:Type="Number">11</Data></Cell>
    <Cell><Data ss:Type="Number">32.4</Data></Cell>
    <Cell><Data ss:Type="Number">45.738999999999997</Data></Cell>
    <Cell><Data ss:Type="Number">219250000</Data></Cell>
   </Row>
   <Row>
    <Cell><Data ss:Type="String">sp|Q8R2Y8|PTH2_MOUSE</Data></Cell>
    <Cell><Data ss:Type="String">Ptrh2</Data></Cell>
    <Cell><Data ss:Type="String">sp|Q8R2Y8|PTH2_MOUSE Peptidyl-tRNA hydrolase 2, mitochondrial OS=Mus musculus OX=10090 GN=Ptrh2 PE=1 SV=1</Data></Cell>
    <Cell><Data ss:Type="Number">1</Data></Cell>
    <Cell><Data ss:Type="Number">5</Data></Cell>
    <Cell><Data ss:Type="Number">5</Data></Cell>
    <Cell><Data ss:Type="Number">5</Data></Cell>
    <Cell><Data ss:Type="Number">46.4</Data></Cell>
    <Cell><Data ss:Type="Number">19.526</Data></Cell>
    <Cell><Data ss:Type="Number">218580000</Data></Cell>
   </Row>
   <Row>
    <Cell><Data ss:Type="String">sp|B9EJ86|OSBL8_MOUSE;sp|Q9ER64|OSBL5_MOUSE</Data></Cell>
    <Cell><Data ss:Type="String">Osbpl8</Data></Cell>
    <Cell><Data ss:Type="String">sp|B9EJ86|OSBL8_MOUSE Oxysterol-binding protein-related protein 8 OS=Mus musculus OX=10090 GN=Osbpl8 PE=1 SV=1</Data></Cell>
    <Cell><Data ss:Type="Number">2</Data></Cell>
    <Cell><Data ss:Type="Number">24</Data></Cell>
    <Cell><Data ss:Type="Number">24</Data></Cell>
    <Cell><Data ss:Type="Number">24</Data></Cell>
    <Cell><Data ss:Type="Number">36</Data></Cell>
    <Cell><Data ss:Type="Number">101.27</Data></Cell>
    <Cell><Data ss:Type="Number">218540000</Data></Cell>
   </Row>
   <Row>
    <Cell><Data ss:Type="String">sp|Q62186|SSRD_MOUSE</Data></Cell>
    <Cell><Data ss:Type="String">Ssr4</Data></Cell>
    <Cell><Data ss:Type="String">sp|Q62186|SSRD_MOUSE Translocon-associated protein subunit delta OS=Mus musculus OX=10090 GN=Ssr4 PE=1 SV=1</Data></Cell>
    <Cell><Data ss:Type="Number">1</Data></Cell>
    <Cell><Data ss:Type="Number">5</Data></Cell>
    <Cell><Data ss:Type="Number">5</Data></Cell>
    <Cell><Data ss:Type="Number">5</Data></Cell>
    <Cell><Data ss:Type="Number">36.6</Data></Cell>
    <Cell><Data ss:Type="Number">18.936</Data></Cell>
    <Cell><Data ss:Type="Number">218370000</Data></Cell>
   </Row>
   <Row>
    <Cell><Data ss:Type="String">sp|P14901|HMOX1_MOUSE</Data></Cell>
    <Cell><Data ss:Type="String">Hmox1</Data></Cell>
    <Cell><Data ss:Type="String">sp|P14901|HMOX1_MOUSE Heme oxygenase 1 OS=Mus musculus OX=10090 GN=Hmox1 PE=1 SV=1</Data></Cell>
    <Cell><Data ss:Type="Number">1</Data></Cell>
    <Cell><Data ss:Type="Number">13</Data></Cell>
    <Cell><Data ss:Type="Number">13</Data></Cell>
    <Cell><Data ss:Type="Number">13</Data></Cell>
    <Cell><Data ss:Type="Number">63.7</Data></Cell>
    <Cell><Data ss:Type="Number">32.927999999999997</Data></Cell>
    <Cell><Data ss:Type="Number">218090000</Data></Cell>
   </Row>
   <Row>
    <Cell><Data ss:Type="String">sp|Q8QZT1|THIL_MOUSE</Data></Cell>
    <Cell><Data ss:Type="String">Acat1</Data></Cell>
    <Cell><Data ss:Type="String">sp|Q8QZT1|THIL_MOUSE Acetyl-CoA acetyltransferase, mitochondrial OS=Mus musculus OX=10090 GN=Acat1 PE=1 SV=1</Data></Cell>
    <Cell><Data ss:Type="Number">1</Data></Cell>
    <Cell><Data ss:Type="Number">12</Data></Cell>
    <Cell><Data ss:Type="Number">12</Data></Cell>
    <Cell><Data ss:Type="Number">12</Data></Cell>
    <Cell><Data ss:Type="Number">37.5</Data></Cell>
    <Cell><Data ss:Type="Number">44.816000000000003</Data></Cell>
    <Cell><Data ss:Type="Number">216910000</Data></Cell>
   </Row>
   <Row>
    <Cell><Data ss:Type="String">sp|Q8VEM8|MPCP_MOUSE</Data></Cell>
    <Cell><Data ss:Type="String">Slc25a3</Data></Cell>
    <Cell><Data ss:Type="String">sp|Q8VEM8|MPCP_MOUSE Phosphate carrier protein, mitochondrial OS=Mus musculus OX=10090 GN=Slc25a3 PE=1 SV=1</Data></Cell>
    <Cell><Data ss:Type="Number">1</Data></Cell>
    <Cell><Data ss:Type="Number">12</Data></Cell>
    <Cell><Data ss:Type="Number">12</Data></Cell>
    <Cell><Data ss:Type="Number">12</Data></Cell>
    <Cell><Data ss:Type="Number">32.5</Data></Cell>
    <Cell><Data ss:Type="Number">39.631999999999998</Data></Cell>
    <Cell><Data ss:Type="Number">216830000</Data></Cell>
   </Row>
   <Row>
    <Cell><Data ss:Type="String">sp|Q8BG32|PSD11_MOUSE</Data></Cell>
    <Cell><Data ss:Type="String">Psmd11</Data></Cell>
    <Cell><Data ss:Type="String">sp|Q8BG32|PSD11_MOUSE 26S proteasome non-ATPase regulatory subunit 11 OS=Mus musculus OX=10090 GN=Psmd11 PE=1 SV=3</Data></Cell>
    <Cell><Data ss:Type="Number">1</Data></Cell>
    <Cell><Data ss:Type="Number">12</Data></Cell>
    <Cell><Data ss:Type="Number">12</Data></Cell>
    <Cell><Data ss:Type="Number">12</Data></Cell>
    <Cell><Data ss:Type="Number">36.5</Data></Cell>
    <Cell><Data ss:Type="Number">47.436</Data></Cell>
    <Cell><Data ss:Type="Number">216040000</Data></Cell>
   </Row>
   <Row>
    <Cell><Data ss:Type="String">sp|O88844|IDHC_MOUSE</Data></Cell>
    <Cell><Data ss:Type="String">Idh1</Data></Cell>
    <Cell><Data ss:Type="String">sp|O88844|IDHC_MOUSE Isocitrate dehydrogenase [NADP] cytoplasmic OS=Mus musculus OX=10090 GN=Idh1 PE=1 SV=2</Data></Cell>
    <Cell><Data ss:Type="Number">1</Data></Cell>
    <Cell><Data ss:Type="Number">16</Data></Cell>
    <Cell><Data ss:Type="Number">15</Data></Cell>
    <Cell><Data ss:Type="Number">15</Data></Cell>
    <Cell><Data ss:Type="Number">41.1</Data></Cell>
    <Cell><Data ss:Type="Number">46.673999999999999</Data></Cell>
    <Cell><Data ss:Type="Number">215620000</Data></Cell>
   </Row>
   <Row>
    <Cell><Data ss:Type="String">sp|Q9D8W5|PSD12_MOUSE</Data></Cell>
    <Cell><Data ss:Type="String">Psmd12</Data></Cell>
    <Cell><Data ss:Type="String">sp|Q9D8W5|PSD12_MOUSE 26S proteasome non-ATPase regulatory subunit 12 OS=Mus musculus OX=10090 GN=Psmd12 PE=1 SV=4</Data></Cell>
    <Cell><Data ss:Type="Number">1</Data></Cell>
    <Cell><Data ss:Type="Number">9</Data></Cell>
    <Cell><Data ss:Type="Number">9</Data></Cell>
    <Cell><Data ss:Type="Number">9</Data></Cell>
    <Cell><Data ss:Type="Number">23.2</Data></Cell>
    <Cell><Data ss:Type="Number">52.895000000000003</Data></Cell>
    <Cell><Data ss:Type="Number">213880000</Data></Cell>
   </Row>
   <Row>
    <Cell><Data ss:Type="String">sp|Q91VI7|RINI_MOUSE</Data></Cell>
    <Cell><Data ss:Type="String">Rnh1</Data></Cell>
    <Cell><Data ss:Type="String">sp|Q91VI7|RINI_MOUSE Ribonuclease inhibitor OS=Mus musculus OX=10090 GN=Rnh1 PE=1 SV=1</Data></Cell>
    <Cell><Data ss:Type="Number">1</Data></Cell>
    <Cell><Data ss:Type="Number">25</Data></Cell>
    <Cell><Data ss:Type="Number">25</Data></Cell>
    <Cell><Data ss:Type="Number">25</Data></Cell>
    <Cell><Data ss:Type="Number">83.3</Data></Cell>
    <Cell><Data ss:Type="Number">49.816000000000003</Data></Cell>
    <Cell><Data ss:Type="Number">212630000</Data></Cell>
   </Row>
   <Row>
    <Cell><Data ss:Type="String">sp|Q8R2Q8|BST2_MOUSE</Data></Cell>
    <Cell><Data ss:Type="String">Bst2</Data></Cell>
    <Cell><Data ss:Type="String">sp|Q8R2Q8|BST2_MOUSE Bone marrow stromal antigen 2 OS=Mus musculus OX=10090 GN=Bst2 PE=1 SV=1</Data></Cell>
    <Cell><Data ss:Type="Number">1</Data></Cell>
    <Cell><Data ss:Type="Number">4</Data></Cell>
    <Cell><Data ss:Type="Number">4</Data></Cell>
    <Cell><Data ss:Type="Number">4</Data></Cell>
    <Cell><Data ss:Type="Number">17.399999999999999</Data></Cell>
    <Cell><Data ss:Type="Number">19.152000000000001</Data></Cell>
    <Cell><Data ss:Type="Number">212220000</Data></Cell>
   </Row>
   <Row>
    <Cell><Data ss:Type="String">sp|O35609|SCAM3_MOUSE</Data></Cell>
    <Cell><Data ss:Type="String">Scamp3</Data></Cell>
    <Cell><Data ss:Type="String">sp|O35609|SCAM3_MOUSE Secretory carrier-associated membrane protein 3 OS=Mus musculus OX=10090 GN=Scamp3 PE=1 SV=3</Data></Cell>
    <Cell><Data ss:Type="Number">1</Data></Cell>
    <Cell><Data ss:Type="Number">6</Data></Cell>
    <Cell><Data ss:Type="Number">6</Data></Cell>
    <Cell><Data ss:Type="Number">6</Data></Cell>
    <Cell><Data ss:Type="Number">27.2</Data></Cell>
    <Cell><Data ss:Type="Number">38.457999999999998</Data></Cell>
    <Cell><Data ss:Type="Number">212040000</Data></Cell>
   </Row>
   <Row>
    <Cell><Data ss:Type="String">sp|P99027|RLA2_MOUSE</Data></Cell>
    <Cell><Data ss:Type="String">Rplp2</Data></Cell>
    <Cell><Data ss:Type="String">sp|P99027|RLA2_MOUSE 60S acidic ribosomal protein P2 OS=Mus musculus OX=10090 GN=Rplp2 PE=1 SV=3</Data></Cell>
    <Cell><Data ss:Type="Number">1</Data></Cell>
    <Cell><Data ss:Type="Number">7</Data></Cell>
    <Cell><Data ss:Type="Number">7</Data></Cell>
    <Cell><Data ss:Type="Number">7</Data></Cell>
    <Cell><Data ss:Type="Number">85.2</Data></Cell>
    <Cell><Data ss:Type="Number">11.651</Data></Cell>
    <Cell><Data ss:Type="Number">210950000</Data></Cell>
   </Row>
   <Row>
    <Cell><Data ss:Type="String">sp|Q8JZX4|SPF45_MOUSE</Data></Cell>
    <Cell><Data ss:Type="String">Rbm17</Data></Cell>
    <Cell><Data ss:Type="String">sp|Q8JZX4|SPF45_MOUSE Splicing factor 45 OS=Mus musculus OX=10090 GN=Rbm17 PE=1 SV=1</Data></Cell>
    <Cell><Data ss:Type="Number">1</Data></Cell>
    <Cell><Data ss:Type="Number">5</Data></Cell>
    <Cell><Data ss:Type="Number">5</Data></Cell>
    <Cell><Data ss:Type="Number">5</Data></Cell>
    <Cell><Data ss:Type="Number">14.3</Data></Cell>
    <Cell><Data ss:Type="Number">45.302999999999997</Data></Cell>
    <Cell><Data ss:Type="Number">209300000</Data></Cell>
   </Row>
   <Row>
    <Cell><Data ss:Type="String">sp|Q9JHU4|DYHC1_MOUSE</Data></Cell>
    <Cell><Data ss:Type="String">Dync1h1</Data></Cell>
    <Cell><Data ss:Type="String">sp|Q9JHU4|DYHC1_MOUSE Cytoplasmic dynein 1 heavy chain 1 OS=Mus musculus OX=10090 GN=Dync1h1 PE=1 SV=2</Data></Cell>
    <Cell><Data ss:Type="Number">1</Data></Cell>
    <Cell><Data ss:Type="Number">94</Data></Cell>
    <Cell><Data ss:Type="Number">94</Data></Cell>
    <Cell><Data ss:Type="Number">94</Data></Cell>
    <Cell><Data ss:Type="Number">27.1</Data></Cell>
    <Cell><Data ss:Type="Number">532.04</Data></Cell>
    <Cell><Data ss:Type="Number">208060000</Data></Cell>
   </Row>
   <Row>
    <Cell><Data ss:Type="String">sp|P97430|SLPI_MOUSE</Data></Cell>
    <Cell><Data ss:Type="String">Slpi</Data></Cell>
    <Cell><Data ss:Type="String">sp|P97430|SLPI_MOUSE Antileukoproteinase OS=Mus musculus OX=10090 GN=Slpi PE=1 SV=1</Data></Cell>
    <Cell><Data ss:Type="Number">1</Data></Cell>
    <Cell><Data ss:Type="Number">2</Data></Cell>
    <Cell><Data ss:Type="Number">2</Data></Cell>
    <Cell><Data ss:Type="Number">2</Data></Cell>
    <Cell><Data ss:Type="Number">15.3</Data></Cell>
    <Cell><Data ss:Type="Number">14.308</Data></Cell>
    <Cell><Data ss:Type="Number">207740000</Data></Cell>
   </Row>
   <Row>
    <Cell><Data ss:Type="String">sp|P97300|NPTN_MOUSE</Data></Cell>
    <Cell><Data ss:Type="String">Nptn</Data></Cell>
    <Cell><Data ss:Type="String">sp|P97300|NPTN_MOUSE Neuroplastin OS=Mus musculus OX=10090 GN=Nptn PE=1 SV=3</Data></Cell>
    <Cell><Data ss:Type="Number">1</Data></Cell>
    <Cell><Data ss:Type="Number">9</Data></Cell>
    <Cell><Data ss:Type="Number">9</Data></Cell>
    <Cell><Data ss:Type="Number">9</Data></Cell>
    <Cell><Data ss:Type="Number">22.7</Data></Cell>
    <Cell><Data ss:Type="Number">44.372999999999998</Data></Cell>
    <Cell><Data ss:Type="Number">207720000</Data></Cell>
   </Row>
   <Row>
    <Cell><Data ss:Type="String">sp|G5E829|AT2B1_MOUSE;sp|Q9R0K7|AT2B2_MOUSE</Data></Cell>
    <Cell><Data ss:Type="String">Atp2b1</Data></Cell>
    <Cell><Data ss:Type="String">sp|G5E829|AT2B1_MOUSE Plasma membrane calcium-transporting ATPase 1 OS=Mus musculus OX=10090 GN=Atp2b1 PE=1 SV=1</Data></Cell>
    <Cell><Data ss:Type="Number">2</Data></Cell>
    <Cell><Data ss:Type="Number">30</Data></Cell>
    <Cell><Data ss:Type="Number">30</Data></Cell>
    <Cell><Data ss:Type="Number">23</Data></Cell>
    <Cell><Data ss:Type="Number">31.2</Data></Cell>
    <Cell><Data ss:Type="Number">134.75</Data></Cell>
    <Cell><Data ss:Type="Number">206630000</Data></Cell>
   </Row>
   <Row>
    <Cell><Data ss:Type="String">sp|Q8BP47|SYNC_MOUSE</Data></Cell>
    <Cell><Data ss:Type="String">NARS1</Data></Cell>
    <Cell><Data ss:Type="String">sp|Q8BP47|SYNC_MOUSE Asparagine&#45;-tRNA ligase, cytoplasmic OS=Mus musculus OX=10090 GN=NARS1 PE=1 SV=2</Data></Cell>
    <Cell><Data ss:Type="Number">1</Data></Cell>
    <Cell><Data ss:Type="Number">17</Data></Cell>
    <Cell><Data ss:Type="Number">17</Data></Cell>
    <Cell><Data ss:Type="Number">17</Data></Cell>
    <Cell><Data ss:Type="Number">37.700000000000003</Data></Cell>
    <Cell><Data ss:Type="Number">64.278999999999996</Data></Cell>
    <Cell><Data ss:Type="Number">204470000</Data></Cell>
   </Row>
   <Row>
    <Cell><Data ss:Type="String">sp|Q8VDL4|ADPGK_MOUSE</Data></Cell>
    <Cell><Data ss:Type="String">Adpgk</Data></Cell>
    <Cell><Data ss:Type="String">sp|Q8VDL4|ADPGK_MOUSE ADP-dependent glucokinase OS=Mus musculus OX=10090 GN=Adpgk PE=1 SV=2</Data></Cell>
    <Cell><Data ss:Type="Number">1</Data></Cell>
    <Cell><Data ss:Type="Number">7</Data></Cell>
    <Cell><Data ss:Type="Number">7</Data></Cell>
    <Cell><Data ss:Type="Number">7</Data></Cell>
    <Cell><Data ss:Type="Number">19.399999999999999</Data></Cell>
    <Cell><Data ss:Type="Number">53.902000000000001</Data></Cell>
    <Cell><Data ss:Type="Number">203430000</Data></Cell>
   </Row>
   <Row>
    <Cell><Data ss:Type="String">sp|O35887|CALU_MOUSE</Data></Cell>
    <Cell><Data ss:Type="String">Calu</Data></Cell>
    <Cell><Data ss:Type="String">sp|O35887|CALU_MOUSE Calumenin OS=Mus musculus OX=10090 GN=Calu PE=1 SV=1</Data></Cell>
    <Cell><Data ss:Type="Number">1</Data></Cell>
    <Cell><Data ss:Type="Number">16</Data></Cell>
    <Cell><Data ss:Type="Number">16</Data></Cell>
    <Cell><Data ss:Type="Number">16</Data></Cell>
    <Cell><Data ss:Type="Number">61</Data></Cell>
    <Cell><Data ss:Type="Number">37.063000000000002</Data></Cell>
    <Cell><Data ss:Type="Number">202720000</Data></Cell>
   </Row>
   <Row>
    <Cell><Data ss:Type="String">sp|Q60932|VDAC1_MOUSE</Data></Cell>
    <Cell><Data ss:Type="String">Vdac1</Data></Cell>
    <Cell><Data ss:Type="String">sp|Q60932|VDAC1_MOUSE Voltage-dependent anion-selective channel protein 1 OS=Mus musculus OX=10090 GN=Vdac1 PE=1 SV=3</Data></Cell>
    <Cell><Data ss:Type="Number">1</Data></Cell>
    <Cell><Data ss:Type="Number">13</Data></Cell>
    <Cell><Data ss:Type="Number">13</Data></Cell>
    <Cell><Data ss:Type="Number">13</Data></Cell>
    <Cell><Data ss:Type="Number">61.8</Data></Cell>
    <Cell><Data ss:Type="Number">32.350999999999999</Data></Cell>
    <Cell><Data ss:Type="Number">200150000</Data></Cell>
   </Row>
   <Row>
    <Cell><Data ss:Type="String">sp|P62830|RL23_MOUSE</Data></Cell>
    <Cell><Data ss:Type="String">Rpl23</Data></Cell>
    <Cell><Data ss:Type="String">sp|P62830|RL23_MOUSE 60S ribosomal protein L23 OS=Mus musculus OX=10090 GN=Rpl23 PE=1 SV=1</Data></Cell>
    <Cell><Data ss:Type="Number">1</Data></Cell>
    <Cell><Data ss:Type="Number">5</Data></Cell>
    <Cell><Data ss:Type="Number">5</Data></Cell>
    <Cell><Data ss:Type="Number">5</Data></Cell>
    <Cell><Data ss:Type="Number">49.3</Data></Cell>
    <Cell><Data ss:Type="Number">14.865</Data></Cell>
    <Cell><Data ss:Type="Number">200010000</Data></Cell>
   </Row>
   <Row>
    <Cell><Data ss:Type="String">sp|Q8BGQ7|SYAC_MOUSE</Data></Cell>
    <Cell><Data ss:Type="String">Aars</Data></Cell>
    <Cell><Data ss:Type="String">sp|Q8BGQ7|SYAC_MOUSE Alanine&#45;-tRNA ligase, cytoplasmic OS=Mus musculus OX=10090 GN=Aars PE=1 SV=1</Data></Cell>
    <Cell><Data ss:Type="Number">1</Data></Cell>
    <Cell><Data ss:Type="Number">19</Data></Cell>
    <Cell><Data ss:Type="Number">19</Data></Cell>
    <Cell><Data ss:Type="Number">19</Data></Cell>
    <Cell><Data ss:Type="Number">27.2</Data></Cell>
    <Cell><Data ss:Type="Number">106.91</Data></Cell>
    <Cell><Data ss:Type="Number">197820000</Data></Cell>
   </Row>
   <Row>
    <Cell><Data ss:Type="String">sp|P53395|ODB2_MOUSE</Data></Cell>
    <Cell><Data ss:Type="String">Dbt</Data></Cell>
    <Cell><Data ss:Type="String">sp|P53395|ODB2_MOUSE Lipoamide acyltransferase component of branched-chain alpha-keto acid dehydrogenase complex, mitochondrial OS=Mus musculus OX=10090 GN=Dbt PE=1 SV=2</Data></Cell>
    <Cell><Data ss:Type="Number">1</Data></Cell>
    <Cell><Data ss:Type="Number">12</Data></Cell>
    <Cell><Data ss:Type="Number">12</Data></Cell>
    <Cell><Data ss:Type="Number">12</Data></Cell>
    <Cell><Data ss:Type="Number">29.7</Data></Cell>
    <Cell><Data ss:Type="Number">53.246000000000002</Data></Cell>
    <Cell><Data ss:Type="Number">197750000</Data></Cell>
   </Row>
   <Row>
    <Cell><Data ss:Type="String">sp|Q6ZQM8|UD17C_MOUSE;sp|Q62452|UD19_MOUSE;sp|Q64435|UD16_MOUSE;sp|P70691|UD12_MOUSE;sp|Q63886|UD11_MOUSE;sp|P17717|UDB17_MOUSE</Data></Cell>
    <Cell><Data ss:Type="String">Ugt1a7c</Data></Cell>
    <Cell><Data ss:Type="String">sp|Q6ZQM8|UD17C_MOUSE UDP-glucuronosyltransferase 1-7C OS=Mus musculus OX=10090 GN=Ugt1a7c PE=1 SV=1</Data></Cell>
    <Cell><Data ss:Type="Number">6</Data></Cell>
    <Cell><Data ss:Type="Number">14</Data></Cell>
    <Cell><Data ss:Type="Number">14</Data></Cell>
    <Cell><Data ss:Type="Number">14</Data></Cell>
    <Cell><Data ss:Type="Number">36.9</Data></Cell>
    <Cell><Data ss:Type="Number">59.756999999999998</Data></Cell>
    <Cell><Data ss:Type="Number">197580000</Data></Cell>
   </Row>
   <Row>
    <Cell><Data ss:Type="String">sp|P09055|ITB1_MOUSE</Data></Cell>
    <Cell><Data ss:Type="String">Itgb1</Data></Cell>
    <Cell><Data ss:Type="String">sp|P09055|ITB1_MOUSE Integrin beta-1 OS=Mus musculus OX=10090 GN=Itgb1 PE=1 SV=1</Data></Cell>
    <Cell><Data ss:Type="Number">1</Data></Cell>
    <Cell><Data ss:Type="Number">17</Data></Cell>
    <Cell><Data ss:Type="Number">17</Data></Cell>
    <Cell><Data ss:Type="Number">17</Data></Cell>
    <Cell><Data ss:Type="Number">24.9</Data></Cell>
    <Cell><Data ss:Type="Number">88.230999999999995</Data></Cell>
    <Cell><Data ss:Type="Number">195570000</Data></Cell>
   </Row>
   <Row>
    <Cell><Data ss:Type="String">sp|Q9QXX4|CMC2_MOUSE</Data></Cell>
    <Cell><Data ss:Type="String">Slc25a13</Data></Cell>
    <Cell><Data ss:Type="String">sp|Q9QXX4|CMC2_MOUSE Calcium-binding mitochondrial carrier protein Aralar2 OS=Mus musculus OX=10090 GN=Slc25a13 PE=1 SV=1</Data></Cell>
    <Cell><Data ss:Type="Number">1</Data></Cell>
    <Cell><Data ss:Type="Number">20</Data></Cell>
    <Cell><Data ss:Type="Number">20</Data></Cell>
    <Cell><Data ss:Type="Number">17</Data></Cell>
    <Cell><Data ss:Type="Number">32.1</Data></Cell>
    <Cell><Data ss:Type="Number">74.465999999999994</Data></Cell>
    <Cell><Data ss:Type="Number">195360000</Data></Cell>
   </Row>
   <Row>
    <Cell><Data ss:Type="String">sp|P63082|VATL_MOUSE</Data></Cell>
    <Cell><Data ss:Type="String">Atp6v0c</Data></Cell>
    <Cell><Data ss:Type="String">sp|P63082|VATL_MOUSE V-type proton ATPase 16 kDa proteolipid subunit OS=Mus musculus OX=10090 GN=Atp6v0c PE=1 SV=1</Data></Cell>
    <Cell><Data ss:Type="Number">1</Data></Cell>
    <Cell><Data ss:Type="Number">1</Data></Cell>
    <Cell><Data ss:Type="Number">1</Data></Cell>
    <Cell><Data ss:Type="Number">1</Data></Cell>
    <Cell><Data ss:Type="Number">11.6</Data></Cell>
    <Cell><Data ss:Type="Number">15.808</Data></Cell>
    <Cell><Data ss:Type="Number">195240000</Data></Cell>
   </Row>
   <Row>
    <Cell><Data ss:Type="String">sp|Q8BWH0|S38A7_MOUSE</Data></Cell>
    <Cell><Data ss:Type="String">Slc38a7</Data></Cell>
    <Cell><Data ss:Type="String">sp|Q8BWH0|S38A7_MOUSE Putative sodium-coupled neutral amino acid transporter 7 OS=Mus musculus OX=10090 GN=Slc38a7 PE=1 SV=1</Data></Cell>
    <Cell><Data ss:Type="Number">1</Data></Cell>
    <Cell><Data ss:Type="Number">4</Data></Cell>
    <Cell><Data ss:Type="Number">4</Data></Cell>
    <Cell><Data ss:Type="Number">4</Data></Cell>
    <Cell><Data ss:Type="Number">9.9</Data></Cell>
    <Cell><Data ss:Type="Number">49.911999999999999</Data></Cell>
    <Cell><Data ss:Type="Number">194940000</Data></Cell>
   </Row>
   <Row>
    <Cell><Data ss:Type="String">sp|Q8BU31|RAP2C_MOUSE</Data></Cell>
    <Cell><Data ss:Type="String">Rap2c</Data></Cell>
    <Cell><Data ss:Type="String">sp|Q8BU31|RAP2C_MOUSE Ras-related protein Rap-2c OS=Mus musculus OX=10090 GN=Rap2c PE=1 SV=1</Data></Cell>
    <Cell><Data ss:Type="Number">1</Data></Cell>
    <Cell><Data ss:Type="Number">7</Data></Cell>
    <Cell><Data ss:Type="Number">7</Data></Cell>
    <Cell><Data ss:Type="Number">4</Data></Cell>
    <Cell><Data ss:Type="Number">54.1</Data></Cell>
    <Cell><Data ss:Type="Number">20.745000000000001</Data></Cell>
    <Cell><Data ss:Type="Number">193210000</Data></Cell>
   </Row>
   <Row>
    <Cell><Data ss:Type="String">sp|Q9CR68|UCRI_MOUSE</Data></Cell>
    <Cell><Data ss:Type="String">Uqcrfs1</Data></Cell>
    <Cell><Data ss:Type="String">sp|Q9CR68|UCRI_MOUSE Cytochrome b-c1 complex subunit Rieske, mitochondrial OS=Mus musculus OX=10090 GN=Uqcrfs1 PE=1 SV=1</Data></Cell>
    <Cell><Data ss:Type="Number">1</Data></Cell>
    <Cell><Data ss:Type="Number">12</Data></Cell>
    <Cell><Data ss:Type="Number">12</Data></Cell>
    <Cell><Data ss:Type="Number">12</Data></Cell>
    <Cell><Data ss:Type="Number">40.5</Data></Cell>
    <Cell><Data ss:Type="Number">29.367000000000001</Data></Cell>
    <Cell><Data ss:Type="Number">192670000</Data></Cell>
   </Row>
   <Row>
    <Cell><Data ss:Type="String">sp|P84091|AP2M1_MOUSE</Data></Cell>
    <Cell><Data ss:Type="String">Ap2m1</Data></Cell>
    <Cell><Data ss:Type="String">sp|P84091|AP2M1_MOUSE AP-2 complex subunit mu OS=Mus musculus OX=10090 GN=Ap2m1 PE=1 SV=1</Data></Cell>
    <Cell><Data ss:Type="Number">1</Data></Cell>
    <Cell><Data ss:Type="Number">9</Data></Cell>
    <Cell><Data ss:Type="Number">9</Data></Cell>
    <Cell><Data ss:Type="Number">9</Data></Cell>
    <Cell><Data ss:Type="Number">24.6</Data></Cell>
    <Cell><Data ss:Type="Number">49.654000000000003</Data></Cell>
    <Cell><Data ss:Type="Number">190230000</Data></Cell>
   </Row>
   <Row>
    <Cell><Data ss:Type="String">sp|Q9CR51|VATG1_MOUSE</Data></Cell>
    <Cell><Data ss:Type="String">Atp6v1g1</Data></Cell>
    <Cell><Data ss:Type="String">sp|Q9CR51|VATG1_MOUSE V-type proton ATPase subunit G 1 OS=Mus musculus OX=10090 GN=Atp6v1g1 PE=1 SV=3</Data></Cell>
    <Cell><Data ss:Type="Number">1</Data></Cell>
    <Cell><Data ss:Type="Number">4</Data></Cell>
    <Cell><Data ss:Type="Number">4</Data></Cell>
    <Cell><Data ss:Type="Number">4</Data></Cell>
    <Cell><Data ss:Type="Number">46.6</Data></Cell>
    <Cell><Data ss:Type="Number">13.724</Data></Cell>
    <Cell><Data ss:Type="Number">189180000</Data></Cell>
   </Row>
   <Row>
    <Cell><Data ss:Type="String">sp|Q921F2|TADBP_MOUSE</Data></Cell>
    <Cell><Data ss:Type="String">Tardbp</Data></Cell>
    <Cell><Data ss:Type="String">sp|Q921F2|TADBP_MOUSE TAR DNA-binding protein 43 OS=Mus musculus OX=10090 GN=Tardbp PE=1 SV=1</Data></Cell>
    <Cell><Data ss:Type="Number">1</Data></Cell>
    <Cell><Data ss:Type="Number">10</Data></Cell>
    <Cell><Data ss:Type="Number">10</Data></Cell>
    <Cell><Data ss:Type="Number">10</Data></Cell>
    <Cell><Data ss:Type="Number">28.7</Data></Cell>
    <Cell><Data ss:Type="Number">44.546999999999997</Data></Cell>
    <Cell><Data ss:Type="Number">188940000</Data></Cell>
   </Row>
   <Row>
    <Cell><Data ss:Type="String">sp|Q62425|NDUA4_MOUSE</Data></Cell>
    <Cell><Data ss:Type="String">Ndufa4</Data></Cell>
    <Cell><Data ss:Type="String">sp|Q62425|NDUA4_MOUSE Cytochrome c oxidase subunit NDUFA4 OS=Mus musculus OX=10090 GN=Ndufa4 PE=1 SV=2</Data></Cell>
    <Cell><Data ss:Type="Number">1</Data></Cell>
    <Cell><Data ss:Type="Number">5</Data></Cell>
    <Cell><Data ss:Type="Number">5</Data></Cell>
    <Cell><Data ss:Type="Number">5</Data></Cell>
    <Cell><Data ss:Type="Number">47.6</Data></Cell>
    <Cell><Data ss:Type="Number">9.3267000000000007</Data></Cell>
    <Cell><Data ss:Type="Number">188240000</Data></Cell>
   </Row>
   <Row>
    <Cell><Data ss:Type="String">sp|P62858|RS28_MOUSE</Data></Cell>
    <Cell><Data ss:Type="String">Rps28</Data></Cell>
    <Cell><Data ss:Type="String">sp|P62858|RS28_MOUSE 40S ribosomal protein S28 OS=Mus musculus OX=10090 GN=Rps28 PE=1 SV=1</Data></Cell>
    <Cell><Data ss:Type="Number">1</Data></Cell>
    <Cell><Data ss:Type="Number">3</Data></Cell>
    <Cell><Data ss:Type="Number">3</Data></Cell>
    <Cell><Data ss:Type="Number">3</Data></Cell>
    <Cell><Data ss:Type="Number">46.4</Data></Cell>
    <Cell><Data ss:Type="Number">7.8409000000000004</Data></Cell>
    <Cell><Data ss:Type="Number">187940000</Data></Cell>
   </Row>
   <Row>
    <Cell><Data ss:Type="String">sp|Q9JIF7|COPB_MOUSE</Data></Cell>
    <Cell><Data ss:Type="String">Copb1</Data></Cell>
    <Cell><Data ss:Type="String">sp|Q9JIF7|COPB_MOUSE Coatomer subunit beta OS=Mus musculus OX=10090 GN=Copb1 PE=1 SV=1</Data></Cell>
    <Cell><Data ss:Type="Number">1</Data></Cell>
    <Cell><Data ss:Type="Number">26</Data></Cell>
    <Cell><Data ss:Type="Number">26</Data></Cell>
    <Cell><Data ss:Type="Number">26</Data></Cell>
    <Cell><Data ss:Type="Number">34.6</Data></Cell>
    <Cell><Data ss:Type="Number">107.06</Data></Cell>
    <Cell><Data ss:Type="Number">187790000</Data></Cell>
   </Row>
   <Row>
    <Cell><Data ss:Type="String">sp|Q62167|DDX3X_MOUSE;sp|P16381|DDX3L_MOUSE</Data></Cell>
    <Cell><Data ss:Type="String">Ddx3x</Data></Cell>
    <Cell><Data ss:Type="String">sp|Q62167|DDX3X_MOUSE ATP-dependent RNA helicase DDX3X OS=Mus musculus OX=10090 GN=Ddx3x PE=1 SV=3;sp|P16381|DDX3L_MOUSE Putative ATP-dependent RNA helicase Pl10 OS=Mus musculus OX=10090 GN=D1Pas1 PE=1 SV=1</Data></Cell>
    <Cell><Data ss:Type="Number">2</Data></Cell>
    <Cell><Data ss:Type="Number">20</Data></Cell>
    <Cell><Data ss:Type="Number">19</Data></Cell>
    <Cell><Data ss:Type="Number">7</Data></Cell>
    <Cell><Data ss:Type="Number">40.5</Data></Cell>
    <Cell><Data ss:Type="Number">73.100999999999999</Data></Cell>
    <Cell><Data ss:Type="Number">186960000</Data></Cell>
   </Row>
   <Row>
    <Cell><Data ss:Type="String">sp|P27048|RSMB_MOUSE;sp|P63163|RSMN_MOUSE</Data></Cell>
    <Cell><Data ss:Type="String">Snrpb</Data></Cell>
    <Cell><Data ss:Type="String">sp|P27048|RSMB_MOUSE Small nuclear ribonucleoprotein-associated protein B OS=Mus musculus OX=10090 GN=Snrpb PE=1 SV=1;sp|P63163|RSMN_MOUSE Small nuclear ribonucleoprotein-associated protein N OS=Mus musculus OX=10090 GN=Snrpn PE=1 SV=1</Data></Cell>
    <Cell><Data ss:Type="Number">2</Data></Cell>
    <Cell><Data ss:Type="Number">5</Data></Cell>
    <Cell><Data ss:Type="Number">5</Data></Cell>
    <Cell><Data ss:Type="Number">5</Data></Cell>
    <Cell><Data ss:Type="Number">22.1</Data></Cell>
    <Cell><Data ss:Type="Number">23.655999999999999</Data></Cell>
    <Cell><Data ss:Type="Number">186300000</Data></Cell>
   </Row>
   <Row>
    <Cell><Data ss:Type="String">sp|P16110|LEG3_MOUSE</Data></Cell>
    <Cell><Data ss:Type="String">Lgals3</Data></Cell>
    <Cell><Data ss:Type="String">sp|P16110|LEG3_MOUSE Galectin-3 OS=Mus musculus OX=10090 GN=Lgals3 PE=1 SV=3</Data></Cell>
    <Cell><Data ss:Type="Number">1</Data></Cell>
    <Cell><Data ss:Type="Number">10</Data></Cell>
    <Cell><Data ss:Type="Number">10</Data></Cell>
    <Cell><Data ss:Type="Number">10</Data></Cell>
    <Cell><Data ss:Type="Number">39</Data></Cell>
    <Cell><Data ss:Type="Number">27.515000000000001</Data></Cell>
    <Cell><Data ss:Type="Number">185200000</Data></Cell>
   </Row>
   <Row>
    <Cell><Data ss:Type="String">sp|Q93092|TALDO_MOUSE</Data></Cell>
    <Cell><Data ss:Type="String">Taldo1</Data></Cell>
    <Cell><Data ss:Type="String">sp|Q93092|TALDO_MOUSE Transaldolase OS=Mus musculus OX=10090 GN=Taldo1 PE=1 SV=2</Data></Cell>
    <Cell><Data ss:Type="Number">1</Data></Cell>
    <Cell><Data ss:Type="Number">8</Data></Cell>
    <Cell><Data ss:Type="Number">8</Data></Cell>
    <Cell><Data ss:Type="Number">8</Data></Cell>
    <Cell><Data ss:Type="Number">22.3</Data></Cell>
    <Cell><Data ss:Type="Number">37.387</Data></Cell>
    <Cell><Data ss:Type="Number">182410000</Data></Cell>
   </Row>
   <Row>
    <Cell><Data ss:Type="String">sp|P68254|1433T_MOUSE</Data></Cell>
    <Cell><Data ss:Type="String">Ywhaq</Data></Cell>
    <Cell><Data ss:Type="String">sp|P68254|1433T_MOUSE 14-3-3 protein theta OS=Mus musculus OX=10090 GN=Ywhaq PE=1 SV=1</Data></Cell>
    <Cell><Data ss:Type="Number">1</Data></Cell>
    <Cell><Data ss:Type="Number">12</Data></Cell>
    <Cell><Data ss:Type="Number">7</Data></Cell>
    <Cell><Data ss:Type="Number">7</Data></Cell>
    <Cell><Data ss:Type="Number">48.6</Data></Cell>
    <Cell><Data ss:Type="Number">27.777999999999999</Data></Cell>
    <Cell><Data ss:Type="Number">181020000</Data></Cell>
   </Row>
   <Row>
    <Cell><Data ss:Type="String">sp|O35737|HNRH1_MOUSE</Data></Cell>
    <Cell><Data ss:Type="String">Hnrnph1</Data></Cell>
    <Cell><Data ss:Type="String">sp|O35737|HNRH1_MOUSE Heterogeneous nuclear ribonucleoprotein H OS=Mus musculus OX=10090 GN=Hnrnph1 PE=1 SV=3</Data></Cell>
    <Cell><Data ss:Type="Number">1</Data></Cell>
    <Cell><Data ss:Type="Number">12</Data></Cell>
    <Cell><Data ss:Type="Number">12</Data></Cell>
    <Cell><Data ss:Type="Number">6</Data></Cell>
    <Cell><Data ss:Type="Number">39.4</Data></Cell>
    <Cell><Data ss:Type="Number">49.198999999999998</Data></Cell>
    <Cell><Data ss:Type="Number">179780000</Data></Cell>
   </Row>
   <Row>
    <Cell><Data ss:Type="String">sp|Q9D2G2|ODO2_MOUSE</Data></Cell>
    <Cell><Data ss:Type="String">Dlst</Data></Cell>
    <Cell><Data ss:Type="String">sp|Q9D2G2|ODO2_MOUSE Dihydrolipoyllysine-residue succinyltransferase component of 2-oxoglutarate dehydrogenase complex, mitochondrial OS=Mus musculus OX=10090 GN=Dlst PE=1 SV=1</Data></Cell>
    <Cell><Data ss:Type="Number">1</Data></Cell>
    <Cell><Data ss:Type="Number">12</Data></Cell>
    <Cell><Data ss:Type="Number">12</Data></Cell>
    <Cell><Data ss:Type="Number">12</Data></Cell>
    <Cell><Data ss:Type="Number">40.5</Data></Cell>
    <Cell><Data ss:Type="Number">48.994</Data></Cell>
    <Cell><Data ss:Type="Number">179360000</Data></Cell>
   </Row>
   <Row>
    <Cell><Data ss:Type="String">sp|Q922Q8|LRC59_MOUSE</Data></Cell>
    <Cell><Data ss:Type="String">Lrrc59</Data></Cell>
    <Cell><Data ss:Type="String">sp|Q922Q8|LRC59_MOUSE Leucine-rich repeat-containing protein 59 OS=Mus musculus OX=10090 GN=Lrrc59 PE=1 SV=1</Data></Cell>
    <Cell><Data ss:Type="Number">1</Data></Cell>
    <Cell><Data ss:Type="Number">12</Data></Cell>
    <Cell><Data ss:Type="Number">12</Data></Cell>
    <Cell><Data ss:Type="Number">12</Data></Cell>
    <Cell><Data ss:Type="Number">48.5</Data></Cell>
    <Cell><Data ss:Type="Number">34.877000000000002</Data></Cell>
    <Cell><Data ss:Type="Number">178940000</Data></Cell>
   </Row>
   <Row>
    <Cell><Data ss:Type="String">sp|Q9CY64|BIEA_MOUSE</Data></Cell>
    <Cell><Data ss:Type="String">Blvra</Data></Cell>
    <Cell><Data ss:Type="String">sp|Q9CY64|BIEA_MOUSE Biliverdin reductase A OS=Mus musculus OX=10090 GN=Blvra PE=1 SV=1</Data></Cell>
    <Cell><Data ss:Type="Number">1</Data></Cell>
    <Cell><Data ss:Type="Number">12</Data></Cell>
    <Cell><Data ss:Type="Number">12</Data></Cell>
    <Cell><Data ss:Type="Number">12</Data></Cell>
    <Cell><Data ss:Type="Number">49.2</Data></Cell>
    <Cell><Data ss:Type="Number">33.524000000000001</Data></Cell>
    <Cell><Data ss:Type="Number">178150000</Data></Cell>
   </Row>
   <Row>
    <Cell><Data ss:Type="String">sp|P63005|LIS1_MOUSE</Data></Cell>
    <Cell><Data ss:Type="String">Pafah1b1</Data></Cell>
    <Cell><Data ss:Type="String">sp|P63005|LIS1_MOUSE Platelet-activating factor acetylhydrolase IB subunit alpha OS=Mus musculus OX=10090 GN=Pafah1b1 PE=1 SV=2</Data></Cell>
    <Cell><Data ss:Type="Number">1</Data></Cell>
    <Cell><Data ss:Type="Number">7</Data></Cell>
    <Cell><Data ss:Type="Number">7</Data></Cell>
    <Cell><Data ss:Type="Number">7</Data></Cell>
    <Cell><Data ss:Type="Number">23.4</Data></Cell>
    <Cell><Data ss:Type="Number">46.67</Data></Cell>
    <Cell><Data ss:Type="Number">177240000</Data></Cell>
   </Row>
   <Row>
    <Cell><Data ss:Type="String">sp|P16125|LDHB_MOUSE</Data></Cell>
    <Cell><Data ss:Type="String">Ldhb</Data></Cell>
    <Cell><Data ss:Type="String">sp|P16125|LDHB_MOUSE L-lactate dehydrogenase B chain OS=Mus musculus OX=10090 GN=Ldhb PE=1 SV=2</Data></Cell>
    <Cell><Data ss:Type="Number">1</Data></Cell>
    <Cell><Data ss:Type="Number">4</Data></Cell>
    <Cell><Data ss:Type="Number">3</Data></Cell>
    <Cell><Data ss:Type="Number">3</Data></Cell>
    <Cell><Data ss:Type="Number">13.2</Data></Cell>
    <Cell><Data ss:Type="Number">36.572000000000003</Data></Cell>
    <Cell><Data ss:Type="Number">177050000</Data></Cell>
   </Row>
   <Row>
    <Cell><Data ss:Type="String">sp|P61164|ACTZ_MOUSE</Data></Cell>
    <Cell><Data ss:Type="String">Actr1a</Data></Cell>
    <Cell><Data ss:Type="String">sp|P61164|ACTZ_MOUSE Alpha-centractin OS=Mus musculus OX=10090 GN=Actr1a PE=1 SV=1</Data></Cell>
    <Cell><Data ss:Type="Number">1</Data></Cell>
    <Cell><Data ss:Type="Number">4</Data></Cell>
    <Cell><Data ss:Type="Number">4</Data></Cell>
    <Cell><Data ss:Type="Number">3</Data></Cell>
    <Cell><Data ss:Type="Number">19.399999999999999</Data></Cell>
    <Cell><Data ss:Type="Number">42.613</Data></Cell>
    <Cell><Data ss:Type="Number">176280000</Data></Cell>
   </Row>
   <Row>
    <Cell><Data ss:Type="String">sp|O09106|HDAC1_MOUSE;sp|P70288|HDAC2_MOUSE</Data></Cell>
    <Cell><Data ss:Type="String">Hdac1</Data></Cell>
    <Cell><Data ss:Type="String">sp|O09106|HDAC1_MOUSE Histone deacetylase 1 OS=Mus musculus OX=10090 GN=Hdac1 PE=1 SV=1</Data></Cell>
    <Cell><Data ss:Type="Number">2</Data></Cell>
    <Cell><Data ss:Type="Number">9</Data></Cell>
    <Cell><Data ss:Type="Number">9</Data></Cell>
    <Cell><Data ss:Type="Number">9</Data></Cell>
    <Cell><Data ss:Type="Number">24.3</Data></Cell>
    <Cell><Data ss:Type="Number">55.073999999999998</Data></Cell>
    <Cell><Data ss:Type="Number">176060000</Data></Cell>
   </Row>
   <Row>
    <Cell><Data ss:Type="String">sp|O88983|STX8_MOUSE</Data></Cell>
    <Cell><Data ss:Type="String">Stx8</Data></Cell>
    <Cell><Data ss:Type="String">sp|O88983|STX8_MOUSE Syntaxin-8 OS=Mus musculus OX=10090 GN=Stx8 PE=1 SV=1</Data></Cell>
    <Cell><Data ss:Type="Number">1</Data></Cell>
    <Cell><Data ss:Type="Number">7</Data></Cell>
    <Cell><Data ss:Type="Number">7</Data></Cell>
    <Cell><Data ss:Type="Number">7</Data></Cell>
    <Cell><Data ss:Type="Number">38.1</Data></Cell>
    <Cell><Data ss:Type="Number">26.925000000000001</Data></Cell>
    <Cell><Data ss:Type="Number">174900000</Data></Cell>
   </Row>
   <Row>
    <Cell><Data ss:Type="String">sp|P01902|HA1D_MOUSE</Data></Cell>
    <Cell><Data ss:Type="String">H2-K1</Data></Cell>
    <Cell><Data ss:Type="String">sp|P01902|HA1D_MOUSE H-2 class I histocompatibility antigen, K-D alpha chain OS=Mus musculus OX=10090 GN=H2-K1 PE=1 SV=1</Data></Cell>
    <Cell><Data ss:Type="Number">1</Data></Cell>
    <Cell><Data ss:Type="Number">17</Data></Cell>
    <Cell><Data ss:Type="Number">14</Data></Cell>
    <Cell><Data ss:Type="Number">10</Data></Cell>
    <Cell><Data ss:Type="Number">46.5</Data></Cell>
    <Cell><Data ss:Type="Number">41.488999999999997</Data></Cell>
    <Cell><Data ss:Type="Number">174540000</Data></Cell>
   </Row>
   <Row>
    <Cell><Data ss:Type="String">sp|Q8CIE6|COPA_MOUSE</Data></Cell>
    <Cell><Data ss:Type="String">Copa</Data></Cell>
    <Cell><Data ss:Type="String">sp|Q8CIE6|COPA_MOUSE Coatomer subunit alpha OS=Mus musculus OX=10090 GN=Copa PE=1 SV=2</Data></Cell>
    <Cell><Data ss:Type="Number">1</Data></Cell>
    <Cell><Data ss:Type="Number">33</Data></Cell>
    <Cell><Data ss:Type="Number">33</Data></Cell>
    <Cell><Data ss:Type="Number">33</Data></Cell>
    <Cell><Data ss:Type="Number">35.5</Data></Cell>
    <Cell><Data ss:Type="Number">138.43</Data></Cell>
    <Cell><Data ss:Type="Number">173140000</Data></Cell>
   </Row>
   <Row>
    <Cell><Data ss:Type="String">sp|Q8BR63|F177A_MOUSE</Data></Cell>
    <Cell><Data ss:Type="String">Fam177a1</Data></Cell>
    <Cell><Data ss:Type="String">sp|Q8BR63|F177A_MOUSE Protein FAM177A1 OS=Mus musculus OX=10090 GN=Fam177a1 PE=1 SV=1</Data></Cell>
    <Cell><Data ss:Type="Number">1</Data></Cell>
    <Cell><Data ss:Type="Number">5</Data></Cell>
    <Cell><Data ss:Type="Number">5</Data></Cell>
    <Cell><Data ss:Type="Number">5</Data></Cell>
    <Cell><Data ss:Type="Number">28</Data></Cell>
    <Cell><Data ss:Type="Number">23.577999999999999</Data></Cell>
    <Cell><Data ss:Type="Number">172170000</Data></Cell>
   </Row>
   <Row>
    <Cell><Data ss:Type="String">sp|P17426|AP2A1_MOUSE</Data></Cell>
    <Cell><Data ss:Type="String">Ap2a1</Data></Cell>
    <Cell><Data ss:Type="String">sp|P17426|AP2A1_MOUSE AP-2 complex subunit alpha-1 OS=Mus musculus OX=10090 GN=Ap2a1 PE=1 SV=1</Data></Cell>
    <Cell><Data ss:Type="Number">1</Data></Cell>
    <Cell><Data ss:Type="Number">20</Data></Cell>
    <Cell><Data ss:Type="Number">20</Data></Cell>
    <Cell><Data ss:Type="Number">14</Data></Cell>
    <Cell><Data ss:Type="Number">27.1</Data></Cell>
    <Cell><Data ss:Type="Number">107.66</Data></Cell>
    <Cell><Data ss:Type="Number">172030000</Data></Cell>
   </Row>
   <Row>
    <Cell><Data ss:Type="String">sp|P19096|FAS_MOUSE</Data></Cell>
    <Cell><Data ss:Type="String">Fasn</Data></Cell>
    <Cell><Data ss:Type="String">sp|P19096|FAS_MOUSE Fatty acid synthase OS=Mus musculus OX=10090 GN=Fasn PE=1 SV=2</Data></Cell>
    <Cell><Data ss:Type="Number">1</Data></Cell>
    <Cell><Data ss:Type="Number">28</Data></Cell>
    <Cell><Data ss:Type="Number">28</Data></Cell>
    <Cell><Data ss:Type="Number">28</Data></Cell>
    <Cell><Data ss:Type="Number">14.7</Data></Cell>
    <Cell><Data ss:Type="Number">272.43</Data></Cell>
    <Cell><Data ss:Type="Number">171870000</Data></Cell>
   </Row>
   <Row>
    <Cell><Data ss:Type="String">sp|Q9R0Q7|TEBP_MOUSE</Data></Cell>
    <Cell><Data ss:Type="String">Ptges3</Data></Cell>
    <Cell><Data ss:Type="String">sp|Q9R0Q7|TEBP_MOUSE Prostaglandin E synthase 3 OS=Mus musculus OX=10090 GN=Ptges3 PE=1 SV=1</Data></Cell>
    <Cell><Data ss:Type="Number">1</Data></Cell>
    <Cell><Data ss:Type="Number">3</Data></Cell>
    <Cell><Data ss:Type="Number">3</Data></Cell>
    <Cell><Data ss:Type="Number">3</Data></Cell>
    <Cell><Data ss:Type="Number">26.2</Data></Cell>
    <Cell><Data ss:Type="Number">18.721</Data></Cell>
    <Cell><Data ss:Type="Number">171250000</Data></Cell>
   </Row>
   <Row>
    <Cell><Data ss:Type="String">sp|P57787|MOT4_MOUSE</Data></Cell>
    <Cell><Data ss:Type="String">Slc16a3</Data></Cell>
    <Cell><Data ss:Type="String">sp|P57787|MOT4_MOUSE Monocarboxylate transporter 4 OS=Mus musculus OX=10090 GN=Slc16a3 PE=1 SV=1</Data></Cell>
    <Cell><Data ss:Type="Number">1</Data></Cell>
    <Cell><Data ss:Type="Number">10</Data></Cell>
    <Cell><Data ss:Type="Number">10</Data></Cell>
    <Cell><Data ss:Type="Number">10</Data></Cell>
    <Cell><Data ss:Type="Number">21.3</Data></Cell>
    <Cell><Data ss:Type="Number">50.372999999999998</Data></Cell>
    <Cell><Data ss:Type="Number">170860000</Data></Cell>
   </Row>
   <Row>
    <Cell><Data ss:Type="String">sp|Q922F4|TBB6_MOUSE</Data></Cell>
    <Cell><Data ss:Type="String">Tubb6</Data></Cell>
    <Cell><Data ss:Type="String">sp|Q922F4|TBB6_MOUSE Tubulin beta-6 chain OS=Mus musculus OX=10090 GN=Tubb6 PE=1 SV=1</Data></Cell>
    <Cell><Data ss:Type="Number">1</Data></Cell>
    <Cell><Data ss:Type="Number">18</Data></Cell>
    <Cell><Data ss:Type="Number">10</Data></Cell>
    <Cell><Data ss:Type="Number">9</Data></Cell>
    <Cell><Data ss:Type="Number">58.2</Data></Cell>
    <Cell><Data ss:Type="Number">50.09</Data></Cell>
    <Cell><Data ss:Type="Number">169970000</Data></Cell>
   </Row>
   <Row>
    <Cell><Data ss:Type="String">sp|Q9CXX9|CUED2_MOUSE</Data></Cell>
    <Cell><Data ss:Type="String">Cuedc2</Data></Cell>
    <Cell><Data ss:Type="String">sp|Q9CXX9|CUED2_MOUSE CUE domain-containing protein 2 OS=Mus musculus OX=10090 GN=Cuedc2 PE=1 SV=1</Data></Cell>
    <Cell><Data ss:Type="Number">1</Data></Cell>
    <Cell><Data ss:Type="Number">3</Data></Cell>
    <Cell><Data ss:Type="Number">3</Data></Cell>
    <Cell><Data ss:Type="Number">3</Data></Cell>
    <Cell><Data ss:Type="Number">14.4</Data></Cell>
    <Cell><Data ss:Type="Number">31.852</Data></Cell>
    <Cell><Data ss:Type="Number">169920000</Data></Cell>
   </Row>
   <Row>
    <Cell><Data ss:Type="String">sp|Q7TPV4|MBB1A_MOUSE</Data></Cell>
    <Cell><Data ss:Type="String">Mybbp1a</Data></Cell>
    <Cell><Data ss:Type="String">sp|Q7TPV4|MBB1A_MOUSE Myb-binding protein 1A OS=Mus musculus OX=10090 GN=Mybbp1a PE=1 SV=2</Data></Cell>
    <Cell><Data ss:Type="Number">1</Data></Cell>
    <Cell><Data ss:Type="Number">26</Data></Cell>
    <Cell><Data ss:Type="Number">26</Data></Cell>
    <Cell><Data ss:Type="Number">26</Data></Cell>
    <Cell><Data ss:Type="Number">26.3</Data></Cell>
    <Cell><Data ss:Type="Number">152.04</Data></Cell>
    <Cell><Data ss:Type="Number">169280000</Data></Cell>
   </Row>
   <Row>
    <Cell><Data ss:Type="String">sp|P14152|MDHC_MOUSE</Data></Cell>
    <Cell><Data ss:Type="String">Mdh1</Data></Cell>
    <Cell><Data ss:Type="String">sp|P14152|MDHC_MOUSE Malate dehydrogenase, cytoplasmic OS=Mus musculus OX=10090 GN=Mdh1 PE=1 SV=3</Data></Cell>
    <Cell><Data ss:Type="Number">1</Data></Cell>
    <Cell><Data ss:Type="Number">6</Data></Cell>
    <Cell><Data ss:Type="Number">6</Data></Cell>
    <Cell><Data ss:Type="Number">6</Data></Cell>
    <Cell><Data ss:Type="Number">26.9</Data></Cell>
    <Cell><Data ss:Type="Number">36.511000000000003</Data></Cell>
    <Cell><Data ss:Type="Number">169130000</Data></Cell>
   </Row>
   <Row>
    <Cell><Data ss:Type="String">sp|Q8VIJ6|SFPQ_MOUSE</Data></Cell>
    <Cell><Data ss:Type="String">Sfpq</Data></Cell>
    <Cell><Data ss:Type="String">sp|Q8VIJ6|SFPQ_MOUSE Splicing factor, proline- and glutamine-rich OS=Mus musculus OX=10090 GN=Sfpq PE=1 SV=1</Data></Cell>
    <Cell><Data ss:Type="Number">1</Data></Cell>
    <Cell><Data ss:Type="Number">22</Data></Cell>
    <Cell><Data ss:Type="Number">22</Data></Cell>
    <Cell><Data ss:Type="Number">21</Data></Cell>
    <Cell><Data ss:Type="Number">35.6</Data></Cell>
    <Cell><Data ss:Type="Number">75.441000000000003</Data></Cell>
    <Cell><Data ss:Type="Number">167710000</Data></Cell>
   </Row>
   <Row>
    <Cell><Data ss:Type="String">sp|P01887|B2MG_MOUSE</Data></Cell>
    <Cell><Data ss:Type="String">B2m</Data></Cell>
    <Cell><Data ss:Type="String">sp|P01887|B2MG_MOUSE Beta-2-microglobulin OS=Mus musculus OX=10090 GN=B2m PE=1 SV=2</Data></Cell>
    <Cell><Data ss:Type="Number">1</Data></Cell>
    <Cell><Data ss:Type="Number">3</Data></Cell>
    <Cell><Data ss:Type="Number">3</Data></Cell>
    <Cell><Data ss:Type="Number">3</Data></Cell>
    <Cell><Data ss:Type="Number">22.7</Data></Cell>
    <Cell><Data ss:Type="Number">13.779</Data></Cell>
    <Cell><Data ss:Type="Number">167290000</Data></Cell>
   </Row>
   <Row>
    <Cell><Data ss:Type="String">sp|Q9ESX5|DKC1_MOUSE</Data></Cell>
    <Cell><Data ss:Type="String">Dkc1</Data></Cell>
    <Cell><Data ss:Type="String">sp|Q9ESX5|DKC1_MOUSE H/ACA ribonucleoprotein complex subunit DKC1 OS=Mus musculus OX=10090 GN=Dkc1 PE=1 SV=4</Data></Cell>
    <Cell><Data ss:Type="Number">1</Data></Cell>
    <Cell><Data ss:Type="Number">6</Data></Cell>
    <Cell><Data ss:Type="Number">6</Data></Cell>
    <Cell><Data ss:Type="Number">6</Data></Cell>
    <Cell><Data ss:Type="Number">15.5</Data></Cell>
    <Cell><Data ss:Type="Number">57.401000000000003</Data></Cell>
    <Cell><Data ss:Type="Number">167080000</Data></Cell>
   </Row>
   <Row>
    <Cell><Data ss:Type="String">sp|Q91Y97|ALDOB_MOUSE</Data></Cell>
    <Cell><Data ss:Type="String">Aldob</Data></Cell>
    <Cell><Data ss:Type="String">sp|Q91Y97|ALDOB_MOUSE Fructose-bisphosphate aldolase B OS=Mus musculus OX=10090 GN=Aldob PE=1 SV=3</Data></Cell>
    <Cell><Data ss:Type="Number">1</Data></Cell>
    <Cell><Data ss:Type="Number">2</Data></Cell>
    <Cell><Data ss:Type="Number">2</Data></Cell>
    <Cell><Data ss:Type="Number">2</Data></Cell>
    <Cell><Data ss:Type="Number">6.6</Data></Cell>
    <Cell><Data ss:Type="Number">39.506999999999998</Data></Cell>
[truncated: 2,704,911 more chars]
