# Supplementary material for: Artificial exosomes mediated spatiotemporal-resolved and targeted delivery of epigenetic inhibitors
Source: J Nanobiotechnology. 2021 Nov 17;19:364. doi: 10.1186/s12951-021-01107-9 (PMC8597284; doi:10.1186/s12951-021-01107-9)
Supplement: Supplementary file 2 — Additional file 2: Appendix 2. Proteomics analysis of the upregulated membrane proteins of the exosomes derived from M1 macrophages, compared with the one from RAW264.7 cells. M1-EM, exosomes derived from M1 macrophages; REM, exosomes derived from RAW264.7 cells. [file 12951_2021_1107_MOESM2_ESM.xml]

<?xml version="1.0"?>
<?mso-application progid="Excel.Sheet"?>
<Workbook xmlns="urn:schemas-microsoft-com:office:spreadsheet"
 xmlns:o="urn:schemas-microsoft-com:office:office"
 xmlns:x="urn:schemas-microsoft-com:office:excel"
 xmlns:ss="urn:schemas-microsoft-com:office:spreadsheet"
 xmlns:html="http://www.w3.org/TR/REC-html40">
 <DocumentProperties xmlns="urn:schemas-microsoft-com:office:office">
  <Author>沈梦佳</Author>
  <LastAuthor>admin</LastAuthor>
  <Created>2020-08-11T03:49:28Z</Created>
  <LastSaved>2021-04-15T09:09:08Z</LastSaved>
  <Version>16.00</Version>
 </DocumentProperties>
 <OfficeDocumentSettings xmlns="urn:schemas-microsoft-com:office:office">
  <AllowPNG/>
 </OfficeDocumentSettings>
 <ExcelWorkbook xmlns="urn:schemas-microsoft-com:office:excel">
  <WindowHeight>11160</WindowHeight>
  <WindowWidth>20730</WindowWidth>
  <WindowTopX>32767</WindowTopX>
  <WindowTopY>32767</WindowTopY>
  <ProtectStructure>False</ProtectStructure>
  <ProtectWindows>False</ProtectWindows>
 </ExcelWorkbook>
 <Styles>
  <Style ss:ID="Default" ss:Name="Normal">
   <Alignment ss:Vertical="Center"/>
   <Borders/>
   <Font ss:FontName="等线" x:CharSet="134" ss:Size="11" ss:Color="#000000"/>
   <Interior/>
   <NumberFormat/>
   <Protection/>
  </Style>
  <Style ss:ID="s57">
   <Font ss:FontName="Arial" x:Family="Swiss" ss:Size="11" ss:Color="#000000"/>
   <Interior/>
  </Style>
  <Style ss:ID="s58">
   <Alignment ss:Vertical="Center" ss:WrapText="1"/>
   <Font ss:FontName="Arial" x:Family="Swiss" ss:Size="11" ss:Color="#000000"/>
   <Interior/>
  </Style>
 </Styles>
 <Worksheet ss:Name="M1-EM VS R-EM (Upregulated)">
  <Table ss:ExpandedColumnCount="13" ss:ExpandedRowCount="44" x:FullColumns="1"
   x:FullRows="1" ss:StyleID="s57" ss:DefaultColumnWidth="54"
   ss:DefaultRowHeight="14.25">
   <Column ss:Index="4" ss:StyleID="s57" ss:Width="54.75" ss:Span="5"/>
   <Column ss:Index="10" ss:StyleID="s57" ss:Width="76.5" ss:Span="1"/>
   <Column ss:Index="12" ss:StyleID="s57" ss:AutoFitWidth="0" ss:Width="69"/>
   <Column ss:StyleID="s58" ss:AutoFitWidth="0"/>
   <Row ss:Height="42.75" ss:StyleID="s58">
    <Cell><Data ss:Type="String">Protein IDs</Data></Cell>
    <Cell><Data ss:Type="String">Gene Name</Data></Cell>
    <Cell><Data ss:Type="String">Fasta headers</Data></Cell>
    <Cell><Data ss:Type="String">Number of proteins</Data></Cell>
    <Cell><Data ss:Type="String">Peptides</Data></Cell>
    <Cell><Data ss:Type="String">Razor + unique peptides</Data></Cell>
    <Cell><Data ss:Type="String">Unique peptides</Data></Cell>
    <Cell><Data ss:Type="String">Sequence coverage [%]</Data></Cell>
    <Cell><Data ss:Type="String">Mol. weight [kDa]</Data></Cell>
    <Cell><Data ss:Type="String">Intensity M1-EM</Data></Cell>
    <Cell><Data ss:Type="String">Intensity R-EM</Data></Cell>
    <Cell><Data ss:Type="String">M1-EM/R-EM</Data></Cell>
    <Cell><Data ss:Type="String">Significance A</Data></Cell>
   </Row>
   <Row>
    <Cell><Data ss:Type="String">sp|P53702|CCHL_MOUSE</Data></Cell>
    <Cell><Data ss:Type="String">Hccs</Data></Cell>
    <Cell><Data ss:Type="String">sp|P53702|CCHL_MOUSE Cytochrome c-type heme lyase OS=Mus musculus OX=10090 GN=Hccs PE=1 SV=2</Data></Cell>
    <Cell><Data ss:Type="Number">1</Data></Cell>
    <Cell><Data ss:Type="Number">12</Data></Cell>
    <Cell><Data ss:Type="Number">12</Data></Cell>
    <Cell><Data ss:Type="Number">12</Data></Cell>
    <Cell><Data ss:Type="Number">55.5</Data></Cell>
    <Cell><Data ss:Type="Number">30.977</Data></Cell>
    <Cell><Data ss:Type="Number">1993800000</Data></Cell>
    <Cell><Data ss:Type="Number">39727000</Data></Cell>
    <Cell><Data ss:Type="Number">50.187529891509556</Data></Cell>
    <Cell><Data ss:Type="Number">7.4780199999999996E-8</Data></Cell>
   </Row>
   <Row>
    <Cell><Data ss:Type="String">sp|P62082|RS7_MOUSE</Data></Cell>
    <Cell><Data ss:Type="String">Rps7</Data></Cell>
    <Cell><Data ss:Type="String">sp|P62082|RS7_MOUSE 40S ribosomal protein S7 OS=Mus musculus OX=10090 GN=Rps7 PE=2 SV=1</Data></Cell>
    <Cell><Data ss:Type="Number">1</Data></Cell>
    <Cell><Data ss:Type="Number">7</Data></Cell>
    <Cell><Data ss:Type="Number">7</Data></Cell>
    <Cell><Data ss:Type="Number">7</Data></Cell>
    <Cell><Data ss:Type="Number">39.700000000000003</Data></Cell>
    <Cell><Data ss:Type="Number">22.126999999999999</Data></Cell>
    <Cell><Data ss:Type="Number">844700000</Data></Cell>
    <Cell><Data ss:Type="Number">35815000</Data></Cell>
    <Cell><Data ss:Type="Number">23.585090046070082</Data></Cell>
    <Cell><Data ss:Type="Number">2.48945E-5</Data></Cell>
   </Row>
   <Row>
    <Cell><Data ss:Type="String">sp|Q9CXW4|RL11_MOUSE</Data></Cell>
    <Cell><Data ss:Type="String">Rpl11</Data></Cell>
    <Cell><Data ss:Type="String">sp|Q9CXW4|RL11_MOUSE 60S ribosomal protein L11 OS=Mus musculus OX=10090 GN=Rpl11 PE=1 SV=4</Data></Cell>
    <Cell><Data ss:Type="Number">1</Data></Cell>
    <Cell><Data ss:Type="Number">7</Data></Cell>
    <Cell><Data ss:Type="Number">7</Data></Cell>
    <Cell><Data ss:Type="Number">7</Data></Cell>
    <Cell><Data ss:Type="Number">45.5</Data></Cell>
    <Cell><Data ss:Type="Number">20.251999999999999</Data></Cell>
    <Cell><Data ss:Type="Number">4571400000</Data></Cell>
    <Cell><Data ss:Type="Number">197060000</Data></Cell>
    <Cell><Data ss:Type="Number">23.198010758144729</Data></Cell>
    <Cell><Data ss:Type="Number">2.7863899999999999E-5</Data></Cell>
   </Row>
   <Row>
    <Cell><Data ss:Type="String">sp|A2AAJ9|OBSCN_MOUSE</Data></Cell>
    <Cell><Data ss:Type="String">Obscn</Data></Cell>
    <Cell><Data ss:Type="String">sp|A2AAJ9|OBSCN_MOUSE Obscurin OS=Mus musculus OX=10090 GN=Obscn PE=1 SV=3</Data></Cell>
    <Cell><Data ss:Type="Number">1</Data></Cell>
    <Cell><Data ss:Type="Number">2</Data></Cell>
    <Cell><Data ss:Type="Number">2</Data></Cell>
    <Cell><Data ss:Type="Number">2</Data></Cell>
    <Cell><Data ss:Type="Number">0.2</Data></Cell>
    <Cell><Data ss:Type="Number">966.58</Data></Cell>
    <Cell><Data ss:Type="Number">1077400000</Data></Cell>
    <Cell><Data ss:Type="Number">49880000</Data></Cell>
    <Cell><Data ss:Type="Number">21.599839615076181</Data></Cell>
    <Cell><Data ss:Type="Number">4.4982699999999999E-5</Data></Cell>
   </Row>
   <Row>
    <Cell><Data ss:Type="String">sp|Q8CGC7|SYEP_MOUSE</Data></Cell>
    <Cell><Data ss:Type="String">Eprs</Data></Cell>
    <Cell><Data ss:Type="String">sp|Q8CGC7|SYEP_MOUSE Bifunctional glutamate/proline&#45;-tRNA ligase OS=Mus musculus OX=10090 GN=Eprs PE=1 SV=4</Data></Cell>
    <Cell><Data ss:Type="Number">1</Data></Cell>
    <Cell><Data ss:Type="Number">32</Data></Cell>
    <Cell><Data ss:Type="Number">32</Data></Cell>
    <Cell><Data ss:Type="Number">32</Data></Cell>
    <Cell><Data ss:Type="Number">28.5</Data></Cell>
    <Cell><Data ss:Type="Number">170.08</Data></Cell>
    <Cell><Data ss:Type="Number">526250000</Data></Cell>
    <Cell><Data ss:Type="Number">28038000</Data></Cell>
    <Cell><Data ss:Type="Number">18.769170411584277</Data></Cell>
    <Cell><Data ss:Type="Number">1.1162000000000001E-4</Data></Cell>
   </Row>
   <Row>
    <Cell><Data ss:Type="String">sp|P17742|PPIA_MOUSE</Data></Cell>
    <Cell><Data ss:Type="String">Ppia</Data></Cell>
    <Cell><Data ss:Type="String">sp|P17742|PPIA_MOUSE Peptidyl-prolyl cis-trans isomerase A OS=Mus musculus OX=10090 GN=Ppia PE=1 SV=2</Data></Cell>
    <Cell><Data ss:Type="Number">1</Data></Cell>
    <Cell><Data ss:Type="Number">9</Data></Cell>
    <Cell><Data ss:Type="Number">9</Data></Cell>
    <Cell><Data ss:Type="Number">9</Data></Cell>
    <Cell><Data ss:Type="Number">64.599999999999994</Data></Cell>
    <Cell><Data ss:Type="Number">17.971</Data></Cell>
    <Cell><Data ss:Type="Number">1069600000</Data></Cell>
    <Cell><Data ss:Type="Number">67322000</Data></Cell>
    <Cell><Data ss:Type="Number">15.887822702831169</Data></Cell>
    <Cell><Data ss:Type="Number">3.0970500000000002E-4</Data></Cell>
   </Row>
   <Row>
    <Cell><Data ss:Type="String">sp|P62715|PP2AB_MOUSE;sp|P63330|PP2AA_MOUSE</Data></Cell>
    <Cell><Data ss:Type="String">Ppp2cb</Data></Cell>
    <Cell><Data ss:Type="String">sp|P62715|PP2AB_MOUSE Serine/threonine-protein phosphatase 2A catalytic subunit beta isoform OS=Mus musculus OX=10090 GN=Ppp2cb PE=1 SV=1;sp|P63330|PP2AA_MOUSE Serine/threonine-protein phosphatase 2A catalytic subunit alpha isoform OS=Mus musculus OX=10090</Data></Cell>
    <Cell><Data ss:Type="Number">2</Data></Cell>
    <Cell><Data ss:Type="Number">7</Data></Cell>
    <Cell><Data ss:Type="Number">7</Data></Cell>
    <Cell><Data ss:Type="Number">7</Data></Cell>
    <Cell><Data ss:Type="Number">35</Data></Cell>
    <Cell><Data ss:Type="Number">35.575000000000003</Data></Cell>
    <Cell><Data ss:Type="Number">268920000</Data></Cell>
    <Cell><Data ss:Type="Number">17756000</Data></Cell>
    <Cell><Data ss:Type="Number">15.145302996170308</Data></Cell>
    <Cell><Data ss:Type="Number">4.1041E-4</Data></Cell>
   </Row>
   <Row>
    <Cell><Data ss:Type="String">sp|Q91XC9|PEX16_MOUSE</Data></Cell>
    <Cell><Data ss:Type="String">Pex16</Data></Cell>
    <Cell><Data ss:Type="String">sp|Q91XC9|PEX16_MOUSE Peroxisomal membrane protein PEX16 OS=Mus musculus OX=10090 GN=Pex16 PE=1 SV=2</Data></Cell>
    <Cell><Data ss:Type="Number">1</Data></Cell>
    <Cell><Data ss:Type="Number">1</Data></Cell>
    <Cell><Data ss:Type="Number">1</Data></Cell>
    <Cell><Data ss:Type="Number">1</Data></Cell>
    <Cell><Data ss:Type="Number">3.3</Data></Cell>
    <Cell><Data ss:Type="Number">38.677</Data></Cell>
    <Cell><Data ss:Type="Number">699220000</Data></Cell>
    <Cell><Data ss:Type="Number">46917000</Data></Cell>
    <Cell><Data ss:Type="Number">14.903339940746424</Data></Cell>
    <Cell><Data ss:Type="Number">4.50669E-4</Data></Cell>
   </Row>
   <Row>
    <Cell><Data ss:Type="String">sp|Q00612|G6PD1_MOUSE;sp|P97324|G6PD2_MOUSE;REV__sp|P46662|MERL_MOUSE</Data></Cell>
    <Cell><Data ss:Type="String">G6pdx</Data></Cell>
    <Cell><Data ss:Type="String">sp|Q00612|G6PD1_MOUSE Glucose-6-phosphate 1-dehydrogenase X OS=Mus musculus OX=10090 GN=G6pdx PE=1 SV=3</Data></Cell>
    <Cell><Data ss:Type="Number">3</Data></Cell>
    <Cell><Data ss:Type="Number">16</Data></Cell>
    <Cell><Data ss:Type="Number">16</Data></Cell>
    <Cell><Data ss:Type="Number">16</Data></Cell>
    <Cell><Data ss:Type="Number">39.200000000000003</Data></Cell>
    <Cell><Data ss:Type="Number">59.262</Data></Cell>
    <Cell><Data ss:Type="Number">341080000</Data></Cell>
    <Cell><Data ss:Type="Number">23631000</Data></Cell>
    <Cell><Data ss:Type="Number">14.433583005374297</Data></Cell>
    <Cell><Data ss:Type="Number">5.4191299999999999E-4</Data></Cell>
   </Row>
   <Row>
    <Cell><Data ss:Type="String">sp|Q02053|UBA1_MOUSE;sp|P31254|UBA1Y_MOUSE</Data></Cell>
    <Cell><Data ss:Type="String">Uba1</Data></Cell>
    <Cell><Data ss:Type="String">sp|Q02053|UBA1_MOUSE Ubiquitin-like modifier-activating enzyme 1 OS=Mus musculus OX=10090 GN=Uba1 PE=1 SV=1</Data></Cell>
    <Cell><Data ss:Type="Number">2</Data></Cell>
    <Cell><Data ss:Type="Number">19</Data></Cell>
    <Cell><Data ss:Type="Number">19</Data></Cell>
    <Cell><Data ss:Type="Number">19</Data></Cell>
    <Cell><Data ss:Type="Number">26.7</Data></Cell>
    <Cell><Data ss:Type="Number">117.81</Data></Cell>
    <Cell><Data ss:Type="Number">1159700000</Data></Cell>
    <Cell><Data ss:Type="Number">87886000</Data></Cell>
    <Cell><Data ss:Type="Number">13.195503265594065</Data></Cell>
    <Cell><Data ss:Type="Number">8.9710400000000002E-4</Data></Cell>
   </Row>
   <Row>
    <Cell><Data ss:Type="String">sp|Q62393|TPD52_MOUSE</Data></Cell>
    <Cell><Data ss:Type="String">Tpd52</Data></Cell>
    <Cell><Data ss:Type="String">sp|Q62393|TPD52_MOUSE Tumor protein D52 OS=Mus musculus OX=10090 GN=Tpd52 PE=1 SV=2</Data></Cell>
    <Cell><Data ss:Type="Number">1</Data></Cell>
    <Cell><Data ss:Type="Number">7</Data></Cell>
    <Cell><Data ss:Type="Number">7</Data></Cell>
    <Cell><Data ss:Type="Number">7</Data></Cell>
    <Cell><Data ss:Type="Number">38.4</Data></Cell>
    <Cell><Data ss:Type="Number">24.312999999999999</Data></Cell>
    <Cell><Data ss:Type="Number">301920000</Data></Cell>
    <Cell><Data ss:Type="Number">24421000</Data></Cell>
    <Cell><Data ss:Type="Number">12.363130092952787</Data></Cell>
    <Cell><Data ss:Type="Number">1.2794099999999999E-3</Data></Cell>
   </Row>
   <Row>
    <Cell><Data ss:Type="String">sp|P62137|PP1A_MOUSE</Data></Cell>
    <Cell><Data ss:Type="String">Ppp1ca</Data></Cell>
    <Cell><Data ss:Type="String">sp|P62137|PP1A_MOUSE Serine/threonine-protein phosphatase PP1-alpha catalytic subunit OS=Mus musculus OX=10090 GN=Ppp1ca PE=1 SV=1</Data></Cell>
    <Cell><Data ss:Type="Number">1</Data></Cell>
    <Cell><Data ss:Type="Number">13</Data></Cell>
    <Cell><Data ss:Type="Number">13</Data></Cell>
    <Cell><Data ss:Type="Number">4</Data></Cell>
    <Cell><Data ss:Type="Number">48.5</Data></Cell>
    <Cell><Data ss:Type="Number">37.54</Data></Cell>
    <Cell><Data ss:Type="Number">451340000</Data></Cell>
    <Cell><Data ss:Type="Number">40367000</Data></Cell>
    <Cell><Data ss:Type="Number">11.180915103921521</Data></Cell>
    <Cell><Data ss:Type="Number">2.1716600000000002E-3</Data></Cell>
   </Row>
   <Row>
    <Cell><Data ss:Type="String">sp|P45376|ALDR_MOUSE</Data></Cell>
    <Cell><Data ss:Type="String">Akr1b1</Data></Cell>
    <Cell><Data ss:Type="String">sp|P45376|ALDR_MOUSE Aldo-keto reductase family 1 member B1 OS=Mus musculus OX=10090 GN=Akr1b1 PE=1 SV=3</Data></Cell>
    <Cell><Data ss:Type="Number">1</Data></Cell>
    <Cell><Data ss:Type="Number">10</Data></Cell>
    <Cell><Data ss:Type="Number">10</Data></Cell>
    <Cell><Data ss:Type="Number">10</Data></Cell>
    <Cell><Data ss:Type="Number">39.6</Data></Cell>
    <Cell><Data ss:Type="Number">35.731999999999999</Data></Cell>
    <Cell><Data ss:Type="Number">817820000</Data></Cell>
    <Cell><Data ss:Type="Number">73922000</Data></Cell>
    <Cell><Data ss:Type="Number">11.063282919834419</Data></Cell>
    <Cell><Data ss:Type="Number">2.2930099999999998E-3</Data></Cell>
   </Row>
   <Row>
    <Cell><Data ss:Type="String">sp|Q61316|HSP74_MOUSE;sp|P48722|HS74L_MOUSE</Data></Cell>
    <Cell><Data ss:Type="String">Hspa4</Data></Cell>
    <Cell><Data ss:Type="String">sp|Q61316|HSP74_MOUSE Heat shock 70 kDa protein 4 OS=Mus musculus OX=10090 GN=Hspa4 PE=1 SV=1</Data></Cell>
    <Cell><Data ss:Type="Number">2</Data></Cell>
    <Cell><Data ss:Type="Number">25</Data></Cell>
    <Cell><Data ss:Type="Number">25</Data></Cell>
    <Cell><Data ss:Type="Number">24</Data></Cell>
    <Cell><Data ss:Type="Number">40.700000000000003</Data></Cell>
    <Cell><Data ss:Type="Number">94.132000000000005</Data></Cell>
    <Cell><Data ss:Type="Number">1178200000</Data></Cell>
    <Cell><Data ss:Type="Number">116710000</Data></Cell>
    <Cell><Data ss:Type="Number">10.095107531488305</Data></Cell>
    <Cell><Data ss:Type="Number">3.6341099999999999E-3</Data></Cell>
   </Row>
   <Row>
    <Cell><Data ss:Type="String">sp|Q60864|STIP1_MOUSE</Data></Cell>
    <Cell><Data ss:Type="String">Stip1</Data></Cell>
    <Cell><Data ss:Type="String">sp|Q60864|STIP1_MOUSE Stress-induced-phosphoprotein 1 OS=Mus musculus OX=10090 GN=Stip1 PE=1 SV=1</Data></Cell>
    <Cell><Data ss:Type="Number">1</Data></Cell>
    <Cell><Data ss:Type="Number">13</Data></Cell>
    <Cell><Data ss:Type="Number">13</Data></Cell>
    <Cell><Data ss:Type="Number">13</Data></Cell>
    <Cell><Data ss:Type="Number">28.7</Data></Cell>
    <Cell><Data ss:Type="Number">62.581000000000003</Data></Cell>
    <Cell><Data ss:Type="Number">245150000</Data></Cell>
    <Cell><Data ss:Type="Number">25559000</Data></Cell>
    <Cell><Data ss:Type="Number">9.5915333150749245</Data></Cell>
    <Cell><Data ss:Type="Number">4.6628499999999996E-3</Data></Cell>
   </Row>
   <Row>
    <Cell><Data ss:Type="String">sp|P52927|HMGA2_MOUSE</Data></Cell>
    <Cell><Data ss:Type="String">Hmga2</Data></Cell>
    <Cell><Data ss:Type="String">sp|P52927|HMGA2_MOUSE High mobility group protein HMGI-C OS=Mus musculus OX=10090 GN=Hmga2 PE=1 SV=1</Data></Cell>
    <Cell><Data ss:Type="Number">1</Data></Cell>
    <Cell><Data ss:Type="Number">7</Data></Cell>
    <Cell><Data ss:Type="Number">7</Data></Cell>
    <Cell><Data ss:Type="Number">7</Data></Cell>
    <Cell><Data ss:Type="Number">65.7</Data></Cell>
    <Cell><Data ss:Type="Number">11.819000000000001</Data></Cell>
    <Cell><Data ss:Type="Number">403320000</Data></Cell>
    <Cell><Data ss:Type="Number">43886000</Data></Cell>
    <Cell><Data ss:Type="Number">9.1901745431344857</Data></Cell>
    <Cell><Data ss:Type="Number">5.7170399999999996E-3</Data></Cell>
   </Row>
   <Row>
    <Cell><Data ss:Type="String">sp|Q8CIE6|COPA_MOUSE</Data></Cell>
    <Cell><Data ss:Type="String">Copa</Data></Cell>
    <Cell><Data ss:Type="String">sp|Q8CIE6|COPA_MOUSE Coatomer subunit alpha OS=Mus musculus OX=10090 GN=Copa PE=1 SV=2</Data></Cell>
    <Cell><Data ss:Type="Number">1</Data></Cell>
    <Cell><Data ss:Type="Number">33</Data></Cell>
    <Cell><Data ss:Type="Number">33</Data></Cell>
    <Cell><Data ss:Type="Number">33</Data></Cell>
    <Cell><Data ss:Type="Number">35.5</Data></Cell>
    <Cell><Data ss:Type="Number">138.43</Data></Cell>
    <Cell><Data ss:Type="Number">173140000</Data></Cell>
    <Cell><Data ss:Type="Number">19142000</Data></Cell>
    <Cell><Data ss:Type="Number">9.0450318670985261</Data></Cell>
    <Cell><Data ss:Type="Number">6.1615899999999998E-3</Data></Cell>
   </Row>
   <Row>
    <Cell><Data ss:Type="String">sp|P80317|TCPZ_MOUSE;sp|Q61390|TCPW_MOUSE</Data></Cell>
    <Cell><Data ss:Type="String">Cct6a</Data></Cell>
    <Cell><Data ss:Type="String">sp|P80317|TCPZ_MOUSE T-complex protein 1 subunit zeta OS=Mus musculus OX=10090 GN=Cct6a PE=1 SV=3</Data></Cell>
    <Cell><Data ss:Type="Number">2</Data></Cell>
    <Cell><Data ss:Type="Number">14</Data></Cell>
    <Cell><Data ss:Type="Number">14</Data></Cell>
    <Cell><Data ss:Type="Number">14</Data></Cell>
    <Cell><Data ss:Type="Number">35.6</Data></Cell>
    <Cell><Data ss:Type="Number">58.003999999999998</Data></Cell>
    <Cell><Data ss:Type="Number">982050000</Data></Cell>
    <Cell><Data ss:Type="Number">109520000</Data></Cell>
    <Cell><Data ss:Type="Number">8.9668553688823955</Data></Cell>
    <Cell><Data ss:Type="Number">6.4168999999999997E-3</Data></Cell>
   </Row>
   <Row>
    <Cell><Data ss:Type="String">sp|Q8R1V4|TMED4_MOUSE</Data></Cell>
    <Cell><Data ss:Type="String">Tmed4</Data></Cell>
    <Cell><Data ss:Type="String">sp|Q8R1V4|TMED4_MOUSE Transmembrane emp24 domain-containing protein 4 OS=Mus musculus OX=10090 GN=Tmed4 PE=1 SV=1</Data></Cell>
    <Cell><Data ss:Type="Number">1</Data></Cell>
    <Cell><Data ss:Type="Number">8</Data></Cell>
    <Cell><Data ss:Type="Number">6</Data></Cell>
    <Cell><Data ss:Type="Number">6</Data></Cell>
    <Cell><Data ss:Type="Number">39.6</Data></Cell>
    <Cell><Data ss:Type="Number">26.021999999999998</Data></Cell>
    <Cell><Data ss:Type="Number">248280000</Data></Cell>
    <Cell><Data ss:Type="Number">28242000</Data></Cell>
    <Cell><Data ss:Type="Number">8.7911620990014878</Data></Cell>
    <Cell><Data ss:Type="Number">7.0348199999999998E-3</Data></Cell>
   </Row>
   <Row>
    <Cell><Data ss:Type="String">sp|Q9R0P3|ESTD_MOUSE</Data></Cell>
    <Cell><Data ss:Type="String">Esd</Data></Cell>
    <Cell><Data ss:Type="String">sp|Q9R0P3|ESTD_MOUSE S-formylglutathione hydrolase OS=Mus musculus OX=10090 GN=Esd PE=1 SV=1</Data></Cell>
    <Cell><Data ss:Type="Number">1</Data></Cell>
    <Cell><Data ss:Type="Number">12</Data></Cell>
    <Cell><Data ss:Type="Number">12</Data></Cell>
    <Cell><Data ss:Type="Number">12</Data></Cell>
    <Cell><Data ss:Type="Number">62.1</Data></Cell>
    <Cell><Data ss:Type="Number">31.318999999999999</Data></Cell>
    <Cell><Data ss:Type="Number">847620000</Data></Cell>
    <Cell><Data ss:Type="Number">100300000</Data></Cell>
    <Cell><Data ss:Type="Number">8.450847457627118</Data></Cell>
    <Cell><Data ss:Type="Number">8.4295900000000007E-3</Data></Cell>
   </Row>
   <Row>
    <Cell><Data ss:Type="String">sp|Q61696|HS71A_MOUSE;sp|P17879|HS71B_MOUSE</Data></Cell>
    <Cell><Data ss:Type="String">Hspa1a</Data></Cell>
    <Cell><Data ss:Type="String">sp|Q61696|HS71A_MOUSE Heat shock 70 kDa protein 1A OS=Mus musculus OX=10090 GN=Hspa1a PE=1 SV=2;sp|P17879|HS71B_MOUSE Heat shock 70 kDa protein 1B OS=Mus musculus OX=10090 GN=Hspa1b PE=1 SV=3</Data></Cell>
    <Cell><Data ss:Type="Number">2</Data></Cell>
    <Cell><Data ss:Type="Number">11</Data></Cell>
    <Cell><Data ss:Type="Number">7</Data></Cell>
    <Cell><Data ss:Type="Number">5</Data></Cell>
    <Cell><Data ss:Type="Number">27.3</Data></Cell>
    <Cell><Data ss:Type="Number">70.078000000000003</Data></Cell>
    <Cell><Data ss:Type="Number">423710000</Data></Cell>
    <Cell><Data ss:Type="Number">50919000</Data></Cell>
    <Cell><Data ss:Type="Number">8.3212553270881209</Data></Cell>
    <Cell><Data ss:Type="Number">9.0396799999999996E-3</Data></Cell>
   </Row>
   <Row>
    <Cell><Data ss:Type="String">sp|P26638|SYSC_MOUSE</Data></Cell>
    <Cell><Data ss:Type="String">Sars</Data></Cell>
    <Cell><Data ss:Type="String">sp|P26638|SYSC_MOUSE Serine&#45;-tRNA ligase, cytoplasmic OS=Mus musculus OX=10090 GN=Sars PE=1 SV=3</Data></Cell>
    <Cell><Data ss:Type="Number">1</Data></Cell>
    <Cell><Data ss:Type="Number">14</Data></Cell>
    <Cell><Data ss:Type="Number">14</Data></Cell>
    <Cell><Data ss:Type="Number">14</Data></Cell>
    <Cell><Data ss:Type="Number">37.9</Data></Cell>
    <Cell><Data ss:Type="Number">58.387999999999998</Data></Cell>
    <Cell><Data ss:Type="Number">983760000</Data></Cell>
    <Cell><Data ss:Type="Number">119140000</Data></Cell>
    <Cell><Data ss:Type="Number">8.2571764310894746</Data></Cell>
    <Cell><Data ss:Type="Number">9.3594200000000002E-3</Data></Cell>
   </Row>
   <Row>
    <Cell><Data ss:Type="String">sp|P41731|CD63_MOUSE</Data></Cell>
    <Cell><Data ss:Type="String">Cd63</Data></Cell>
    <Cell><Data ss:Type="String">sp|P41731|CD63_MOUSE CD63 antigen OS=Mus musculus OX=10090 GN=Cd63 PE=1 SV=2</Data></Cell>
    <Cell><Data ss:Type="Number">1</Data></Cell>
    <Cell><Data ss:Type="Number">3</Data></Cell>
    <Cell><Data ss:Type="Number">3</Data></Cell>
    <Cell><Data ss:Type="Number">3</Data></Cell>
    <Cell><Data ss:Type="Number">20.6</Data></Cell>
    <Cell><Data ss:Type="Number">25.765999999999998</Data></Cell>
    <Cell><Data ss:Type="Number">690950000</Data></Cell>
    <Cell><Data ss:Type="Number">85911000</Data></Cell>
    <Cell><Data ss:Type="Number">8.0426255077929483</Data></Cell>
    <Cell><Data ss:Type="Number">1.0525400000000001E-2</Data></Cell>
   </Row>
   <Row>
    <Cell><Data ss:Type="String">sp|Q8R1B4|EIF3C_MOUSE</Data></Cell>
    <Cell><Data ss:Type="String">Eif3c</Data></Cell>
    <Cell><Data ss:Type="String">sp|Q8R1B4|EIF3C_MOUSE Eukaryotic translation initiation factor 3 subunit C OS=Mus musculus OX=10090 GN=Eif3c PE=1 SV=1</Data></Cell>
    <Cell><Data ss:Type="Number">1</Data></Cell>
    <Cell><Data ss:Type="Number">11</Data></Cell>
    <Cell><Data ss:Type="Number">11</Data></Cell>
    <Cell><Data ss:Type="Number">11</Data></Cell>
    <Cell><Data ss:Type="Number">14.1</Data></Cell>
    <Cell><Data ss:Type="Number">105.53</Data></Cell>
    <Cell><Data ss:Type="Number">260300000</Data></Cell>
    <Cell><Data ss:Type="Number">32920000</Data></Cell>
    <Cell><Data ss:Type="Number">7.9070473876063181</Data></Cell>
    <Cell><Data ss:Type="Number">1.1345299999999999E-2</Data></Cell>
   </Row>
   <Row>
    <Cell><Data ss:Type="String">sp|Q00651|ITA4_MOUSE</Data></Cell>
    <Cell><Data ss:Type="String">Itga4</Data></Cell>
    <Cell><Data ss:Type="String">sp|Q00651|ITA4_MOUSE Integrin alpha-4 OS=Mus musculus OX=10090 GN=Itga4 PE=1 SV=1</Data></Cell>
    <Cell><Data ss:Type="Number">1</Data></Cell>
    <Cell><Data ss:Type="Number">19</Data></Cell>
    <Cell><Data ss:Type="Number">19</Data></Cell>
    <Cell><Data ss:Type="Number">19</Data></Cell>
    <Cell><Data ss:Type="Number">24.5</Data></Cell>
    <Cell><Data ss:Type="Number">115.69</Data></Cell>
    <Cell><Data ss:Type="Number">271530000</Data></Cell>
    <Cell><Data ss:Type="Number">34995000</Data></Cell>
    <Cell><Data ss:Type="Number">7.7591084440634379</Data></Cell>
    <Cell><Data ss:Type="Number">1.23223E-2</Data></Cell>
   </Row>
   <Row>
    <Cell><Data ss:Type="String">sp|P57787|MOT4_MOUSE</Data></Cell>
    <Cell><Data ss:Type="String">Slc16a3</Data></Cell>
    <Cell><Data ss:Type="String">sp|P57787|MOT4_MOUSE Monocarboxylate transporter 4 OS=Mus musculus OX=10090 GN=Slc16a3 PE=1 SV=1</Data></Cell>
    <Cell><Data ss:Type="Number">1</Data></Cell>
    <Cell><Data ss:Type="Number">10</Data></Cell>
    <Cell><Data ss:Type="Number">10</Data></Cell>
    <Cell><Data ss:Type="Number">10</Data></Cell>
    <Cell><Data ss:Type="Number">21.3</Data></Cell>
    <Cell><Data ss:Type="Number">50.372999999999998</Data></Cell>
    <Cell><Data ss:Type="Number">170860000</Data></Cell>
    <Cell><Data ss:Type="Number">23930000</Data></Cell>
    <Cell><Data ss:Type="Number">7.1399916422900125</Data></Cell>
    <Cell><Data ss:Type="Number">1.7565500000000001E-2</Data></Cell>
   </Row>
   <Row>
    <Cell><Data ss:Type="String">sp|Q61024|ASNS_MOUSE</Data></Cell>
    <Cell><Data ss:Type="String">Asns</Data></Cell>
    <Cell><Data ss:Type="String">sp|Q61024|ASNS_MOUSE Asparagine synthetase [glutamine-hydrolyzing] OS=Mus musculus OX=10090 GN=Asns PE=1 SV=3</Data></Cell>
    <Cell><Data ss:Type="Number">1</Data></Cell>
    <Cell><Data ss:Type="Number">6</Data></Cell>
    <Cell><Data ss:Type="Number">6</Data></Cell>
    <Cell><Data ss:Type="Number">6</Data></Cell>
    <Cell><Data ss:Type="Number">13.5</Data></Cell>
    <Cell><Data ss:Type="Number">64.281999999999996</Data></Cell>
    <Cell><Data ss:Type="Number">153960000</Data></Cell>
    <Cell><Data ss:Type="Number">21858000</Data></Cell>
    <Cell><Data ss:Type="Number">7.0436453472412843</Data></Cell>
    <Cell><Data ss:Type="Number">1.8586700000000001E-2</Data></Cell>
   </Row>
   <Row>
    <Cell><Data ss:Type="String">sp|P19096|FAS_MOUSE</Data></Cell>
    <Cell><Data ss:Type="String">Fasn</Data></Cell>
    <Cell><Data ss:Type="String">sp|P19096|FAS_MOUSE Fatty acid synthase OS=Mus musculus OX=10090 GN=Fasn PE=1 SV=2</Data></Cell>
    <Cell><Data ss:Type="Number">1</Data></Cell>
    <Cell><Data ss:Type="Number">28</Data></Cell>
    <Cell><Data ss:Type="Number">28</Data></Cell>
    <Cell><Data ss:Type="Number">28</Data></Cell>
    <Cell><Data ss:Type="Number">14.7</Data></Cell>
    <Cell><Data ss:Type="Number">272.43</Data></Cell>
    <Cell><Data ss:Type="Number">171870000</Data></Cell>
    <Cell><Data ss:Type="Number">24859000</Data></Cell>
    <Cell><Data ss:Type="Number">6.9137937970151659</Data></Cell>
    <Cell><Data ss:Type="Number">2.0069400000000001E-2</Data></Cell>
   </Row>
   <Row>
    <Cell><Data ss:Type="String">sp|P28656|NP1L1_MOUSE</Data></Cell>
    <Cell><Data ss:Type="String">Nap1l1</Data></Cell>
    <Cell><Data ss:Type="String">sp|P28656|NP1L1_MOUSE Nucleosome assembly protein 1-like 1 OS=Mus musculus OX=10090 GN=Nap1l1 PE=1 SV=2</Data></Cell>
    <Cell><Data ss:Type="Number">1</Data></Cell>
    <Cell><Data ss:Type="Number">5</Data></Cell>
    <Cell><Data ss:Type="Number">4</Data></Cell>
    <Cell><Data ss:Type="Number">4</Data></Cell>
    <Cell><Data ss:Type="Number">17.100000000000001</Data></Cell>
    <Cell><Data ss:Type="Number">45.344999999999999</Data></Cell>
    <Cell><Data ss:Type="Number">324200000</Data></Cell>
    <Cell><Data ss:Type="Number">48114000</Data></Cell>
    <Cell><Data ss:Type="Number">6.7381635282869849</Data></Cell>
    <Cell><Data ss:Type="Number">2.2289300000000001E-2</Data></Cell>
   </Row>
   <Row>
    <Cell><Data ss:Type="String">sp|O35226|PSMD4_MOUSE</Data></Cell>
    <Cell><Data ss:Type="String">Psmd4</Data></Cell>
    <Cell><Data ss:Type="String">sp|O35226|PSMD4_MOUSE 26S proteasome non-ATPase regulatory subunit 4 OS=Mus musculus OX=10090 GN=Psmd4 PE=1 SV=1</Data></Cell>
    <Cell><Data ss:Type="Number">1</Data></Cell>
    <Cell><Data ss:Type="Number">4</Data></Cell>
    <Cell><Data ss:Type="Number">4</Data></Cell>
    <Cell><Data ss:Type="Number">4</Data></Cell>
    <Cell><Data ss:Type="Number">14.6</Data></Cell>
    <Cell><Data ss:Type="Number">40.703000000000003</Data></Cell>
    <Cell><Data ss:Type="Number">496160000</Data></Cell>
    <Cell><Data ss:Type="Number">76998000</Data></Cell>
    <Cell><Data ss:Type="Number">6.4438037351619526</Data></Cell>
    <Cell><Data ss:Type="Number">2.6651999999999999E-2</Data></Cell>
   </Row>
   <Row>
    <Cell><Data ss:Type="String">sp|Q61656|DDX5_MOUSE</Data></Cell>
    <Cell><Data ss:Type="String">Ddx5</Data></Cell>
    <Cell><Data ss:Type="String">sp|Q61656|DDX5_MOUSE Probable ATP-dependent RNA helicase DDX5 OS=Mus musculus OX=10090 GN=Ddx5 PE=1 SV=2</Data></Cell>
    <Cell><Data ss:Type="Number">1</Data></Cell>
    <Cell><Data ss:Type="Number">25</Data></Cell>
    <Cell><Data ss:Type="Number">25</Data></Cell>
    <Cell><Data ss:Type="Number">18</Data></Cell>
    <Cell><Data ss:Type="Number">45.3</Data></Cell>
    <Cell><Data ss:Type="Number">69.289000000000001</Data></Cell>
    <Cell><Data ss:Type="Number">617670000</Data></Cell>
    <Cell><Data ss:Type="Number">96203000</Data></Cell>
    <Cell><Data ss:Type="Number">6.4204858476346889</Data></Cell>
    <Cell><Data ss:Type="Number">2.7036399999999999E-2</Data></Cell>
   </Row>
   <Row>
    <Cell><Data ss:Type="String">sp|Q9WVJ2|PSD13_MOUSE</Data></Cell>
    <Cell><Data ss:Type="String">Psmd13</Data></Cell>
    <Cell><Data ss:Type="String">sp|Q9WVJ2|PSD13_MOUSE 26S proteasome non-ATPase regulatory subunit 13 OS=Mus musculus OX=10090 GN=Psmd13 PE=1 SV=1</Data></Cell>
    <Cell><Data ss:Type="Number">1</Data></Cell>
    <Cell><Data ss:Type="Number">12</Data></Cell>
    <Cell><Data ss:Type="Number">12</Data></Cell>
    <Cell><Data ss:Type="Number">12</Data></Cell>
    <Cell><Data ss:Type="Number">41.2</Data></Cell>
    <Cell><Data ss:Type="Number">42.808999999999997</Data></Cell>
    <Cell><Data ss:Type="Number">301390000</Data></Cell>
    <Cell><Data ss:Type="Number">47020000</Data></Cell>
    <Cell><Data ss:Type="Number">6.4098256061250529</Data></Cell>
    <Cell><Data ss:Type="Number">2.7214200000000001E-2</Data></Cell>
   </Row>
   <Row>
    <Cell><Data ss:Type="String">sp|Q8BK67|RCC2_MOUSE</Data></Cell>
    <Cell><Data ss:Type="String">Rcc2</Data></Cell>
    <Cell><Data ss:Type="String">sp|Q8BK67|RCC2_MOUSE Protein RCC2 OS=Mus musculus OX=10090 GN=Rcc2 PE=1 SV=1</Data></Cell>
    <Cell><Data ss:Type="Number">1</Data></Cell>
    <Cell><Data ss:Type="Number">13</Data></Cell>
    <Cell><Data ss:Type="Number">13</Data></Cell>
    <Cell><Data ss:Type="Number">13</Data></Cell>
    <Cell><Data ss:Type="Number">31.7</Data></Cell>
    <Cell><Data ss:Type="Number">55.982999999999997</Data></Cell>
    <Cell><Data ss:Type="Number">330980000</Data></Cell>
    <Cell><Data ss:Type="Number">54358000</Data></Cell>
    <Cell><Data ss:Type="Number">6.088892159387763</Data></Cell>
    <Cell><Data ss:Type="Number">3.3230599999999999E-2</Data></Cell>
   </Row>
   <Row>
    <Cell><Data ss:Type="String">sp|Q8K1B8|URP2_MOUSE</Data></Cell>
    <Cell><Data ss:Type="String">Fermt3</Data></Cell>
    <Cell><Data ss:Type="String">sp|Q8K1B8|URP2_MOUSE Fermitin family homolog 3 OS=Mus musculus OX=10090 GN=Fermt3 PE=1 SV=1</Data></Cell>
    <Cell><Data ss:Type="Number">1</Data></Cell>
    <Cell><Data ss:Type="Number">25</Data></Cell>
    <Cell><Data ss:Type="Number">25</Data></Cell>
    <Cell><Data ss:Type="Number">25</Data></Cell>
    <Cell><Data ss:Type="Number">45.7</Data></Cell>
    <Cell><Data ss:Type="Number">75.634</Data></Cell>
    <Cell><Data ss:Type="Number">869340000</Data></Cell>
    <Cell><Data ss:Type="Number">143430000</Data></Cell>
    <Cell><Data ss:Type="Number">6.0610750888935367</Data></Cell>
    <Cell><Data ss:Type="Number">3.3818300000000003E-2</Data></Cell>
   </Row>
   <Row>
    <Cell><Data ss:Type="String">sp|Q9EQH3|VPS35_MOUSE</Data></Cell>
    <Cell><Data ss:Type="String">Vps35</Data></Cell>
    <Cell><Data ss:Type="String">sp|Q9EQH3|VPS35_MOUSE Vacuolar protein sorting-associated protein 35 OS=Mus musculus OX=10090 GN=Vps35 PE=1 SV=1</Data></Cell>
    <Cell><Data ss:Type="Number">1</Data></Cell>
    <Cell><Data ss:Type="Number">20</Data></Cell>
    <Cell><Data ss:Type="Number">20</Data></Cell>
    <Cell><Data ss:Type="Number">20</Data></Cell>
    <Cell><Data ss:Type="Number">32.200000000000003</Data></Cell>
    <Cell><Data ss:Type="Number">91.712000000000003</Data></Cell>
    <Cell><Data ss:Type="Number">237460000</Data></Cell>
    <Cell><Data ss:Type="Number">40989000</Data></Cell>
    <Cell><Data ss:Type="Number">5.7932616067725489</Data></Cell>
    <Cell><Data ss:Type="Number">4.0111399999999998E-2</Data></Cell>
   </Row>
   <Row>
    <Cell><Data ss:Type="String">sp|Q61941|NNTM_MOUSE</Data></Cell>
    <Cell><Data ss:Type="String">Nnt</Data></Cell>
    <Cell><Data ss:Type="String">sp|Q61941|NNTM_MOUSE NAD(P) transhydrogenase, mitochondrial OS=Mus musculus OX=10090 GN=Nnt PE=1 SV=2</Data></Cell>
    <Cell><Data ss:Type="Number">1</Data></Cell>
    <Cell><Data ss:Type="Number">26</Data></Cell>
    <Cell><Data ss:Type="Number">26</Data></Cell>
    <Cell><Data ss:Type="Number">26</Data></Cell>
    <Cell><Data ss:Type="Number">29.8</Data></Cell>
    <Cell><Data ss:Type="Number">113.84</Data></Cell>
    <Cell><Data ss:Type="Number">378310000</Data></Cell>
    <Cell><Data ss:Type="Number">66028000</Data></Cell>
    <Cell><Data ss:Type="Number">5.7295389834615618</Data></Cell>
    <Cell><Data ss:Type="Number">4.17948E-2</Data></Cell>
   </Row>
   <Row>
    <Cell><Data ss:Type="String">sp|Q922Q8|LRC59_MOUSE</Data></Cell>
    <Cell><Data ss:Type="String">Lrrc59</Data></Cell>
    <Cell><Data ss:Type="String">sp|Q922Q8|LRC59_MOUSE Leucine-rich repeat-containing protein 59 OS=Mus musculus OX=10090 GN=Lrrc59 PE=1 SV=1</Data></Cell>
    <Cell><Data ss:Type="Number">1</Data></Cell>
    <Cell><Data ss:Type="Number">12</Data></Cell>
    <Cell><Data ss:Type="Number">12</Data></Cell>
    <Cell><Data ss:Type="Number">12</Data></Cell>
    <Cell><Data ss:Type="Number">48.5</Data></Cell>
    <Cell><Data ss:Type="Number">34.877000000000002</Data></Cell>
    <Cell><Data ss:Type="Number">178940000</Data></Cell>
    <Cell><Data ss:Type="Number">31337000</Data></Cell>
    <Cell><Data ss:Type="Number">5.7101828509429744</Data></Cell>
    <Cell><Data ss:Type="Number">4.2321600000000001E-2</Data></Cell>
   </Row>
   <Row>
    <Cell><Data ss:Type="String">sp|P61979|HNRPK_MOUSE</Data></Cell>
    <Cell><Data ss:Type="String">Hnrnpk</Data></Cell>
    <Cell><Data ss:Type="String">sp|P61979|HNRPK_MOUSE Heterogeneous nuclear ribonucleoprotein K OS=Mus musculus OX=10090 GN=Hnrnpk PE=1 SV=1</Data></Cell>
    <Cell><Data ss:Type="Number">1</Data></Cell>
    <Cell><Data ss:Type="Number">18</Data></Cell>
    <Cell><Data ss:Type="Number">18</Data></Cell>
    <Cell><Data ss:Type="Number">18</Data></Cell>
    <Cell><Data ss:Type="Number">50.1</Data></Cell>
    <Cell><Data ss:Type="Number">50.975999999999999</Data></Cell>
    <Cell><Data ss:Type="Number">15412000000</Data></Cell>
    <Cell><Data ss:Type="Number">2710200000</Data></Cell>
    <Cell><Data ss:Type="Number">5.6866651907608299</Data></Cell>
    <Cell><Data ss:Type="Number">4.2971700000000002E-2</Data></Cell>
   </Row>
   <Row>
    <Cell><Data ss:Type="String">sp|P63038|CH60_MOUSE</Data></Cell>
    <Cell><Data ss:Type="String">Hspd1</Data></Cell>
    <Cell><Data ss:Type="String">sp|P63038|CH60_MOUSE 60 kDa heat shock protein, mitochondrial OS=Mus musculus OX=10090 GN=Hspd1 PE=1 SV=1</Data></Cell>
    <Cell><Data ss:Type="Number">1</Data></Cell>
    <Cell><Data ss:Type="Number">37</Data></Cell>
    <Cell><Data ss:Type="Number">37</Data></Cell>
    <Cell><Data ss:Type="Number">37</Data></Cell>
    <Cell><Data ss:Type="Number">78.2</Data></Cell>
    <Cell><Data ss:Type="Number">60.954999999999998</Data></Cell>
    <Cell><Data ss:Type="Number">1390600000</Data></Cell>
    <Cell><Data ss:Type="Number">249130000</Data></Cell>
    <Cell><Data ss:Type="Number">5.5818247501304539</Data></Cell>
    <Cell><Data ss:Type="Number">4.60087E-2</Data></Cell>
   </Row>
   <Row>
    <Cell><Data ss:Type="String">sp|O55226|CHAD_MOUSE</Data></Cell>
    <Cell><Data ss:Type="String">Chad</Data></Cell>
    <Cell><Data ss:Type="String">sp|O55226|CHAD_MOUSE Chondroadherin OS=Mus musculus OX=10090 GN=Chad PE=2 SV=1</Data></Cell>
    <Cell><Data ss:Type="Number">1</Data></Cell>
    <Cell><Data ss:Type="Number">3</Data></Cell>
    <Cell><Data ss:Type="Number">3</Data></Cell>
    <Cell><Data ss:Type="Number">3</Data></Cell>
    <Cell><Data ss:Type="Number">12.8</Data></Cell>
    <Cell><Data ss:Type="Number">40.347999999999999</Data></Cell>
    <Cell><Data ss:Type="Number">235920000</Data></Cell>
    <Cell><Data ss:Type="Number">42270000</Data></Cell>
    <Cell><Data ss:Type="Number">5.5812633073101487</Data></Cell>
    <Cell><Data ss:Type="Number">4.60256E-2</Data></Cell>
   </Row>
   <Row>
    <Cell><Data ss:Type="String">sp|P09528|FRIH_MOUSE</Data></Cell>
    <Cell><Data ss:Type="String">Fth1</Data></Cell>
    <Cell><Data ss:Type="String">sp|P09528|FRIH_MOUSE Ferritin heavy chain OS=Mus musculus OX=10090 GN=Fth1 PE=1 SV=2</Data></Cell>
    <Cell><Data ss:Type="Number">1</Data></Cell>
    <Cell><Data ss:Type="Number">11</Data></Cell>
    <Cell><Data ss:Type="Number">11</Data></Cell>
    <Cell><Data ss:Type="Number">11</Data></Cell>
    <Cell><Data ss:Type="Number">64.8</Data></Cell>
    <Cell><Data ss:Type="Number">21.065999999999999</Data></Cell>
    <Cell><Data ss:Type="Number">125630000</Data></Cell>
    <Cell><Data ss:Type="Number">22598000</Data></Cell>
    <Cell><Data ss:Type="Number">5.559341534649084</Data></Cell>
    <Cell><Data ss:Type="Number">4.6690700000000002E-2</Data></Cell>
   </Row>
   <Row>
    <Cell><Data ss:Type="String">sp|P21460|CYTC_MOUSE</Data></Cell>
    <Cell><Data ss:Type="String">Cst3</Data></Cell>
    <Cell><Data ss:Type="String">sp|P21460|CYTC_MOUSE Cystatin-C OS=Mus musculus OX=10090 GN=Cst3 PE=1 SV=2</Data></Cell>
    <Cell><Data ss:Type="Number">1</Data></Cell>
    <Cell><Data ss:Type="Number">5</Data></Cell>
    <Cell><Data ss:Type="Number">5</Data></Cell>
    <Cell><Data ss:Type="Number">5</Data></Cell>
    <Cell><Data ss:Type="Number">39.299999999999997</Data></Cell>
    <Cell><Data ss:Type="Number">15.531000000000001</Data></Cell>
    <Cell><Data ss:Type="Number">295900000</Data></Cell>
    <Cell><Data ss:Type="Number">53356000</Data></Cell>
    <Cell><Data ss:Type="Number">5.5457680485793537</Data></Cell>
    <Cell><Data ss:Type="Number">4.7107999999999997E-2</Data></Cell>
   </Row>
   <Row>
    <Cell><Data ss:Type="String">sp|Q9Z1Q9|SYVC_MOUSE</Data></Cell>
    <Cell><Data ss:Type="String">Vars</Data></Cell>
    <Cell><Data ss:Type="String">sp|Q9Z1Q9|SYVC_MOUSE Valine&#45;-tRNA ligase OS=Mus musculus OX=10090 GN=Vars PE=1 SV=1</Data></Cell>
    <Cell><Data ss:Type="Number">1</Data></Cell>
    <Cell><Data ss:Type="Number">18</Data></Cell>
    <Cell><Data ss:Type="Number">18</Data></Cell>
    <Cell><Data ss:Type="Number">18</Data></Cell>
    <Cell><Data ss:Type="Number">18.3</Data></Cell>
    <Cell><Data ss:Type="Number">140.21</Data></Cell>
    <Cell><Data ss:Type="Number">380560000</Data></Cell>
    <Cell><Data ss:Type="Number">69539000</Data></Cell>
    <Cell><Data ss:Type="Number">5.4726124908324829</Data></Cell>
    <Cell><Data ss:Type="Number">4.9429500000000001E-2</Data></Cell>
   </Row>
  </Table>
  <WorksheetOptions xmlns="urn:schemas-microsoft-com:office:excel">
   <PageSetup>
    <Header x:Margin="0.3"/>
    <Footer x:Margin="0.3"/>
    <PageMargins x:Bottom="0.75" x:Left="0.7" x:Right="0.7" x:Top="0.75"/>
   </PageSetup>
   <Print>
    <ValidPrinterInfo/>
    <PaperSizeIndex>9</PaperSizeIndex>
    <HorizontalResolution>1200</HorizontalResolution>
    <VerticalResolution>1200</VerticalResolution>
   </Print>
   <Selected/>
   <Panes>
    <Pane>
     <Number>3</Number>
     <ActiveRow>7</ActiveRow>
     <ActiveCol>13</ActiveCol>
    </Pane>
   </Panes>
   <ProtectObjects>False</ProtectObjects>
   <ProtectScenarios>False</ProtectScenarios>
  </WorksheetOptions>
 </Worksheet>
</Workbook>
