# Supplementary material for: Artificial exosomes mediated spatiotemporal-resolved and targeted delivery of epigenetic inhibitors
Source: J Nanobiotechnology. 2021 Nov 17;19:364. doi: 10.1186/s12951-021-01107-9 (PMC8597284; doi:10.1186/s12951-021-01107-9)
Supplement: Supplementary file 3 — Additional file 3: Appendix 3. Proteomics analysis of the newly created membrane proteins of the exosomes derived from M1 macrophages, compared with the one from RAW264.7 cells. M1-EM, exosomes derived from M1 macrophages; REM, exosomes derived from RAW264.7 cells. [file 12951_2021_1107_MOESM3_ESM.xml]

<?xml version="1.0"?>
<?mso-application progid="Excel.Sheet"?>
<Workbook xmlns="urn:schemas-microsoft-com:office:spreadsheet"
 xmlns:o="urn:schemas-microsoft-com:office:office"
 xmlns:x="urn:schemas-microsoft-com:office:excel"
 xmlns:ss="urn:schemas-microsoft-com:office:spreadsheet"
 xmlns:html="http://www.w3.org/TR/REC-html40">
 <DocumentProperties xmlns="urn:schemas-microsoft-com:office:office">
  <Author>沈梦佳</Author>
  <LastAuthor>admin</LastAuthor>
  <Created>2020-08-11T03:49:28Z</Created>
  <LastSaved>2021-04-15T09:07:59Z</LastSaved>
  <Version>16.00</Version>
 </DocumentProperties>
 <OfficeDocumentSettings xmlns="urn:schemas-microsoft-com:office:office">
  <AllowPNG/>
 </OfficeDocumentSettings>
 <ExcelWorkbook xmlns="urn:schemas-microsoft-com:office:excel">
  <WindowHeight>11160</WindowHeight>
  <WindowWidth>20730</WindowWidth>
  <WindowTopX>32767</WindowTopX>
  <WindowTopY>32767</WindowTopY>
  <ProtectStructure>False</ProtectStructure>
  <ProtectWindows>False</ProtectWindows>
 </ExcelWorkbook>
 <Styles>
  <Style ss:ID="Default" ss:Name="Normal">
   <Alignment ss:Vertical="Center"/>
   <Borders/>
   <Font ss:FontName="等线" x:CharSet="134" ss:Size="11" ss:Color="#000000"/>
   <Interior/>
   <NumberFormat/>
   <Protection/>
  </Style>
  <Style ss:ID="s57">
   <Font ss:FontName="Arial" x:Family="Swiss" ss:Size="11" ss:Color="#000000"/>
   <Interior/>
  </Style>
  <Style ss:ID="s58">
   <Alignment ss:Vertical="Center" ss:WrapText="1"/>
   <Font ss:FontName="Arial" x:Family="Swiss" ss:Size="11" ss:Color="#000000"/>
   <Interior/>
  </Style>
 </Styles>
 <Worksheet ss:Name="M1-EM VS R-EM (Newly created)">
  <Table ss:ExpandedColumnCount="10" ss:ExpandedRowCount="351" x:FullColumns="1"
   x:FullRows="1" ss:DefaultColumnWidth="54" ss:DefaultRowHeight="14.25">
   <Column ss:AutoFitWidth="0" ss:Width="69.75" ss:Span="9"/>
   <Row ss:Height="42.75" ss:StyleID="s58">
    <Cell><Data ss:Type="String">Protein IDs</Data></Cell>
    <Cell><Data ss:Type="String">Gene Name</Data></Cell>
    <Cell><Data ss:Type="String">Fasta headers</Data></Cell>
    <Cell><Data ss:Type="String">Number of proteins</Data></Cell>
    <Cell><Data ss:Type="String">Peptides</Data></Cell>
    <Cell><Data ss:Type="String">Razor + unique peptides</Data></Cell>
    <Cell><Data ss:Type="String">Unique peptides</Data></Cell>
    <Cell><Data ss:Type="String">Sequence coverage [%]</Data></Cell>
    <Cell><Data ss:Type="String">Mol. weight [kDa]</Data></Cell>
    <Cell><Data ss:Type="String">Intensity M1-EM</Data></Cell>
   </Row>
   <Row ss:StyleID="s57">
    <Cell><Data ss:Type="String">sp|A1L314|MPEG1_MOUSE</Data></Cell>
    <Cell><Data ss:Type="String">Mpeg1</Data></Cell>
    <Cell><Data ss:Type="String">sp|A1L314|MPEG1_MOUSE Macrophage-expressed gene 1 protein OS=Mus musculus OX=10090 GN=Mpeg1 PE=1 SV=1</Data></Cell>
    <Cell><Data ss:Type="Number">1</Data></Cell>
    <Cell><Data ss:Type="Number">13</Data></Cell>
    <Cell><Data ss:Type="Number">13</Data></Cell>
    <Cell><Data ss:Type="Number">13</Data></Cell>
    <Cell><Data ss:Type="Number">26.9</Data></Cell>
    <Cell><Data ss:Type="Number">78.39</Data></Cell>
    <Cell><Data ss:Type="Number">52957000</Data></Cell>
   </Row>
   <Row ss:StyleID="s57">
    <Cell><Data ss:Type="String">sp|A2AAY5|SPD2B_MOUSE</Data></Cell>
    <Cell><Data ss:Type="String">Sh3pxd2b</Data></Cell>
    <Cell><Data ss:Type="String">sp|A2AAY5|SPD2B_MOUSE SH3 and PX domain-containing protein 2B OS=Mus musculus OX=10090 GN=Sh3pxd2b PE=1 SV=1</Data></Cell>
    <Cell><Data ss:Type="Number">1</Data></Cell>
    <Cell><Data ss:Type="Number">7</Data></Cell>
    <Cell><Data ss:Type="Number">7</Data></Cell>
    <Cell><Data ss:Type="Number">7</Data></Cell>
    <Cell><Data ss:Type="Number">10.4</Data></Cell>
    <Cell><Data ss:Type="Number">101.52</Data></Cell>
    <Cell><Data ss:Type="Number">130120000</Data></Cell>
   </Row>
   <Row ss:StyleID="s57">
    <Cell><Data ss:Type="String">sp|B9EJ86|OSBL8_MOUSE;sp|Q9ER64|OSBL5_MOUSE</Data></Cell>
    <Cell><Data ss:Type="String">Osbpl8</Data></Cell>
    <Cell><Data ss:Type="String">sp|B9EJ86|OSBL8_MOUSE Oxysterol-binding protein-related protein 8 OS=Mus musculus OX=10090 GN=Osbpl8 PE=1 SV=1</Data></Cell>
    <Cell><Data ss:Type="Number">2</Data></Cell>
    <Cell><Data ss:Type="Number">24</Data></Cell>
    <Cell><Data ss:Type="Number">24</Data></Cell>
    <Cell><Data ss:Type="Number">24</Data></Cell>
    <Cell><Data ss:Type="Number">36</Data></Cell>
    <Cell><Data ss:Type="Number">101.27</Data></Cell>
    <Cell><Data ss:Type="Number">218540000</Data></Cell>
   </Row>
   <Row ss:StyleID="s57">
    <Cell><Data ss:Type="String">sp|D3Z6Q9|BIN2_MOUSE</Data></Cell>
    <Cell><Data ss:Type="String">Bin2</Data></Cell>
    <Cell><Data ss:Type="String">sp|D3Z6Q9|BIN2_MOUSE Bridging integrator 2 OS=Mus musculus OX=10090 GN=Bin2 PE=1 SV=1</Data></Cell>
    <Cell><Data ss:Type="Number">1</Data></Cell>
    <Cell><Data ss:Type="Number">4</Data></Cell>
    <Cell><Data ss:Type="Number">4</Data></Cell>
    <Cell><Data ss:Type="Number">4</Data></Cell>
    <Cell><Data ss:Type="Number">12.9</Data></Cell>
    <Cell><Data ss:Type="Number">52.552999999999997</Data></Cell>
    <Cell><Data ss:Type="Number">32766000</Data></Cell>
   </Row>
   <Row ss:StyleID="s57">
    <Cell><Data ss:Type="String">sp|O08529|CAN2_MOUSE</Data></Cell>
    <Cell><Data ss:Type="String">Capn2</Data></Cell>
    <Cell><Data ss:Type="String">sp|O08529|CAN2_MOUSE Calpain-2 catalytic subunit OS=Mus musculus OX=10090 GN=Capn2 PE=1 SV=4</Data></Cell>
    <Cell><Data ss:Type="Number">1</Data></Cell>
    <Cell><Data ss:Type="Number">10</Data></Cell>
    <Cell><Data ss:Type="Number">10</Data></Cell>
    <Cell><Data ss:Type="Number">10</Data></Cell>
    <Cell><Data ss:Type="Number">17.899999999999999</Data></Cell>
    <Cell><Data ss:Type="Number">79.870999999999995</Data></Cell>
    <Cell><Data ss:Type="Number">37103000</Data></Cell>
   </Row>
   <Row ss:StyleID="s57">
    <Cell><Data ss:Type="String">sp|O08553|DPYL2_MOUSE</Data></Cell>
    <Cell><Data ss:Type="String">Dpysl2</Data></Cell>
    <Cell><Data ss:Type="String">sp|O08553|DPYL2_MOUSE Dihydropyrimidinase-related protein 2 OS=Mus musculus OX=10090 GN=Dpysl2 PE=1 SV=2</Data></Cell>
    <Cell><Data ss:Type="Number">1</Data></Cell>
    <Cell><Data ss:Type="Number">13</Data></Cell>
    <Cell><Data ss:Type="Number">13</Data></Cell>
    <Cell><Data ss:Type="Number">12</Data></Cell>
    <Cell><Data ss:Type="Number">36.5</Data></Cell>
    <Cell><Data ss:Type="Number">62.277000000000001</Data></Cell>
    <Cell><Data ss:Type="Number">124140000</Data></Cell>
   </Row>
   <Row ss:StyleID="s57">
    <Cell><Data ss:Type="String">sp|O08709|PRDX6_MOUSE</Data></Cell>
    <Cell><Data ss:Type="String">Prdx6</Data></Cell>
    <Cell><Data ss:Type="String">sp|O08709|PRDX6_MOUSE Peroxiredoxin-6 OS=Mus musculus OX=10090 GN=Prdx6 PE=1 SV=3</Data></Cell>
    <Cell><Data ss:Type="Number">1</Data></Cell>
    <Cell><Data ss:Type="Number">13</Data></Cell>
    <Cell><Data ss:Type="Number">13</Data></Cell>
    <Cell><Data ss:Type="Number">13</Data></Cell>
    <Cell><Data ss:Type="Number">62.9</Data></Cell>
    <Cell><Data ss:Type="Number">24.87</Data></Cell>
    <Cell><Data ss:Type="Number">59075000</Data></Cell>
   </Row>
   <Row ss:StyleID="s57">
    <Cell><Data ss:Type="String">sp|O08749|DLDH_MOUSE</Data></Cell>
    <Cell><Data ss:Type="String">Dld</Data></Cell>
    <Cell><Data ss:Type="String">sp|O08749|DLDH_MOUSE Dihydrolipoyl dehydrogenase, mitochondrial OS=Mus musculus OX=10090 GN=Dld PE=1 SV=2</Data></Cell>
    <Cell><Data ss:Type="Number">1</Data></Cell>
    <Cell><Data ss:Type="Number">11</Data></Cell>
    <Cell><Data ss:Type="Number">11</Data></Cell>
    <Cell><Data ss:Type="Number">11</Data></Cell>
    <Cell><Data ss:Type="Number">28.1</Data></Cell>
    <Cell><Data ss:Type="Number">54.271999999999998</Data></Cell>
    <Cell><Data ss:Type="Number">26840000</Data></Cell>
   </Row>
   <Row ss:StyleID="s57">
    <Cell><Data ss:Type="String">sp|O09044|SNP23_MOUSE</Data></Cell>
    <Cell><Data ss:Type="String">Snap23</Data></Cell>
    <Cell><Data ss:Type="String">sp|O09044|SNP23_MOUSE Synaptosomal-associated protein 23 OS=Mus musculus OX=10090 GN=Snap23 PE=1 SV=1</Data></Cell>
    <Cell><Data ss:Type="Number">1</Data></Cell>
    <Cell><Data ss:Type="Number">9</Data></Cell>
    <Cell><Data ss:Type="Number">9</Data></Cell>
    <Cell><Data ss:Type="Number">9</Data></Cell>
    <Cell><Data ss:Type="Number">57.6</Data></Cell>
    <Cell><Data ss:Type="Number">23.260999999999999</Data></Cell>
    <Cell><Data ss:Type="Number">48185000</Data></Cell>
   </Row>
   <Row ss:StyleID="s57">
    <Cell><Data ss:Type="String">sp|O09172|GSH0_MOUSE</Data></Cell>
    <Cell><Data ss:Type="String">Gclm</Data></Cell>
    <Cell><Data ss:Type="String">sp|O09172|GSH0_MOUSE Glutamate&#45;-cysteine ligase regulatory subunit OS=Mus musculus OX=10090 GN=Gclm PE=1 SV=1</Data></Cell>
    <Cell><Data ss:Type="Number">1</Data></Cell>
    <Cell><Data ss:Type="Number">7</Data></Cell>
    <Cell><Data ss:Type="Number">7</Data></Cell>
    <Cell><Data ss:Type="Number">7</Data></Cell>
    <Cell><Data ss:Type="Number">33.200000000000003</Data></Cell>
    <Cell><Data ss:Type="Number">30.533999999999999</Data></Cell>
    <Cell><Data ss:Type="Number">28184000</Data></Cell>
   </Row>
   <Row ss:StyleID="s57">
    <Cell><Data ss:Type="String">sp|O35516|NOTC2_MOUSE</Data></Cell>
    <Cell><Data ss:Type="String">Notch2</Data></Cell>
    <Cell><Data ss:Type="String">sp|O35516|NOTC2_MOUSE Neurogenic locus notch homolog protein 2 OS=Mus musculus OX=10090 GN=Notch2 PE=1 SV=2</Data></Cell>
    <Cell><Data ss:Type="Number">1</Data></Cell>
    <Cell><Data ss:Type="Number">8</Data></Cell>
    <Cell><Data ss:Type="Number">8</Data></Cell>
    <Cell><Data ss:Type="Number">8</Data></Cell>
    <Cell><Data ss:Type="Number">4.5</Data></Cell>
    <Cell><Data ss:Type="Number">265.63</Data></Cell>
    <Cell><Data ss:Type="Number">88335000</Data></Cell>
   </Row>
   <Row ss:StyleID="s57">
    <Cell><Data ss:Type="String">sp|O35593|PSDE_MOUSE</Data></Cell>
    <Cell><Data ss:Type="String">Psmd14</Data></Cell>
    <Cell><Data ss:Type="String">sp|O35593|PSDE_MOUSE 26S proteasome non-ATPase regulatory subunit 14 OS=Mus musculus OX=10090 GN=Psmd14 PE=1 SV=2</Data></Cell>
    <Cell><Data ss:Type="Number">1</Data></Cell>
    <Cell><Data ss:Type="Number">4</Data></Cell>
    <Cell><Data ss:Type="Number">4</Data></Cell>
    <Cell><Data ss:Type="Number">4</Data></Cell>
    <Cell><Data ss:Type="Number">20</Data></Cell>
    <Cell><Data ss:Type="Number">34.576999999999998</Data></Cell>
    <Cell><Data ss:Type="Number">41519000</Data></Cell>
   </Row>
   <Row ss:StyleID="s57">
    <Cell><Data ss:Type="String">sp|O35598|ADA10_MOUSE</Data></Cell>
    <Cell><Data ss:Type="String">Adam10</Data></Cell>
    <Cell><Data ss:Type="String">sp|O35598|ADA10_MOUSE Disintegrin and metalloproteinase domain-containing protein 10 OS=Mus musculus OX=10090 GN=Adam10 PE=1 SV=2</Data></Cell>
    <Cell><Data ss:Type="Number">1</Data></Cell>
    <Cell><Data ss:Type="Number">7</Data></Cell>
    <Cell><Data ss:Type="Number">7</Data></Cell>
    <Cell><Data ss:Type="Number">7</Data></Cell>
    <Cell><Data ss:Type="Number">15.2</Data></Cell>
    <Cell><Data ss:Type="Number">83.966999999999999</Data></Cell>
    <Cell><Data ss:Type="Number">49486000</Data></Cell>
   </Row>
   <Row ss:StyleID="s57">
    <Cell><Data ss:Type="String">sp|O35639|ANXA3_MOUSE</Data></Cell>
    <Cell><Data ss:Type="String">Anxa3</Data></Cell>
    <Cell><Data ss:Type="String">sp|O35639|ANXA3_MOUSE Annexin A3 OS=Mus musculus OX=10090 GN=Anxa3 PE=1 SV=4</Data></Cell>
    <Cell><Data ss:Type="Number">1</Data></Cell>
    <Cell><Data ss:Type="Number">11</Data></Cell>
    <Cell><Data ss:Type="Number">11</Data></Cell>
    <Cell><Data ss:Type="Number">11</Data></Cell>
    <Cell><Data ss:Type="Number">40.9</Data></Cell>
    <Cell><Data ss:Type="Number">36.384</Data></Cell>
    <Cell><Data ss:Type="Number">129880000</Data></Cell>
   </Row>
   <Row ss:StyleID="s57">
    <Cell><Data ss:Type="String">sp|O35682|MYADM_MOUSE</Data></Cell>
    <Cell><Data ss:Type="String">Myadm</Data></Cell>
    <Cell><Data ss:Type="String">sp|O35682|MYADM_MOUSE Myeloid-associated differentiation marker OS=Mus musculus OX=10090 GN=Myadm PE=1 SV=2</Data></Cell>
    <Cell><Data ss:Type="Number">1</Data></Cell>
    <Cell><Data ss:Type="Number">5</Data></Cell>
    <Cell><Data ss:Type="Number">5</Data></Cell>
    <Cell><Data ss:Type="Number">5</Data></Cell>
    <Cell><Data ss:Type="Number">21.2</Data></Cell>
    <Cell><Data ss:Type="Number">35.283999999999999</Data></Cell>
    <Cell><Data ss:Type="Number">53626000</Data></Cell>
   </Row>
   <Row ss:StyleID="s57">
    <Cell><Data ss:Type="String">sp|O35691|PININ_MOUSE</Data></Cell>
    <Cell><Data ss:Type="String">Pnn</Data></Cell>
    <Cell><Data ss:Type="String">sp|O35691|PININ_MOUSE Pinin OS=Mus musculus OX=10090 GN=Pnn PE=1 SV=4</Data></Cell>
    <Cell><Data ss:Type="Number">1</Data></Cell>
    <Cell><Data ss:Type="Number">15</Data></Cell>
    <Cell><Data ss:Type="Number">15</Data></Cell>
    <Cell><Data ss:Type="Number">15</Data></Cell>
    <Cell><Data ss:Type="Number">22.3</Data></Cell>
    <Cell><Data ss:Type="Number">82.435000000000002</Data></Cell>
    <Cell><Data ss:Type="Number">72333000</Data></Cell>
   </Row>
   <Row ss:StyleID="s57">
    <Cell><Data ss:Type="String">sp|O35857|TIM44_MOUSE</Data></Cell>
    <Cell><Data ss:Type="String">Timm44</Data></Cell>
    <Cell><Data ss:Type="String">sp|O35857|TIM44_MOUSE Mitochondrial import inner membrane translocase subunit TIM44 OS=Mus musculus OX=10090 GN=Timm44 PE=1 SV=2</Data></Cell>
    <Cell><Data ss:Type="Number">1</Data></Cell>
    <Cell><Data ss:Type="Number">12</Data></Cell>
    <Cell><Data ss:Type="Number">12</Data></Cell>
    <Cell><Data ss:Type="Number">12</Data></Cell>
    <Cell><Data ss:Type="Number">28.8</Data></Cell>
    <Cell><Data ss:Type="Number">51.091000000000001</Data></Cell>
    <Cell><Data ss:Type="Number">40754000</Data></Cell>
   </Row>
   <Row ss:StyleID="s57">
    <Cell><Data ss:Type="String">sp|O54984|ASNA_MOUSE</Data></Cell>
    <Cell><Data ss:Type="String">Asna1</Data></Cell>
    <Cell><Data ss:Type="String">sp|O54984|ASNA_MOUSE ATPase Asna1 OS=Mus musculus OX=10090 GN=Asna1 PE=1 SV=2</Data></Cell>
    <Cell><Data ss:Type="Number">1</Data></Cell>
    <Cell><Data ss:Type="Number">5</Data></Cell>
    <Cell><Data ss:Type="Number">5</Data></Cell>
    <Cell><Data ss:Type="Number">5</Data></Cell>
    <Cell><Data ss:Type="Number">18.7</Data></Cell>
    <Cell><Data ss:Type="Number">38.822000000000003</Data></Cell>
    <Cell><Data ss:Type="Number">69521000</Data></Cell>
   </Row>
   <Row ss:StyleID="s57">
    <Cell><Data ss:Type="String">sp|O55128|SAP18_MOUSE</Data></Cell>
    <Cell><Data ss:Type="String">Sap18</Data></Cell>
    <Cell><Data ss:Type="String">sp|O55128|SAP18_MOUSE Histone deacetylase complex subunit SAP18 OS=Mus musculus OX=10090 GN=Sap18 PE=1 SV=1</Data></Cell>
    <Cell><Data ss:Type="Number">1</Data></Cell>
    <Cell><Data ss:Type="Number">6</Data></Cell>
    <Cell><Data ss:Type="Number">6</Data></Cell>
    <Cell><Data ss:Type="Number">6</Data></Cell>
    <Cell><Data ss:Type="Number">28.1</Data></Cell>
    <Cell><Data ss:Type="Number">17.594999999999999</Data></Cell>
    <Cell><Data ss:Type="Number">22848000</Data></Cell>
   </Row>
   <Row ss:StyleID="s57">
    <Cell><Data ss:Type="String">sp|O55234|PSB5_MOUSE</Data></Cell>
    <Cell><Data ss:Type="String">Psmb5</Data></Cell>
    <Cell><Data ss:Type="String">sp|O55234|PSB5_MOUSE Proteasome subunit beta type-5 OS=Mus musculus OX=10090 GN=Psmb5 PE=1 SV=3</Data></Cell>
    <Cell><Data ss:Type="Number">1</Data></Cell>
    <Cell><Data ss:Type="Number">4</Data></Cell>
    <Cell><Data ss:Type="Number">4</Data></Cell>
    <Cell><Data ss:Type="Number">4</Data></Cell>
    <Cell><Data ss:Type="Number">18.2</Data></Cell>
    <Cell><Data ss:Type="Number">28.532</Data></Cell>
    <Cell><Data ss:Type="Number">43662000</Data></Cell>
   </Row>
   <Row ss:StyleID="s57">
    <Cell><Data ss:Type="String">sp|O70252|HMOX2_MOUSE</Data></Cell>
    <Cell><Data ss:Type="String">Hmox2</Data></Cell>
    <Cell><Data ss:Type="String">sp|O70252|HMOX2_MOUSE Heme oxygenase 2 OS=Mus musculus OX=10090 GN=Hmox2 PE=1 SV=1</Data></Cell>
    <Cell><Data ss:Type="Number">1</Data></Cell>
    <Cell><Data ss:Type="Number">12</Data></Cell>
    <Cell><Data ss:Type="Number">12</Data></Cell>
    <Cell><Data ss:Type="Number">12</Data></Cell>
    <Cell><Data ss:Type="Number">49.5</Data></Cell>
    <Cell><Data ss:Type="Number">35.738</Data></Cell>
    <Cell><Data ss:Type="Number">69115000</Data></Cell>
   </Row>
   <Row ss:StyleID="s57">
    <Cell><Data ss:Type="String">sp|O70318|E41L2_MOUSE</Data></Cell>
    <Cell><Data ss:Type="String">Epb41l2</Data></Cell>
    <Cell><Data ss:Type="String">sp|O70318|E41L2_MOUSE Band 4.1-like protein 2 OS=Mus musculus OX=10090 GN=Epb41l2 PE=1 SV=2</Data></Cell>
    <Cell><Data ss:Type="Number">1</Data></Cell>
    <Cell><Data ss:Type="Number">30</Data></Cell>
    <Cell><Data ss:Type="Number">30</Data></Cell>
    <Cell><Data ss:Type="Number">27</Data></Cell>
    <Cell><Data ss:Type="Number">41.9</Data></Cell>
    <Cell><Data ss:Type="Number">109.94</Data></Cell>
    <Cell><Data ss:Type="Number">37069000</Data></Cell>
   </Row>
   <Row ss:StyleID="s57">
    <Cell><Data ss:Type="String">sp|O70378|EMC8_MOUSE</Data></Cell>
    <Cell><Data ss:Type="String">Emc8</Data></Cell>
    <Cell><Data ss:Type="String">sp|O70378|EMC8_MOUSE ER membrane protein complex subunit 8 OS=Mus musculus OX=10090 GN=Emc8 PE=1 SV=1</Data></Cell>
    <Cell><Data ss:Type="Number">1</Data></Cell>
    <Cell><Data ss:Type="Number">7</Data></Cell>
    <Cell><Data ss:Type="Number">7</Data></Cell>
    <Cell><Data ss:Type="Number">7</Data></Cell>
    <Cell><Data ss:Type="Number">43</Data></Cell>
    <Cell><Data ss:Type="Number">23.347999999999999</Data></Cell>
    <Cell><Data ss:Type="Number">48079000</Data></Cell>
   </Row>
   <Row ss:StyleID="s57">
    <Cell><Data ss:Type="String">sp|O70404|VAMP8_MOUSE</Data></Cell>
    <Cell><Data ss:Type="String">Vamp8</Data></Cell>
    <Cell><Data ss:Type="String">sp|O70404|VAMP8_MOUSE Vesicle-associated membrane protein 8 OS=Mus musculus OX=10090 GN=Vamp8 PE=1 SV=1</Data></Cell>
    <Cell><Data ss:Type="Number">1</Data></Cell>
    <Cell><Data ss:Type="Number">7</Data></Cell>
    <Cell><Data ss:Type="Number">7</Data></Cell>
    <Cell><Data ss:Type="Number">7</Data></Cell>
    <Cell><Data ss:Type="Number">56.4</Data></Cell>
    <Cell><Data ss:Type="Number">11.451000000000001</Data></Cell>
    <Cell><Data ss:Type="Number">125220000</Data></Cell>
   </Row>
   <Row ss:StyleID="s57">
    <Cell><Data ss:Type="String">sp|O70435|PSA3_MOUSE</Data></Cell>
    <Cell><Data ss:Type="String">Psma3</Data></Cell>
    <Cell><Data ss:Type="String">sp|O70435|PSA3_MOUSE Proteasome subunit alpha type-3 OS=Mus musculus OX=10090 GN=Psma3 PE=1 SV=3</Data></Cell>
    <Cell><Data ss:Type="Number">1</Data></Cell>
    <Cell><Data ss:Type="Number">6</Data></Cell>
    <Cell><Data ss:Type="Number">6</Data></Cell>
    <Cell><Data ss:Type="Number">6</Data></Cell>
    <Cell><Data ss:Type="Number">26.7</Data></Cell>
    <Cell><Data ss:Type="Number">28.405000000000001</Data></Cell>
    <Cell><Data ss:Type="Number">323660000</Data></Cell>
   </Row>
   <Row ss:StyleID="s57">
    <Cell><Data ss:Type="String">sp|O88188|LY86_MOUSE</Data></Cell>
    <Cell><Data ss:Type="String">Ly86</Data></Cell>
    <Cell><Data ss:Type="String">sp|O88188|LY86_MOUSE Lymphocyte antigen 86 OS=Mus musculus OX=10090 GN=Ly86 PE=1 SV=1</Data></Cell>
    <Cell><Data ss:Type="Number">1</Data></Cell>
    <Cell><Data ss:Type="Number">2</Data></Cell>
    <Cell><Data ss:Type="Number">2</Data></Cell>
    <Cell><Data ss:Type="Number">2</Data></Cell>
    <Cell><Data ss:Type="Number">16.7</Data></Cell>
    <Cell><Data ss:Type="Number">17.811</Data></Cell>
    <Cell><Data ss:Type="Number">28216000</Data></Cell>
   </Row>
   <Row ss:StyleID="s57">
    <Cell><Data ss:Type="String">sp|O88200|CLC11_MOUSE</Data></Cell>
    <Cell><Data ss:Type="String">Clec11a</Data></Cell>
    <Cell><Data ss:Type="String">sp|O88200|CLC11_MOUSE C-type lectin domain family 11 member A OS=Mus musculus OX=10090 GN=Clec11a PE=1 SV=1</Data></Cell>
    <Cell><Data ss:Type="Number">1</Data></Cell>
    <Cell><Data ss:Type="Number">2</Data></Cell>
    <Cell><Data ss:Type="Number">2</Data></Cell>
    <Cell><Data ss:Type="Number">2</Data></Cell>
    <Cell><Data ss:Type="Number">7.6</Data></Cell>
    <Cell><Data ss:Type="Number">36.451000000000001</Data></Cell>
    <Cell><Data ss:Type="Number">219910000</Data></Cell>
   </Row>
   <Row ss:StyleID="s57">
    <Cell><Data ss:Type="String">sp|O88543|CSN3_MOUSE</Data></Cell>
    <Cell><Data ss:Type="String">Cops3</Data></Cell>
    <Cell><Data ss:Type="String">sp|O88543|CSN3_MOUSE COP9 signalosome complex subunit 3 OS=Mus musculus OX=10090 GN=Cops3 PE=1 SV=3</Data></Cell>
    <Cell><Data ss:Type="Number">1</Data></Cell>
    <Cell><Data ss:Type="Number">3</Data></Cell>
    <Cell><Data ss:Type="Number">3</Data></Cell>
    <Cell><Data ss:Type="Number">3</Data></Cell>
    <Cell><Data ss:Type="Number">10.199999999999999</Data></Cell>
    <Cell><Data ss:Type="Number">47.832000000000001</Data></Cell>
    <Cell><Data ss:Type="Number">105940000</Data></Cell>
   </Row>
   <Row ss:StyleID="s57">
    <Cell><Data ss:Type="String">sp|O88587|COMT_MOUSE</Data></Cell>
    <Cell><Data ss:Type="String">Comt</Data></Cell>
    <Cell><Data ss:Type="String">sp|O88587|COMT_MOUSE Catechol O-methyltransferase OS=Mus musculus OX=10090 GN=Comt PE=1 SV=2</Data></Cell>
    <Cell><Data ss:Type="Number">1</Data></Cell>
    <Cell><Data ss:Type="Number">5</Data></Cell>
    <Cell><Data ss:Type="Number">5</Data></Cell>
    <Cell><Data ss:Type="Number">5</Data></Cell>
    <Cell><Data ss:Type="Number">23</Data></Cell>
    <Cell><Data ss:Type="Number">29.486000000000001</Data></Cell>
    <Cell><Data ss:Type="Number">19512000</Data></Cell>
   </Row>
   <Row ss:StyleID="s57">
    <Cell><Data ss:Type="String">sp|O88685|PRS6A_MOUSE</Data></Cell>
    <Cell><Data ss:Type="String">Psmc3</Data></Cell>
    <Cell><Data ss:Type="String">sp|O88685|PRS6A_MOUSE 26S proteasome regulatory subunit 6A OS=Mus musculus OX=10090 GN=Psmc3 PE=1 SV=2</Data></Cell>
    <Cell><Data ss:Type="Number">1</Data></Cell>
    <Cell><Data ss:Type="Number">11</Data></Cell>
    <Cell><Data ss:Type="Number">11</Data></Cell>
    <Cell><Data ss:Type="Number">11</Data></Cell>
    <Cell><Data ss:Type="Number">38</Data></Cell>
    <Cell><Data ss:Type="Number">49.548000000000002</Data></Cell>
    <Cell><Data ss:Type="Number">160890000</Data></Cell>
   </Row>
   <Row ss:StyleID="s57">
    <Cell><Data ss:Type="String">sp|O89023|TPP1_MOUSE</Data></Cell>
    <Cell><Data ss:Type="String">Tpp1</Data></Cell>
    <Cell><Data ss:Type="String">sp|O89023|TPP1_MOUSE Tripeptidyl-peptidase 1 OS=Mus musculus OX=10090 GN=Tpp1 PE=1 SV=2</Data></Cell>
    <Cell><Data ss:Type="Number">1</Data></Cell>
    <Cell><Data ss:Type="Number">2</Data></Cell>
    <Cell><Data ss:Type="Number">2</Data></Cell>
    <Cell><Data ss:Type="Number">2</Data></Cell>
    <Cell><Data ss:Type="Number">6.2</Data></Cell>
    <Cell><Data ss:Type="Number">61.341000000000001</Data></Cell>
    <Cell><Data ss:Type="Number">76602000</Data></Cell>
   </Row>
   <Row ss:StyleID="s57">
    <Cell><Data ss:Type="String">sp|O89079|COPE_MOUSE</Data></Cell>
    <Cell><Data ss:Type="String">Cope</Data></Cell>
    <Cell><Data ss:Type="String">sp|O89079|COPE_MOUSE Coatomer subunit epsilon OS=Mus musculus OX=10090 GN=Cope PE=1 SV=3</Data></Cell>
    <Cell><Data ss:Type="Number">1</Data></Cell>
    <Cell><Data ss:Type="Number">7</Data></Cell>
    <Cell><Data ss:Type="Number">7</Data></Cell>
    <Cell><Data ss:Type="Number">7</Data></Cell>
    <Cell><Data ss:Type="Number">32.5</Data></Cell>
    <Cell><Data ss:Type="Number">34.567</Data></Cell>
    <Cell><Data ss:Type="Number">256460000</Data></Cell>
   </Row>
   <Row ss:StyleID="s57">
    <Cell><Data ss:Type="String">sp|P01897|HA1L_MOUSE</Data></Cell>
    <Cell><Data ss:Type="String">H2-L</Data></Cell>
    <Cell><Data ss:Type="String">sp|P01897|HA1L_MOUSE H-2 class I histocompatibility antigen, L-D alpha chain OS=Mus musculus OX=10090 GN=H2-L PE=1 SV=2</Data></Cell>
    <Cell><Data ss:Type="Number">1</Data></Cell>
    <Cell><Data ss:Type="Number">14</Data></Cell>
    <Cell><Data ss:Type="Number">3</Data></Cell>
    <Cell><Data ss:Type="Number">1</Data></Cell>
    <Cell><Data ss:Type="Number">40.6</Data></Cell>
    <Cell><Data ss:Type="Number">40.710999999999999</Data></Cell>
    <Cell><Data ss:Type="Number">45681000</Data></Cell>
   </Row>
   <Row ss:StyleID="s57">
    <Cell><Data ss:Type="String">sp|P04202|TGFB1_MOUSE</Data></Cell>
    <Cell><Data ss:Type="String">Tgfb1</Data></Cell>
    <Cell><Data ss:Type="String">sp|P04202|TGFB1_MOUSE Transforming growth factor beta-1 proprotein OS=Mus musculus OX=10090 GN=Tgfb1 PE=1 SV=1</Data></Cell>
    <Cell><Data ss:Type="Number">1</Data></Cell>
    <Cell><Data ss:Type="Number">7</Data></Cell>
    <Cell><Data ss:Type="Number">7</Data></Cell>
    <Cell><Data ss:Type="Number">7</Data></Cell>
    <Cell><Data ss:Type="Number">28.5</Data></Cell>
    <Cell><Data ss:Type="Number">44.308999999999997</Data></Cell>
    <Cell><Data ss:Type="Number">17661000</Data></Cell>
   </Row>
   <Row ss:StyleID="s57">
    <Cell><Data ss:Type="String">sp|P05063|ALDOC_MOUSE</Data></Cell>
    <Cell><Data ss:Type="String">Aldoc</Data></Cell>
    <Cell><Data ss:Type="String">sp|P05063|ALDOC_MOUSE Fructose-bisphosphate aldolase C OS=Mus musculus OX=10090 GN=Aldoc PE=1 SV=4</Data></Cell>
    <Cell><Data ss:Type="Number">1</Data></Cell>
    <Cell><Data ss:Type="Number">7</Data></Cell>
    <Cell><Data ss:Type="Number">4</Data></Cell>
    <Cell><Data ss:Type="Number">4</Data></Cell>
    <Cell><Data ss:Type="Number">25.6</Data></Cell>
    <Cell><Data ss:Type="Number">39.393999999999998</Data></Cell>
    <Cell><Data ss:Type="Number">45617000</Data></Cell>
   </Row>
   <Row ss:StyleID="s57">
    <Cell><Data ss:Type="String">sp|P08103|HCK_MOUSE</Data></Cell>
    <Cell><Data ss:Type="String">Hck</Data></Cell>
    <Cell><Data ss:Type="String">sp|P08103|HCK_MOUSE Tyrosine-protein kinase HCK OS=Mus musculus OX=10090 GN=Hck PE=1 SV=4</Data></Cell>
    <Cell><Data ss:Type="Number">1</Data></Cell>
    <Cell><Data ss:Type="Number">12</Data></Cell>
    <Cell><Data ss:Type="Number">10</Data></Cell>
    <Cell><Data ss:Type="Number">10</Data></Cell>
    <Cell><Data ss:Type="Number">27.3</Data></Cell>
    <Cell><Data ss:Type="Number">59.128999999999998</Data></Cell>
    <Cell><Data ss:Type="Number">23090000</Data></Cell>
   </Row>
   <Row ss:StyleID="s57">
    <Cell><Data ss:Type="String">sp|P10889|CXCL2_MOUSE</Data></Cell>
    <Cell><Data ss:Type="String">Cxcl2</Data></Cell>
    <Cell><Data ss:Type="String">sp|P10889|CXCL2_MOUSE C-X-C motif chemokine 2 OS=Mus musculus OX=10090 GN=Cxcl2 PE=1 SV=2</Data></Cell>
    <Cell><Data ss:Type="Number">1</Data></Cell>
    <Cell><Data ss:Type="Number">2</Data></Cell>
    <Cell><Data ss:Type="Number">2</Data></Cell>
    <Cell><Data ss:Type="Number">2</Data></Cell>
    <Cell><Data ss:Type="Number">36</Data></Cell>
    <Cell><Data ss:Type="Number">10.621</Data></Cell>
    <Cell><Data ss:Type="Number">133610000</Data></Cell>
   </Row>
   <Row ss:StyleID="s57">
    <Cell><Data ss:Type="String">sp|P10922|H10_MOUSE</Data></Cell>
    <Cell><Data ss:Type="String">H1-0</Data></Cell>
    <Cell><Data ss:Type="String">sp|P10922|H10_MOUSE Histone H1.0 OS=Mus musculus OX=10090 GN=H1-0 PE=2 SV=4</Data></Cell>
    <Cell><Data ss:Type="Number">1</Data></Cell>
    <Cell><Data ss:Type="Number">5</Data></Cell>
    <Cell><Data ss:Type="Number">5</Data></Cell>
    <Cell><Data ss:Type="Number">5</Data></Cell>
    <Cell><Data ss:Type="Number">22.7</Data></Cell>
    <Cell><Data ss:Type="Number">20.861000000000001</Data></Cell>
    <Cell><Data ss:Type="Number">26344000</Data></Cell>
   </Row>
   <Row ss:StyleID="s57">
    <Cell><Data ss:Type="String">sp|P12382|PFKAL_MOUSE</Data></Cell>
    <Cell><Data ss:Type="String">Pfkl</Data></Cell>
    <Cell><Data ss:Type="String">sp|P12382|PFKAL_MOUSE ATP-dependent 6-phosphofructokinase, liver type OS=Mus musculus OX=10090 GN=Pfkl PE=1 SV=4</Data></Cell>
    <Cell><Data ss:Type="Number">1</Data></Cell>
    <Cell><Data ss:Type="Number">9</Data></Cell>
    <Cell><Data ss:Type="Number">7</Data></Cell>
    <Cell><Data ss:Type="Number">7</Data></Cell>
    <Cell><Data ss:Type="Number">17.100000000000001</Data></Cell>
    <Cell><Data ss:Type="Number">85.358999999999995</Data></Cell>
    <Cell><Data ss:Type="Number">45726000</Data></Cell>
   </Row>
   <Row ss:StyleID="s57">
    <Cell><Data ss:Type="String">sp|P12960|CNTN1_MOUSE</Data></Cell>
    <Cell><Data ss:Type="String">Cntn1</Data></Cell>
    <Cell><Data ss:Type="String">sp|P12960|CNTN1_MOUSE Contactin-1 OS=Mus musculus OX=10090 GN=Cntn1 PE=1 SV=1</Data></Cell>
    <Cell><Data ss:Type="Number">1</Data></Cell>
    <Cell><Data ss:Type="Number">3</Data></Cell>
    <Cell><Data ss:Type="Number">3</Data></Cell>
    <Cell><Data ss:Type="Number">3</Data></Cell>
    <Cell><Data ss:Type="Number">3.8</Data></Cell>
    <Cell><Data ss:Type="Number">113.39</Data></Cell>
    <Cell><Data ss:Type="Number">55081000</Data></Cell>
   </Row>
   <Row ss:StyleID="s57">
    <Cell><Data ss:Type="String">sp|P13595|NCAM1_MOUSE</Data></Cell>
    <Cell><Data ss:Type="String">Ncam1</Data></Cell>
    <Cell><Data ss:Type="String">sp|P13595|NCAM1_MOUSE Neural cell adhesion molecule 1 OS=Mus musculus OX=10090 GN=Ncam1 PE=1 SV=3</Data></Cell>
    <Cell><Data ss:Type="Number">1</Data></Cell>
    <Cell><Data ss:Type="Number">3</Data></Cell>
    <Cell><Data ss:Type="Number">3</Data></Cell>
    <Cell><Data ss:Type="Number">3</Data></Cell>
    <Cell><Data ss:Type="Number">2.9</Data></Cell>
    <Cell><Data ss:Type="Number">119.43</Data></Cell>
    <Cell><Data ss:Type="Number">11633000</Data></Cell>
   </Row>
   <Row ss:StyleID="s57">
    <Cell><Data ss:Type="String">sp|P13597|ICAM1_MOUSE</Data></Cell>
    <Cell><Data ss:Type="String">Icam1</Data></Cell>
    <Cell><Data ss:Type="String">sp|P13597|ICAM1_MOUSE Intercellular adhesion molecule 1 OS=Mus musculus OX=10090 GN=Icam1 PE=1 SV=1</Data></Cell>
    <Cell><Data ss:Type="Number">1</Data></Cell>
    <Cell><Data ss:Type="Number">10</Data></Cell>
    <Cell><Data ss:Type="Number">10</Data></Cell>
    <Cell><Data ss:Type="Number">10</Data></Cell>
    <Cell><Data ss:Type="Number">21.6</Data></Cell>
    <Cell><Data ss:Type="Number">58.844000000000001</Data></Cell>
    <Cell><Data ss:Type="Number">56892000</Data></Cell>
   </Row>
   <Row ss:StyleID="s57">
    <Cell><Data ss:Type="String">sp|P13745|GSTA1_MOUSE;sp|P30115|GSTA3_MOUSE;sp|P10648|GSTA2_MOUSE;sp|P24472|GSTA4_MOUSE</Data></Cell>
    <Cell><Data ss:Type="String">Gsta1</Data></Cell>
    <Cell><Data ss:Type="String">sp|P13745|GSTA1_MOUSE Glutathione S-transferase A1 OS=Mus musculus OX=10090 GN=Gsta1 PE=1 SV=2;sp|P30115|GSTA3_MOUSE Glutathione S-transferase A3 OS=Mus musculus OX=10090 GN=Gsta3 PE=1 SV=2;sp|P10648|GSTA2_MOUSE Glutathione S-transferase A2 OS=Mus musculus</Data></Cell>
    <Cell><Data ss:Type="Number">4</Data></Cell>
    <Cell><Data ss:Type="Number">2</Data></Cell>
    <Cell><Data ss:Type="Number">2</Data></Cell>
    <Cell><Data ss:Type="Number">2</Data></Cell>
    <Cell><Data ss:Type="Number">7.6</Data></Cell>
    <Cell><Data ss:Type="Number">25.608000000000001</Data></Cell>
    <Cell><Data ss:Type="Number">79875000</Data></Cell>
   </Row>
   <Row ss:StyleID="s57">
    <Cell><Data ss:Type="String">sp|P15532|NDKA_MOUSE</Data></Cell>
    <Cell><Data ss:Type="String">Nme1</Data></Cell>
    <Cell><Data ss:Type="String">sp|P15532|NDKA_MOUSE Nucleoside diphosphate kinase A OS=Mus musculus OX=10090 GN=Nme1 PE=1 SV=1</Data></Cell>
    <Cell><Data ss:Type="Number">1</Data></Cell>
    <Cell><Data ss:Type="Number">8</Data></Cell>
    <Cell><Data ss:Type="Number">4</Data></Cell>
    <Cell><Data ss:Type="Number">4</Data></Cell>
    <Cell><Data ss:Type="Number">54.6</Data></Cell>
    <Cell><Data ss:Type="Number">17.207999999999998</Data></Cell>
    <Cell><Data ss:Type="Number">44465000</Data></Cell>
   </Row>
   <Row ss:StyleID="s57">
    <Cell><Data ss:Type="String">sp|P17710|HXK1_MOUSE;sp|Q91W97|HKDC1_MOUSE</Data></Cell>
    <Cell><Data ss:Type="String">Hk1</Data></Cell>
    <Cell><Data ss:Type="String">sp|P17710|HXK1_MOUSE Hexokinase-1 OS=Mus musculus OX=10090 GN=Hk1 PE=1 SV=3</Data></Cell>
    <Cell><Data ss:Type="Number">2</Data></Cell>
    <Cell><Data ss:Type="Number">26</Data></Cell>
    <Cell><Data ss:Type="Number">22</Data></Cell>
    <Cell><Data ss:Type="Number">22</Data></Cell>
    <Cell><Data ss:Type="Number">30.7</Data></Cell>
    <Cell><Data ss:Type="Number">108.3</Data></Cell>
    <Cell><Data ss:Type="Number">109190000</Data></Cell>
   </Row>
   <Row ss:StyleID="s57">
    <Cell><Data ss:Type="String">sp|P17918|PCNA_MOUSE</Data></Cell>
    <Cell><Data ss:Type="String">Pcna</Data></Cell>
    <Cell><Data ss:Type="String">sp|P17918|PCNA_MOUSE Proliferating cell nuclear antigen OS=Mus musculus OX=10090 GN=Pcna PE=1 SV=2</Data></Cell>
    <Cell><Data ss:Type="Number">1</Data></Cell>
    <Cell><Data ss:Type="Number">7</Data></Cell>
    <Cell><Data ss:Type="Number">7</Data></Cell>
    <Cell><Data ss:Type="Number">7</Data></Cell>
    <Cell><Data ss:Type="Number">34.1</Data></Cell>
    <Cell><Data ss:Type="Number">28.785</Data></Cell>
    <Cell><Data ss:Type="Number">104750000</Data></Cell>
   </Row>
   <Row ss:StyleID="s57">
    <Cell><Data ss:Type="String">sp|P18653|KS6A1_MOUSE;sp|Q9WUT3|KS6A2_MOUSE</Data></Cell>
    <Cell><Data ss:Type="String">Rps6ka1</Data></Cell>
    <Cell><Data ss:Type="String">sp|P18653|KS6A1_MOUSE Ribosomal protein S6 kinase alpha-1 OS=Mus musculus OX=10090 GN=Rps6ka1 PE=1 SV=1;sp|Q9WUT3|KS6A2_MOUSE Ribosomal protein S6 kinase alpha-2 OS=Mus musculus OX=10090 GN=Rps6ka2 PE=1 SV=1</Data></Cell>
    <Cell><Data ss:Type="Number">2</Data></Cell>
    <Cell><Data ss:Type="Number">4</Data></Cell>
    <Cell><Data ss:Type="Number">4</Data></Cell>
    <Cell><Data ss:Type="Number">2</Data></Cell>
    <Cell><Data ss:Type="Number">7.5</Data></Cell>
    <Cell><Data ss:Type="Number">81.593999999999994</Data></Cell>
    <Cell><Data ss:Type="Number">164790000</Data></Cell>
   </Row>
   <Row ss:StyleID="s57">
    <Cell><Data ss:Type="String">sp|P21995|EMB_MOUSE</Data></Cell>
    <Cell><Data ss:Type="String">Emb</Data></Cell>
    <Cell><Data ss:Type="String">sp|P21995|EMB_MOUSE Embigin OS=Mus musculus OX=10090 GN=Emb PE=1 SV=2</Data></Cell>
    <Cell><Data ss:Type="Number">1</Data></Cell>
    <Cell><Data ss:Type="Number">7</Data></Cell>
    <Cell><Data ss:Type="Number">7</Data></Cell>
    <Cell><Data ss:Type="Number">7</Data></Cell>
    <Cell><Data ss:Type="Number">22.4</Data></Cell>
    <Cell><Data ss:Type="Number">37.064</Data></Cell>
    <Cell><Data ss:Type="Number">95127000</Data></Cell>
   </Row>
   <Row ss:StyleID="s57">
    <Cell><Data ss:Type="String">sp|P23198|CBX3_MOUSE;sp|P83917|CBX1_MOUSE</Data></Cell>
    <Cell><Data ss:Type="String">Cbx3</Data></Cell>
    <Cell><Data ss:Type="String">sp|P23198|CBX3_MOUSE Chromobox protein homolog 3 OS=Mus musculus OX=10090 GN=Cbx3 PE=1 SV=2</Data></Cell>
    <Cell><Data ss:Type="Number">2</Data></Cell>
    <Cell><Data ss:Type="Number">8</Data></Cell>
    <Cell><Data ss:Type="Number">8</Data></Cell>
    <Cell><Data ss:Type="Number">7</Data></Cell>
    <Cell><Data ss:Type="Number">42.6</Data></Cell>
    <Cell><Data ss:Type="Number">20.855</Data></Cell>
    <Cell><Data ss:Type="Number">90703000</Data></Cell>
   </Row>
   <Row ss:StyleID="s57">
    <Cell><Data ss:Type="String">sp|P23492|PNPH_MOUSE</Data></Cell>
    <Cell><Data ss:Type="String">Pnp</Data></Cell>
    <Cell><Data ss:Type="String">sp|P23492|PNPH_MOUSE Purine nucleoside phosphorylase OS=Mus musculus OX=10090 GN=Pnp PE=1 SV=2</Data></Cell>
    <Cell><Data ss:Type="Number">1</Data></Cell>
    <Cell><Data ss:Type="Number">8</Data></Cell>
    <Cell><Data ss:Type="Number">8</Data></Cell>
    <Cell><Data ss:Type="Number">8</Data></Cell>
    <Cell><Data ss:Type="Number">41.2</Data></Cell>
    <Cell><Data ss:Type="Number">32.277000000000001</Data></Cell>
    <Cell><Data ss:Type="Number">18462000</Data></Cell>
   </Row>
   <Row ss:StyleID="s57">
    <Cell><Data ss:Type="String">sp|P25085|IL1RA_MOUSE</Data></Cell>
    <Cell><Data ss:Type="String">Il1rn</Data></Cell>
    <Cell><Data ss:Type="String">sp|P25085|IL1RA_MOUSE Interleukin-1 receptor antagonist protein OS=Mus musculus OX=10090 GN=Il1rn PE=2 SV=1</Data></Cell>
    <Cell><Data ss:Type="Number">1</Data></Cell>
    <Cell><Data ss:Type="Number">4</Data></Cell>
    <Cell><Data ss:Type="Number">4</Data></Cell>
    <Cell><Data ss:Type="Number">4</Data></Cell>
    <Cell><Data ss:Type="Number">48.9</Data></Cell>
    <Cell><Data ss:Type="Number">20.274000000000001</Data></Cell>
    <Cell><Data ss:Type="Number">128690000</Data></Cell>
   </Row>
   <Row ss:StyleID="s57">
    <Cell><Data ss:Type="String">sp|P26151|FCGR1_MOUSE</Data></Cell>
    <Cell><Data ss:Type="String">Fcgr1</Data></Cell>
    <Cell><Data ss:Type="String">sp|P26151|FCGR1_MOUSE High affinity immunoglobulin gamma Fc receptor I OS=Mus musculus OX=10090 GN=Fcgr1 PE=1 SV=1</Data></Cell>
    <Cell><Data ss:Type="Number">1</Data></Cell>
    <Cell><Data ss:Type="Number">8</Data></Cell>
    <Cell><Data ss:Type="Number">8</Data></Cell>
    <Cell><Data ss:Type="Number">8</Data></Cell>
    <Cell><Data ss:Type="Number">27.2</Data></Cell>
    <Cell><Data ss:Type="Number">44.887</Data></Cell>
    <Cell><Data ss:Type="Number">21737000</Data></Cell>
   </Row>
   <Row ss:StyleID="s57">
    <Cell><Data ss:Type="String">sp|P26369|U2AF2_MOUSE</Data></Cell>
    <Cell><Data ss:Type="String">U2af2</Data></Cell>
    <Cell><Data ss:Type="String">sp|P26369|U2AF2_MOUSE Splicing factor U2AF 65 kDa subunit OS=Mus musculus OX=10090 GN=U2af2 PE=1 SV=3</Data></Cell>
    <Cell><Data ss:Type="Number">1</Data></Cell>
    <Cell><Data ss:Type="Number">6</Data></Cell>
    <Cell><Data ss:Type="Number">6</Data></Cell>
    <Cell><Data ss:Type="Number">6</Data></Cell>
    <Cell><Data ss:Type="Number">17.3</Data></Cell>
    <Cell><Data ss:Type="Number">53.515999999999998</Data></Cell>
    <Cell><Data ss:Type="Number">24063000</Data></Cell>
   </Row>
   <Row ss:StyleID="s57">
    <Cell><Data ss:Type="String">sp|P27601|GNA13_MOUSE</Data></Cell>
    <Cell><Data ss:Type="String">Gna13</Data></Cell>
    <Cell><Data ss:Type="String">sp|P27601|GNA13_MOUSE Guanine nucleotide-binding protein subunit alpha-13 OS=Mus musculus OX=10090 GN=Gna13 PE=1 SV=1</Data></Cell>
    <Cell><Data ss:Type="Number">1</Data></Cell>
    <Cell><Data ss:Type="Number">14</Data></Cell>
    <Cell><Data ss:Type="Number">13</Data></Cell>
    <Cell><Data ss:Type="Number">13</Data></Cell>
    <Cell><Data ss:Type="Number">42.2</Data></Cell>
    <Cell><Data ss:Type="Number">44.054000000000002</Data></Cell>
    <Cell><Data ss:Type="Number">256530000</Data></Cell>
   </Row>
   <Row ss:StyleID="s57">
    <Cell><Data ss:Type="String">sp|P27870|VAV_MOUSE;sp|Q9R0C8|VAV3_MOUSE</Data></Cell>
    <Cell><Data ss:Type="String">Vav1</Data></Cell>
    <Cell><Data ss:Type="String">sp|P27870|VAV_MOUSE Proto-oncogene vav OS=Mus musculus OX=10090 GN=Vav1 PE=1 SV=1</Data></Cell>
    <Cell><Data ss:Type="Number">2</Data></Cell>
    <Cell><Data ss:Type="Number">12</Data></Cell>
    <Cell><Data ss:Type="Number">12</Data></Cell>
    <Cell><Data ss:Type="Number">12</Data></Cell>
    <Cell><Data ss:Type="Number">15.3</Data></Cell>
    <Cell><Data ss:Type="Number">98.135999999999996</Data></Cell>
    <Cell><Data ss:Type="Number">56767000</Data></Cell>
   </Row>
   <Row ss:StyleID="s57">
    <Cell><Data ss:Type="String">sp|P28474|ADHX_MOUSE</Data></Cell>
    <Cell><Data ss:Type="String">Adh5</Data></Cell>
    <Cell><Data ss:Type="String">sp|P28474|ADHX_MOUSE Alcohol dehydrogenase class-3 OS=Mus musculus OX=10090 GN=Adh5 PE=1 SV=3</Data></Cell>
    <Cell><Data ss:Type="Number">1</Data></Cell>
    <Cell><Data ss:Type="Number">3</Data></Cell>
    <Cell><Data ss:Type="Number">3</Data></Cell>
    <Cell><Data ss:Type="Number">3</Data></Cell>
    <Cell><Data ss:Type="Number">11</Data></Cell>
    <Cell><Data ss:Type="Number">39.546999999999997</Data></Cell>
    <Cell><Data ss:Type="Number">132650000</Data></Cell>
   </Row>
   <Row ss:StyleID="s57">
    <Cell><Data ss:Type="String">sp|P29391|FRIL1_MOUSE;sp|P49945|FRIL2_MOUSE</Data></Cell>
    <Cell><Data ss:Type="String">Ftl1</Data></Cell>
    <Cell><Data ss:Type="String">sp|P29391|FRIL1_MOUSE Ferritin light chain 1 OS=Mus musculus OX=10090 GN=Ftl1 PE=1 SV=2;sp|P49945|FRIL2_MOUSE Ferritin light chain 2 OS=Mus musculus OX=10090 GN=Ftl2 PE=3 SV=2</Data></Cell>
    <Cell><Data ss:Type="Number">2</Data></Cell>
    <Cell><Data ss:Type="Number">8</Data></Cell>
    <Cell><Data ss:Type="Number">8</Data></Cell>
    <Cell><Data ss:Type="Number">8</Data></Cell>
    <Cell><Data ss:Type="Number">60.7</Data></Cell>
    <Cell><Data ss:Type="Number">20.802</Data></Cell>
    <Cell><Data ss:Type="Number">76898000</Data></Cell>
   </Row>
   <Row ss:StyleID="s57">
    <Cell><Data ss:Type="String">sp|P30999|CTND1_MOUSE</Data></Cell>
    <Cell><Data ss:Type="String">Ctnnd1</Data></Cell>
    <Cell><Data ss:Type="String">sp|P30999|CTND1_MOUSE Catenin delta-1 OS=Mus musculus OX=10090 GN=Ctnnd1 PE=1 SV=2</Data></Cell>
    <Cell><Data ss:Type="Number">1</Data></Cell>
    <Cell><Data ss:Type="Number">15</Data></Cell>
    <Cell><Data ss:Type="Number">15</Data></Cell>
    <Cell><Data ss:Type="Number">15</Data></Cell>
    <Cell><Data ss:Type="Number">23.6</Data></Cell>
    <Cell><Data ss:Type="Number">104.92</Data></Cell>
    <Cell><Data ss:Type="Number">47555000</Data></Cell>
   </Row>
   <Row ss:StyleID="s57">
    <Cell><Data ss:Type="String">sp|P32067|LA_MOUSE</Data></Cell>
    <Cell><Data ss:Type="String">Ssb</Data></Cell>
    <Cell><Data ss:Type="String">sp|P32067|LA_MOUSE Lupus La protein homolog OS=Mus musculus OX=10090 GN=Ssb PE=1 SV=1</Data></Cell>
    <Cell><Data ss:Type="Number">1</Data></Cell>
    <Cell><Data ss:Type="Number">10</Data></Cell>
    <Cell><Data ss:Type="Number">10</Data></Cell>
    <Cell><Data ss:Type="Number">10</Data></Cell>
    <Cell><Data ss:Type="Number">27</Data></Cell>
    <Cell><Data ss:Type="Number">47.756</Data></Cell>
    <Cell><Data ss:Type="Number">154750000</Data></Cell>
   </Row>
   <Row ss:StyleID="s57">
    <Cell><Data ss:Type="String">sp|P32921|SYWC_MOUSE</Data></Cell>
    <Cell><Data ss:Type="String">Wars</Data></Cell>
    <Cell><Data ss:Type="String">sp|P32921|SYWC_MOUSE Tryptophan&#45;-tRNA ligase, cytoplasmic OS=Mus musculus OX=10090 GN=Wars PE=1 SV=2</Data></Cell>
    <Cell><Data ss:Type="Number">1</Data></Cell>
    <Cell><Data ss:Type="Number">9</Data></Cell>
    <Cell><Data ss:Type="Number">9</Data></Cell>
    <Cell><Data ss:Type="Number">9</Data></Cell>
    <Cell><Data ss:Type="Number">27</Data></Cell>
    <Cell><Data ss:Type="Number">54.356999999999999</Data></Cell>
    <Cell><Data ss:Type="Number">133040000</Data></Cell>
   </Row>
   <Row ss:StyleID="s57">
    <Cell><Data ss:Type="String">sp|P35282|RAB21_MOUSE</Data></Cell>
    <Cell><Data ss:Type="String">Rab21</Data></Cell>
    <Cell><Data ss:Type="String">sp|P35282|RAB21_MOUSE Ras-related protein Rab-21 OS=Mus musculus OX=10090 GN=Rab21 PE=1 SV=4</Data></Cell>
    <Cell><Data ss:Type="Number">1</Data></Cell>
    <Cell><Data ss:Type="Number">8</Data></Cell>
    <Cell><Data ss:Type="Number">8</Data></Cell>
    <Cell><Data ss:Type="Number">8</Data></Cell>
    <Cell><Data ss:Type="Number">43.7</Data></Cell>
    <Cell><Data ss:Type="Number">24.106000000000002</Data></Cell>
    <Cell><Data ss:Type="Number">132270000</Data></Cell>
   </Row>
   <Row ss:StyleID="s57">
    <Cell><Data ss:Type="String">sp|P35293|RAB18_MOUSE</Data></Cell>
    <Cell><Data ss:Type="String">Rab18</Data></Cell>
    <Cell><Data ss:Type="String">sp|P35293|RAB18_MOUSE Ras-related protein Rab-18 OS=Mus musculus OX=10090 GN=Rab18 PE=1 SV=2</Data></Cell>
    <Cell><Data ss:Type="Number">1</Data></Cell>
    <Cell><Data ss:Type="Number">8</Data></Cell>
    <Cell><Data ss:Type="Number">8</Data></Cell>
    <Cell><Data ss:Type="Number">8</Data></Cell>
    <Cell><Data ss:Type="Number">45.1</Data></Cell>
    <Cell><Data ss:Type="Number">23.035</Data></Cell>
    <Cell><Data ss:Type="Number">25286000</Data></Cell>
   </Row>
   <Row ss:StyleID="s57">
    <Cell><Data ss:Type="String">sp|P35550|FBRL_MOUSE</Data></Cell>
    <Cell><Data ss:Type="String">Fbl</Data></Cell>
    <Cell><Data ss:Type="String">sp|P35550|FBRL_MOUSE rRNA 2-O-methyltransferase fibrillarin OS=Mus musculus OX=10090 GN=Fbl PE=1 SV=2</Data></Cell>
    <Cell><Data ss:Type="Number">1</Data></Cell>
    <Cell><Data ss:Type="Number">8</Data></Cell>
    <Cell><Data ss:Type="Number">8</Data></Cell>
    <Cell><Data ss:Type="Number">5</Data></Cell>
    <Cell><Data ss:Type="Number">25.7</Data></Cell>
    <Cell><Data ss:Type="Number">34.305999999999997</Data></Cell>
    <Cell><Data ss:Type="Number">100210000</Data></Cell>
   </Row>
   <Row ss:StyleID="s57">
    <Cell><Data ss:Type="String">sp|P36371|TAP2_MOUSE</Data></Cell>
    <Cell><Data ss:Type="String">Tap2</Data></Cell>
    <Cell><Data ss:Type="String">sp|P36371|TAP2_MOUSE Antigen peptide transporter 2 OS=Mus musculus OX=10090 GN=Tap2 PE=1 SV=1</Data></Cell>
    <Cell><Data ss:Type="Number">1</Data></Cell>
    <Cell><Data ss:Type="Number">6</Data></Cell>
    <Cell><Data ss:Type="Number">6</Data></Cell>
    <Cell><Data ss:Type="Number">6</Data></Cell>
    <Cell><Data ss:Type="Number">12.7</Data></Cell>
    <Cell><Data ss:Type="Number">77.444000000000003</Data></Cell>
    <Cell><Data ss:Type="Number">51227000</Data></Cell>
   </Row>
   <Row ss:StyleID="s57">
    <Cell><Data ss:Type="String">sp|P38647|GRP75_MOUSE</Data></Cell>
    <Cell><Data ss:Type="String">Hspa9</Data></Cell>
    <Cell><Data ss:Type="String">sp|P38647|GRP75_MOUSE Stress-70 protein, mitochondrial OS=Mus musculus OX=10090 GN=Hspa9 PE=1 SV=3</Data></Cell>
    <Cell><Data ss:Type="Number">1</Data></Cell>
    <Cell><Data ss:Type="Number">31</Data></Cell>
    <Cell><Data ss:Type="Number">31</Data></Cell>
    <Cell><Data ss:Type="Number">31</Data></Cell>
    <Cell><Data ss:Type="Number">54.1</Data></Cell>
    <Cell><Data ss:Type="Number">73.459999999999994</Data></Cell>
    <Cell><Data ss:Type="Number">27686000</Data></Cell>
   </Row>
   <Row ss:StyleID="s57">
    <Cell><Data ss:Type="String">sp|P42225|STAT1_MOUSE</Data></Cell>
    <Cell><Data ss:Type="String">Stat1</Data></Cell>
    <Cell><Data ss:Type="String">sp|P42225|STAT1_MOUSE Signal transducer and activator of transcription 1 OS=Mus musculus OX=10090 GN=Stat1 PE=1 SV=1</Data></Cell>
    <Cell><Data ss:Type="Number">1</Data></Cell>
    <Cell><Data ss:Type="Number">6</Data></Cell>
    <Cell><Data ss:Type="Number">6</Data></Cell>
    <Cell><Data ss:Type="Number">6</Data></Cell>
    <Cell><Data ss:Type="Number">10.7</Data></Cell>
    <Cell><Data ss:Type="Number">87.195999999999998</Data></Cell>
    <Cell><Data ss:Type="Number">23774000</Data></Cell>
   </Row>
   <Row ss:StyleID="s57">
    <Cell><Data ss:Type="String">sp|P45377|ALD2_MOUSE</Data></Cell>
    <Cell><Data ss:Type="String">Akr1b8</Data></Cell>
    <Cell><Data ss:Type="String">sp|P45377|ALD2_MOUSE Aldose reductase-related protein 2 OS=Mus musculus OX=10090 GN=Akr1b8 PE=1 SV=2</Data></Cell>
    <Cell><Data ss:Type="Number">1</Data></Cell>
    <Cell><Data ss:Type="Number">3</Data></Cell>
    <Cell><Data ss:Type="Number">3</Data></Cell>
    <Cell><Data ss:Type="Number">3</Data></Cell>
    <Cell><Data ss:Type="Number">13.6</Data></Cell>
    <Cell><Data ss:Type="Number">36.119999999999997</Data></Cell>
    <Cell><Data ss:Type="Number">57213000</Data></Cell>
   </Row>
   <Row ss:StyleID="s57">
    <Cell><Data ss:Type="String">sp|P46460|NSF_MOUSE</Data></Cell>
    <Cell><Data ss:Type="String">Nsf</Data></Cell>
    <Cell><Data ss:Type="String">sp|P46460|NSF_MOUSE Vesicle-fusing ATPase OS=Mus musculus OX=10090 GN=Nsf PE=1 SV=2</Data></Cell>
    <Cell><Data ss:Type="Number">1</Data></Cell>
    <Cell><Data ss:Type="Number">29</Data></Cell>
    <Cell><Data ss:Type="Number">29</Data></Cell>
    <Cell><Data ss:Type="Number">29</Data></Cell>
    <Cell><Data ss:Type="Number">41.5</Data></Cell>
    <Cell><Data ss:Type="Number">82.613</Data></Cell>
    <Cell><Data ss:Type="Number">92765000</Data></Cell>
   </Row>
   <Row ss:StyleID="s57">
    <Cell><Data ss:Type="String">sp|P46638|RB11B_MOUSE;sp|Q9WTL2|RAB25_MOUSE</Data></Cell>
    <Cell><Data ss:Type="String">Rab11b</Data></Cell>
    <Cell><Data ss:Type="String">sp|P46638|RB11B_MOUSE Ras-related protein Rab-11B OS=Mus musculus OX=10090 GN=Rab11b PE=1 SV=3</Data></Cell>
    <Cell><Data ss:Type="Number">2</Data></Cell>
    <Cell><Data ss:Type="Number">13</Data></Cell>
    <Cell><Data ss:Type="Number">13</Data></Cell>
    <Cell><Data ss:Type="Number">2</Data></Cell>
    <Cell><Data ss:Type="Number">61.5</Data></Cell>
    <Cell><Data ss:Type="Number">24.489000000000001</Data></Cell>
    <Cell><Data ss:Type="Number">233370000</Data></Cell>
   </Row>
   <Row ss:StyleID="s57">
    <Cell><Data ss:Type="String">sp|P47757|CAPZB_MOUSE</Data></Cell>
    <Cell><Data ss:Type="String">Capzb</Data></Cell>
    <Cell><Data ss:Type="String">sp|P47757|CAPZB_MOUSE F-actin-capping protein subunit beta OS=Mus musculus OX=10090 GN=Capzb PE=1 SV=3</Data></Cell>
    <Cell><Data ss:Type="Number">1</Data></Cell>
    <Cell><Data ss:Type="Number">12</Data></Cell>
    <Cell><Data ss:Type="Number">12</Data></Cell>
    <Cell><Data ss:Type="Number">12</Data></Cell>
    <Cell><Data ss:Type="Number">47.3</Data></Cell>
    <Cell><Data ss:Type="Number">31.344999999999999</Data></Cell>
    <Cell><Data ss:Type="Number">237580000</Data></Cell>
   </Row>
   <Row ss:StyleID="s57">
    <Cell><Data ss:Type="String">sp|P47802|MTX1_MOUSE</Data></Cell>
    <Cell><Data ss:Type="String">Mtx1</Data></Cell>
    <Cell><Data ss:Type="String">sp|P47802|MTX1_MOUSE Metaxin-1 OS=Mus musculus OX=10090 GN=Mtx1 PE=1 SV=1</Data></Cell>
    <Cell><Data ss:Type="Number">1</Data></Cell>
    <Cell><Data ss:Type="Number">6</Data></Cell>
    <Cell><Data ss:Type="Number">6</Data></Cell>
    <Cell><Data ss:Type="Number">6</Data></Cell>
    <Cell><Data ss:Type="Number">23</Data></Cell>
    <Cell><Data ss:Type="Number">35.622999999999998</Data></Cell>
    <Cell><Data ss:Type="Number">47726000</Data></Cell>
   </Row>
   <Row ss:StyleID="s57">
    <Cell><Data ss:Type="String">sp|P47856|GFPT1_MOUSE</Data></Cell>
    <Cell><Data ss:Type="String">Gfpt1</Data></Cell>
    <Cell><Data ss:Type="String">sp|P47856|GFPT1_MOUSE Glutamine&#45;-fructose-6-phosphate aminotransferase [isomerizing] 1 OS=Mus musculus OX=10090 GN=Gfpt1 PE=1 SV=3</Data></Cell>
    <Cell><Data ss:Type="Number">1</Data></Cell>
    <Cell><Data ss:Type="Number">4</Data></Cell>
    <Cell><Data ss:Type="Number">4</Data></Cell>
    <Cell><Data ss:Type="Number">4</Data></Cell>
    <Cell><Data ss:Type="Number">7.5</Data></Cell>
    <Cell><Data ss:Type="Number">78.537999999999997</Data></Cell>
    <Cell><Data ss:Type="Number">50061000</Data></Cell>
   </Row>
   <Row ss:StyleID="s57">
    <Cell><Data ss:Type="String">sp|P47880|IBP6_MOUSE</Data></Cell>
    <Cell><Data ss:Type="String">Igfbp6</Data></Cell>
    <Cell><Data ss:Type="String">sp|P47880|IBP6_MOUSE Insulin-like growth factor-binding protein 6 OS=Mus musculus OX=10090 GN=Igfbp6 PE=2 SV=2</Data></Cell>
    <Cell><Data ss:Type="Number">1</Data></Cell>
    <Cell><Data ss:Type="Number">1</Data></Cell>
    <Cell><Data ss:Type="Number">1</Data></Cell>
    <Cell><Data ss:Type="Number">1</Data></Cell>
    <Cell><Data ss:Type="Number">6.3</Data></Cell>
    <Cell><Data ss:Type="Number">25.346</Data></Cell>
    <Cell><Data ss:Type="Number">86468000</Data></Cell>
   </Row>
   <Row ss:StyleID="s57">
    <Cell><Data ss:Type="String">sp|P48024|EIF1_MOUSE;sp|Q9CXU9|EIF1B_MOUSE</Data></Cell>
    <Cell><Data ss:Type="String">Eif1</Data></Cell>
    <Cell><Data ss:Type="String">sp|P48024|EIF1_MOUSE Eukaryotic translation initiation factor 1 OS=Mus musculus OX=10090 GN=Eif1 PE=1 SV=2;sp|Q9CXU9|EIF1B_MOUSE Eukaryotic translation initiation factor 1b OS=Mus musculus OX=10090 GN=Eif1b PE=1 SV=2</Data></Cell>
    <Cell><Data ss:Type="Number">2</Data></Cell>
    <Cell><Data ss:Type="Number">5</Data></Cell>
    <Cell><Data ss:Type="Number">5</Data></Cell>
    <Cell><Data ss:Type="Number">5</Data></Cell>
    <Cell><Data ss:Type="Number">63.7</Data></Cell>
    <Cell><Data ss:Type="Number">12.746</Data></Cell>
    <Cell><Data ss:Type="Number">32497000</Data></Cell>
   </Row>
   <Row ss:StyleID="s57">
    <Cell><Data ss:Type="String">sp|P48025|KSYK_MOUSE</Data></Cell>
    <Cell><Data ss:Type="String">Syk</Data></Cell>
    <Cell><Data ss:Type="String">sp|P48025|KSYK_MOUSE Tyrosine-protein kinase SYK OS=Mus musculus OX=10090 GN=Syk PE=1 SV=2</Data></Cell>
    <Cell><Data ss:Type="Number">1</Data></Cell>
    <Cell><Data ss:Type="Number">18</Data></Cell>
    <Cell><Data ss:Type="Number">18</Data></Cell>
    <Cell><Data ss:Type="Number">18</Data></Cell>
    <Cell><Data ss:Type="Number">47.1</Data></Cell>
    <Cell><Data ss:Type="Number">71.376000000000005</Data></Cell>
    <Cell><Data ss:Type="Number">28108000</Data></Cell>
   </Row>
   <Row ss:StyleID="s57">
    <Cell><Data ss:Type="String">sp|P48758|CBR1_MOUSE</Data></Cell>
    <Cell><Data ss:Type="String">Cbr1</Data></Cell>
    <Cell><Data ss:Type="String">sp|P48758|CBR1_MOUSE Carbonyl reductase [NADPH] 1 OS=Mus musculus OX=10090 GN=Cbr1 PE=1 SV=3</Data></Cell>
    <Cell><Data ss:Type="Number">1</Data></Cell>
    <Cell><Data ss:Type="Number">2</Data></Cell>
    <Cell><Data ss:Type="Number">2</Data></Cell>
    <Cell><Data ss:Type="Number">2</Data></Cell>
    <Cell><Data ss:Type="Number">8.6999999999999993</Data></Cell>
    <Cell><Data ss:Type="Number">30.640999999999998</Data></Cell>
    <Cell><Data ss:Type="Number">46732000</Data></Cell>
   </Row>
   <Row ss:StyleID="s57">
    <Cell><Data ss:Type="String">sp|P49710|HCLS1_MOUSE</Data></Cell>
    <Cell><Data ss:Type="String">Hcls1</Data></Cell>
    <Cell><Data ss:Type="String">sp|P49710|HCLS1_MOUSE Hematopoietic lineage cell-specific protein OS=Mus musculus OX=10090 GN=Hcls1 PE=1 SV=2</Data></Cell>
    <Cell><Data ss:Type="Number">1</Data></Cell>
    <Cell><Data ss:Type="Number">8</Data></Cell>
    <Cell><Data ss:Type="Number">8</Data></Cell>
    <Cell><Data ss:Type="Number">8</Data></Cell>
    <Cell><Data ss:Type="Number">20.2</Data></Cell>
    <Cell><Data ss:Type="Number">54.24</Data></Cell>
    <Cell><Data ss:Type="Number">49962000</Data></Cell>
   </Row>
   <Row ss:StyleID="s57">
    <Cell><Data ss:Type="String">sp|P49722|PSA2_MOUSE</Data></Cell>
    <Cell><Data ss:Type="String">Psma2</Data></Cell>
    <Cell><Data ss:Type="String">sp|P49722|PSA2_MOUSE Proteasome subunit alpha type-2 OS=Mus musculus OX=10090 GN=Psma2 PE=1 SV=3</Data></Cell>
    <Cell><Data ss:Type="Number">1</Data></Cell>
    <Cell><Data ss:Type="Number">4</Data></Cell>
    <Cell><Data ss:Type="Number">4</Data></Cell>
    <Cell><Data ss:Type="Number">4</Data></Cell>
    <Cell><Data ss:Type="Number">23.5</Data></Cell>
    <Cell><Data ss:Type="Number">25.925999999999998</Data></Cell>
    <Cell><Data ss:Type="Number">80262000</Data></Cell>
   </Row>
   <Row ss:StyleID="s57">
    <Cell><Data ss:Type="String">sp|P54071|IDHP_MOUSE</Data></Cell>
    <Cell><Data ss:Type="String">Idh2</Data></Cell>
    <Cell><Data ss:Type="String">sp|P54071|IDHP_MOUSE Isocitrate dehydrogenase [NADP], mitochondrial OS=Mus musculus OX=10090 GN=Idh2 PE=1 SV=3</Data></Cell>
    <Cell><Data ss:Type="Number">1</Data></Cell>
    <Cell><Data ss:Type="Number">19</Data></Cell>
    <Cell><Data ss:Type="Number">19</Data></Cell>
    <Cell><Data ss:Type="Number">18</Data></Cell>
    <Cell><Data ss:Type="Number">44.9</Data></Cell>
    <Cell><Data ss:Type="Number">50.905999999999999</Data></Cell>
    <Cell><Data ss:Type="Number">17931000</Data></Cell>
   </Row>
   <Row ss:StyleID="s57">
    <Cell><Data ss:Type="String">sp|P54775|PRS6B_MOUSE</Data></Cell>
    <Cell><Data ss:Type="String">Psmc4</Data></Cell>
    <Cell><Data ss:Type="String">sp|P54775|PRS6B_MOUSE 26S proteasome regulatory subunit 6B OS=Mus musculus OX=10090 GN=Psmc4 PE=1 SV=2</Data></Cell>
    <Cell><Data ss:Type="Number">1</Data></Cell>
    <Cell><Data ss:Type="Number">10</Data></Cell>
    <Cell><Data ss:Type="Number">10</Data></Cell>
    <Cell><Data ss:Type="Number">10</Data></Cell>
    <Cell><Data ss:Type="Number">32.1</Data></Cell>
    <Cell><Data ss:Type="Number">47.408000000000001</Data></Cell>
    <Cell><Data ss:Type="Number">83920000</Data></Cell>
   </Row>
   <Row ss:StyleID="s57">
    <Cell><Data ss:Type="String">sp|P55012|S12A2_MOUSE</Data></Cell>
    <Cell><Data ss:Type="String">Slc12a2</Data></Cell>
    <Cell><Data ss:Type="String">sp|P55012|S12A2_MOUSE Solute carrier family 12 member 2 OS=Mus musculus OX=10090 GN=Slc12a2 PE=1 SV=2</Data></Cell>
    <Cell><Data ss:Type="Number">1</Data></Cell>
    <Cell><Data ss:Type="Number">10</Data></Cell>
    <Cell><Data ss:Type="Number">10</Data></Cell>
    <Cell><Data ss:Type="Number">10</Data></Cell>
    <Cell><Data ss:Type="Number">11.9</Data></Cell>
    <Cell><Data ss:Type="Number">131.03</Data></Cell>
    <Cell><Data ss:Type="Number">44625000</Data></Cell>
   </Row>
   <Row ss:StyleID="s57">
    <Cell><Data ss:Type="String">sp|P58281|OPA1_MOUSE</Data></Cell>
    <Cell><Data ss:Type="String">Opa1</Data></Cell>
    <Cell><Data ss:Type="String">sp|P58281|OPA1_MOUSE Dynamin-like 120 kDa protein, mitochondrial OS=Mus musculus OX=10090 GN=Opa1 PE=1 SV=1</Data></Cell>
    <Cell><Data ss:Type="Number">1</Data></Cell>
    <Cell><Data ss:Type="Number">20</Data></Cell>
    <Cell><Data ss:Type="Number">20</Data></Cell>
    <Cell><Data ss:Type="Number">20</Data></Cell>
    <Cell><Data ss:Type="Number">26.4</Data></Cell>
    <Cell><Data ss:Type="Number">111.34</Data></Cell>
    <Cell><Data ss:Type="Number">36362000</Data></Cell>
   </Row>
   <Row ss:StyleID="s57">
    <Cell><Data ss:Type="String">sp|P60122|RUVB1_MOUSE</Data></Cell>
    <Cell><Data ss:Type="String">Ruvbl1</Data></Cell>
    <Cell><Data ss:Type="String">sp|P60122|RUVB1_MOUSE RuvB-like 1 OS=Mus musculus OX=10090 GN=Ruvbl1 PE=1 SV=1</Data></Cell>
    <Cell><Data ss:Type="Number">1</Data></Cell>
    <Cell><Data ss:Type="Number">12</Data></Cell>
    <Cell><Data ss:Type="Number">12</Data></Cell>
    <Cell><Data ss:Type="Number">12</Data></Cell>
    <Cell><Data ss:Type="Number">37.9</Data></Cell>
    <Cell><Data ss:Type="Number">50.213000000000001</Data></Cell>
    <Cell><Data ss:Type="Number">96556000</Data></Cell>
   </Row>
   <Row ss:StyleID="s57">
    <Cell><Data ss:Type="String">sp|P60229|EIF3E_MOUSE</Data></Cell>
    <Cell><Data ss:Type="String">Eif3e</Data></Cell>
    <Cell><Data ss:Type="String">sp|P60229|EIF3E_MOUSE Eukaryotic translation initiation factor 3 subunit E OS=Mus musculus OX=10090 GN=Eif3e PE=1 SV=1</Data></Cell>
    <Cell><Data ss:Type="Number">1</Data></Cell>
    <Cell><Data ss:Type="Number">9</Data></Cell>
    <Cell><Data ss:Type="Number">9</Data></Cell>
    <Cell><Data ss:Type="Number">9</Data></Cell>
    <Cell><Data ss:Type="Number">20.2</Data></Cell>
    <Cell><Data ss:Type="Number">52.22</Data></Cell>
    <Cell><Data ss:Type="Number">246380000</Data></Cell>
   </Row>
   <Row ss:StyleID="s57">
    <Cell><Data ss:Type="String">sp|P60605|UB2G2_MOUSE</Data></Cell>
    <Cell><Data ss:Type="String">Ube2g2</Data></Cell>
    <Cell><Data ss:Type="String">sp|P60605|UB2G2_MOUSE Ubiquitin-conjugating enzyme E2 G2 OS=Mus musculus OX=10090 GN=Ube2g2 PE=1 SV=1</Data></Cell>
    <Cell><Data ss:Type="Number">1</Data></Cell>
    <Cell><Data ss:Type="Number">4</Data></Cell>
    <Cell><Data ss:Type="Number">4</Data></Cell>
    <Cell><Data ss:Type="Number">4</Data></Cell>
    <Cell><Data ss:Type="Number">42.4</Data></Cell>
    <Cell><Data ss:Type="Number">18.565999999999999</Data></Cell>
    <Cell><Data ss:Type="Number">72432000</Data></Cell>
   </Row>
   <Row ss:StyleID="s57">
    <Cell><Data ss:Type="String">sp|P61164|ACTZ_MOUSE</Data></Cell>
    <Cell><Data ss:Type="String">Actr1a</Data></Cell>
    <Cell><Data ss:Type="String">sp|P61164|ACTZ_MOUSE Alpha-centractin OS=Mus musculus OX=10090 GN=Actr1a PE=1 SV=1</Data></Cell>
    <Cell><Data ss:Type="Number">1</Data></Cell>
    <Cell><Data ss:Type="Number">4</Data></Cell>
    <Cell><Data ss:Type="Number">4</Data></Cell>
    <Cell><Data ss:Type="Number">3</Data></Cell>
    <Cell><Data ss:Type="Number">19.399999999999999</Data></Cell>
    <Cell><Data ss:Type="Number">42.613</Data></Cell>
    <Cell><Data ss:Type="Number">176280000</Data></Cell>
   </Row>
   <Row ss:StyleID="s57">
    <Cell><Data ss:Type="String">sp|P61290|PSME3_MOUSE</Data></Cell>
    <Cell><Data ss:Type="String">Psme3</Data></Cell>
    <Cell><Data ss:Type="String">sp|P61290|PSME3_MOUSE Proteasome activator complex subunit 3 OS=Mus musculus OX=10090 GN=Psme3 PE=1 SV=1</Data></Cell>
    <Cell><Data ss:Type="Number">1</Data></Cell>
    <Cell><Data ss:Type="Number">4</Data></Cell>
    <Cell><Data ss:Type="Number">4</Data></Cell>
    <Cell><Data ss:Type="Number">4</Data></Cell>
    <Cell><Data ss:Type="Number">20.100000000000001</Data></Cell>
    <Cell><Data ss:Type="Number">29.506</Data></Cell>
    <Cell><Data ss:Type="Number">33663000</Data></Cell>
   </Row>
   <Row ss:StyleID="s57">
    <Cell><Data ss:Type="String">sp|P61514|RL37A_MOUSE</Data></Cell>
    <Cell><Data ss:Type="String">Rpl37a</Data></Cell>
    <Cell><Data ss:Type="String">sp|P61514|RL37A_MOUSE 60S ribosomal protein L37a OS=Mus musculus OX=10090 GN=Rpl37a PE=1 SV=2</Data></Cell>
    <Cell><Data ss:Type="Number">1</Data></Cell>
    <Cell><Data ss:Type="Number">4</Data></Cell>
    <Cell><Data ss:Type="Number">4</Data></Cell>
    <Cell><Data ss:Type="Number">4</Data></Cell>
    <Cell><Data ss:Type="Number">51.1</Data></Cell>
    <Cell><Data ss:Type="Number">10.275</Data></Cell>
    <Cell><Data ss:Type="Number">68363000</Data></Cell>
   </Row>
   <Row ss:StyleID="s57">
    <Cell><Data ss:Type="String">sp|P61750|ARF4_MOUSE</Data></Cell>
    <Cell><Data ss:Type="String">Arf4</Data></Cell>
    <Cell><Data ss:Type="String">sp|P61750|ARF4_MOUSE ADP-ribosylation factor 4 OS=Mus musculus OX=10090 GN=Arf4 PE=1 SV=2</Data></Cell>
    <Cell><Data ss:Type="Number">1</Data></Cell>
    <Cell><Data ss:Type="Number">7</Data></Cell>
    <Cell><Data ss:Type="Number">2</Data></Cell>
    <Cell><Data ss:Type="Number">2</Data></Cell>
    <Cell><Data ss:Type="Number">50.6</Data></Cell>
    <Cell><Data ss:Type="Number">20.396000000000001</Data></Cell>
    <Cell><Data ss:Type="Number">60064000</Data></Cell>
   </Row>
   <Row ss:StyleID="s57">
    <Cell><Data ss:Type="String">sp|P62071|RRAS2_MOUSE</Data></Cell>
    <Cell><Data ss:Type="String">Rras2</Data></Cell>
    <Cell><Data ss:Type="String">sp|P62071|RRAS2_MOUSE Ras-related protein R-Ras2 OS=Mus musculus OX=10090 GN=Rras2 PE=1 SV=1</Data></Cell>
    <Cell><Data ss:Type="Number">1</Data></Cell>
    <Cell><Data ss:Type="Number">4</Data></Cell>
    <Cell><Data ss:Type="Number">4</Data></Cell>
    <Cell><Data ss:Type="Number">3</Data></Cell>
    <Cell><Data ss:Type="Number">26</Data></Cell>
    <Cell><Data ss:Type="Number">23.399000000000001</Data></Cell>
    <Cell><Data ss:Type="Number">67833000</Data></Cell>
   </Row>
   <Row ss:StyleID="s57">
    <Cell><Data ss:Type="String">sp|P62141|PP1B_MOUSE</Data></Cell>
    <Cell><Data ss:Type="String">Ppp1cb</Data></Cell>
    <Cell><Data ss:Type="String">sp|P62141|PP1B_MOUSE Serine/threonine-protein phosphatase PP1-beta catalytic subunit OS=Mus musculus OX=10090 GN=Ppp1cb PE=1 SV=3</Data></Cell>
    <Cell><Data ss:Type="Number">1</Data></Cell>
    <Cell><Data ss:Type="Number">11</Data></Cell>
    <Cell><Data ss:Type="Number">3</Data></Cell>
    <Cell><Data ss:Type="Number">3</Data></Cell>
    <Cell><Data ss:Type="Number">43.1</Data></Cell>
    <Cell><Data ss:Type="Number">37.186</Data></Cell>
    <Cell><Data ss:Type="Number">42337000</Data></Cell>
   </Row>
   <Row ss:StyleID="s57">
    <Cell><Data ss:Type="String">sp|P62743|AP2S1_MOUSE</Data></Cell>
    <Cell><Data ss:Type="String">Ap2s1</Data></Cell>
    <Cell><Data ss:Type="String">sp|P62743|AP2S1_MOUSE AP-2 complex subunit sigma OS=Mus musculus OX=10090 GN=Ap2s1 PE=1 SV=1</Data></Cell>
    <Cell><Data ss:Type="Number">1</Data></Cell>
    <Cell><Data ss:Type="Number">3</Data></Cell>
    <Cell><Data ss:Type="Number">3</Data></Cell>
    <Cell><Data ss:Type="Number">3</Data></Cell>
    <Cell><Data ss:Type="Number">18.3</Data></Cell>
    <Cell><Data ss:Type="Number">17.018000000000001</Data></Cell>
    <Cell><Data ss:Type="Number">45370000</Data></Cell>
   </Row>
   <Row ss:StyleID="s57">
    <Cell><Data ss:Type="String">sp|P62748|HPCL1_MOUSE;sp|P84075|HPCA_MOUSE</Data></Cell>
    <Cell><Data ss:Type="String">Hpcal1</Data></Cell>
    <Cell><Data ss:Type="String">sp|P62748|HPCL1_MOUSE Hippocalcin-like protein 1 OS=Mus musculus OX=10090 GN=Hpcal1 PE=1 SV=2</Data></Cell>
    <Cell><Data ss:Type="Number">2</Data></Cell>
    <Cell><Data ss:Type="Number">7</Data></Cell>
    <Cell><Data ss:Type="Number">7</Data></Cell>
    <Cell><Data ss:Type="Number">7</Data></Cell>
    <Cell><Data ss:Type="Number">43.5</Data></Cell>
    <Cell><Data ss:Type="Number">22.338000000000001</Data></Cell>
    <Cell><Data ss:Type="Number">76281000</Data></Cell>
   </Row>
   <Row ss:StyleID="s57">
    <Cell><Data ss:Type="String">sp|P62878|RBX1_MOUSE</Data></Cell>
    <Cell><Data ss:Type="String">Rbx1</Data></Cell>
    <Cell><Data ss:Type="String">sp|P62878|RBX1_MOUSE E3 ubiquitin-protein ligase RBX1 OS=Mus musculus OX=10090 GN=Rbx1 PE=1 SV=1</Data></Cell>
    <Cell><Data ss:Type="Number">1</Data></Cell>
    <Cell><Data ss:Type="Number">2</Data></Cell>
    <Cell><Data ss:Type="Number">2</Data></Cell>
    <Cell><Data ss:Type="Number">2</Data></Cell>
    <Cell><Data ss:Type="Number">24.1</Data></Cell>
    <Cell><Data ss:Type="Number">12.273999999999999</Data></Cell>
    <Cell><Data ss:Type="Number">90167000</Data></Cell>
   </Row>
   <Row ss:StyleID="s57">
    <Cell><Data ss:Type="String">sp|P62960|YBOX1_MOUSE;sp|Q9Z2C8|YBOX2_MOUSE</Data></Cell>
    <Cell><Data ss:Type="String">Ybx1</Data></Cell>
    <Cell><Data ss:Type="String">sp|P62960|YBOX1_MOUSE Y-box-binding protein 1 OS=Mus musculus OX=10090 GN=Ybx1 PE=1 SV=3</Data></Cell>
    <Cell><Data ss:Type="Number">2</Data></Cell>
    <Cell><Data ss:Type="Number">14</Data></Cell>
    <Cell><Data ss:Type="Number">14</Data></Cell>
    <Cell><Data ss:Type="Number">11</Data></Cell>
    <Cell><Data ss:Type="Number">65.5</Data></Cell>
    <Cell><Data ss:Type="Number">35.729999999999997</Data></Cell>
    <Cell><Data ss:Type="Number">34815000</Data></Cell>
   </Row>
   <Row ss:StyleID="s57">
    <Cell><Data ss:Type="String">sp|P62996|TRA2B_MOUSE</Data></Cell>
    <Cell><Data ss:Type="String">Tra2b</Data></Cell>
    <Cell><Data ss:Type="String">sp|P62996|TRA2B_MOUSE Transformer-2 protein homolog beta OS=Mus musculus OX=10090 GN=Tra2b PE=1 SV=1</Data></Cell>
    <Cell><Data ss:Type="Number">1</Data></Cell>
    <Cell><Data ss:Type="Number">3</Data></Cell>
    <Cell><Data ss:Type="Number">3</Data></Cell>
    <Cell><Data ss:Type="Number">3</Data></Cell>
    <Cell><Data ss:Type="Number">12.8</Data></Cell>
    <Cell><Data ss:Type="Number">33.664999999999999</Data></Cell>
    <Cell><Data ss:Type="Number">55850000</Data></Cell>
   </Row>
   <Row ss:StyleID="s57">
    <Cell><Data ss:Type="String">sp|P63028|TCTP_MOUSE</Data></Cell>
    <Cell><Data ss:Type="String">Tpt1</Data></Cell>
    <Cell><Data ss:Type="String">sp|P63028|TCTP_MOUSE Translationally-controlled tumor protein OS=Mus musculus OX=10090 GN=Tpt1 PE=1 SV=1</Data></Cell>
    <Cell><Data ss:Type="Number">1</Data></Cell>
    <Cell><Data ss:Type="Number">3</Data></Cell>
    <Cell><Data ss:Type="Number">3</Data></Cell>
    <Cell><Data ss:Type="Number">3</Data></Cell>
    <Cell><Data ss:Type="Number">14</Data></Cell>
    <Cell><Data ss:Type="Number">19.462</Data></Cell>
    <Cell><Data ss:Type="Number">56256000</Data></Cell>
   </Row>
   <Row ss:StyleID="s57">
    <Cell><Data ss:Type="String">sp|P63037|DNJA1_MOUSE</Data></Cell>
    <Cell><Data ss:Type="String">Dnaja1</Data></Cell>
    <Cell><Data ss:Type="String">sp|P63037|DNJA1_MOUSE DnaJ homolog subfamily A member 1 OS=Mus musculus OX=10090 GN=Dnaja1 PE=1 SV=1</Data></Cell>
    <Cell><Data ss:Type="Number">1</Data></Cell>
    <Cell><Data ss:Type="Number">5</Data></Cell>
    <Cell><Data ss:Type="Number">5</Data></Cell>
    <Cell><Data ss:Type="Number">5</Data></Cell>
    <Cell><Data ss:Type="Number">18.600000000000001</Data></Cell>
    <Cell><Data ss:Type="Number">44.868000000000002</Data></Cell>
    <Cell><Data ss:Type="Number">81668000</Data></Cell>
   </Row>
   <Row ss:StyleID="s57">
    <Cell><Data ss:Type="String">sp|P63073|IF4E_MOUSE</Data></Cell>
    <Cell><Data ss:Type="String">Eif4e</Data></Cell>
    <Cell><Data ss:Type="String">sp|P63073|IF4E_MOUSE Eukaryotic translation initiation factor 4E OS=Mus musculus OX=10090 GN=Eif4e PE=1 SV=1</Data></Cell>
    <Cell><Data ss:Type="Number">1</Data></Cell>
    <Cell><Data ss:Type="Number">6</Data></Cell>
    <Cell><Data ss:Type="Number">6</Data></Cell>
    <Cell><Data ss:Type="Number">6</Data></Cell>
    <Cell><Data ss:Type="Number">30.4</Data></Cell>
    <Cell><Data ss:Type="Number">25.053000000000001</Data></Cell>
    <Cell><Data ss:Type="Number">244910000</Data></Cell>
   </Row>
   <Row ss:StyleID="s57">
    <Cell><Data ss:Type="String">sp|P63082|VATL_MOUSE</Data></Cell>
    <Cell><Data ss:Type="String">Atp6v0c</Data></Cell>
    <Cell><Data ss:Type="String">sp|P63082|VATL_MOUSE V-type proton ATPase 16 kDa proteolipid subunit OS=Mus musculus OX=10090 GN=Atp6v0c PE=1 SV=1</Data></Cell>
    <Cell><Data ss:Type="Number">1</Data></Cell>
    <Cell><Data ss:Type="Number">1</Data></Cell>
    <Cell><Data ss:Type="Number">1</Data></Cell>
    <Cell><Data ss:Type="Number">1</Data></Cell>
    <Cell><Data ss:Type="Number">11.6</Data></Cell>
    <Cell><Data ss:Type="Number">15.808</Data></Cell>
    <Cell><Data ss:Type="Number">195240000</Data></Cell>
   </Row>
   <Row ss:StyleID="s57">
    <Cell><Data ss:Type="String">sp|P63085|MK01_MOUSE</Data></Cell>
    <Cell><Data ss:Type="String">Mapk1</Data></Cell>
    <Cell><Data ss:Type="String">sp|P63085|MK01_MOUSE Mitogen-activated protein kinase 1 OS=Mus musculus OX=10090 GN=Mapk1 PE=1 SV=3</Data></Cell>
    <Cell><Data ss:Type="Number">1</Data></Cell>
    <Cell><Data ss:Type="Number">6</Data></Cell>
    <Cell><Data ss:Type="Number">6</Data></Cell>
    <Cell><Data ss:Type="Number">4</Data></Cell>
    <Cell><Data ss:Type="Number">22.3</Data></Cell>
    <Cell><Data ss:Type="Number">41.274999999999999</Data></Cell>
    <Cell><Data ss:Type="Number">22405000</Data></Cell>
   </Row>
   <Row ss:StyleID="s57">
    <Cell><Data ss:Type="String">sp|P70122|SBDS_MOUSE</Data></Cell>
    <Cell><Data ss:Type="String">Sbds</Data></Cell>
    <Cell><Data ss:Type="String">sp|P70122|SBDS_MOUSE Ribosome maturation protein SBDS OS=Mus musculus OX=10090 GN=Sbds PE=1 SV=4</Data></Cell>
    <Cell><Data ss:Type="Number">1</Data></Cell>
    <Cell><Data ss:Type="Number">2</Data></Cell>
    <Cell><Data ss:Type="Number">2</Data></Cell>
    <Cell><Data ss:Type="Number">2</Data></Cell>
    <Cell><Data ss:Type="Number">11.2</Data></Cell>
    <Cell><Data ss:Type="Number">28.78</Data></Cell>
    <Cell><Data ss:Type="Number">99251000</Data></Cell>
   </Row>
   <Row ss:StyleID="s57">
    <Cell><Data ss:Type="String">sp|P70168|IMB1_MOUSE</Data></Cell>
    <Cell><Data ss:Type="String">Kpnb1</Data></Cell>
    <Cell><Data ss:Type="String">sp|P70168|IMB1_MOUSE Importin subunit beta-1 OS=Mus musculus OX=10090 GN=Kpnb1 PE=1 SV=2</Data></Cell>
    <Cell><Data ss:Type="Number">1</Data></Cell>
    <Cell><Data ss:Type="Number">19</Data></Cell>
    <Cell><Data ss:Type="Number">19</Data></Cell>
    <Cell><Data ss:Type="Number">19</Data></Cell>
    <Cell><Data ss:Type="Number">29.8</Data></Cell>
    <Cell><Data ss:Type="Number">97.183000000000007</Data></Cell>
    <Cell><Data ss:Type="Number">362630000</Data></Cell>
   </Row>
   <Row ss:StyleID="s57">
    <Cell><Data ss:Type="String">sp|P70195|PSB7_MOUSE</Data></Cell>
    <Cell><Data ss:Type="String">Psmb7</Data></Cell>
    <Cell><Data ss:Type="String">sp|P70195|PSB7_MOUSE Proteasome subunit beta type-7 OS=Mus musculus OX=10090 GN=Psmb7 PE=1 SV=1</Data></Cell>
    <Cell><Data ss:Type="Number">1</Data></Cell>
    <Cell><Data ss:Type="Number">2</Data></Cell>
    <Cell><Data ss:Type="Number">2</Data></Cell>
    <Cell><Data ss:Type="Number">2</Data></Cell>
    <Cell><Data ss:Type="Number">7.6</Data></Cell>
    <Cell><Data ss:Type="Number">29.890999999999998</Data></Cell>
    <Cell><Data ss:Type="Number">133850000</Data></Cell>
   </Row>
   <Row ss:StyleID="s57">
    <Cell><Data ss:Type="String">sp|P70245|EBP_MOUSE</Data></Cell>
    <Cell><Data ss:Type="String">Ebp</Data></Cell>
    <Cell><Data ss:Type="String">sp|P70245|EBP_MOUSE 3-beta-hydroxysteroid-Delta(8),Delta(7)-isomerase OS=Mus musculus OX=10090 GN=Ebp PE=1 SV=3</Data></Cell>
    <Cell><Data ss:Type="Number">1</Data></Cell>
    <Cell><Data ss:Type="Number">2</Data></Cell>
    <Cell><Data ss:Type="Number">2</Data></Cell>
    <Cell><Data ss:Type="Number">2</Data></Cell>
    <Cell><Data ss:Type="Number">10.9</Data></Cell>
    <Cell><Data ss:Type="Number">26.215</Data></Cell>
    <Cell><Data ss:Type="Number">158040000</Data></Cell>
   </Row>
   <Row ss:StyleID="s57">
    <Cell><Data ss:Type="String">sp|P70315|WASP_MOUSE</Data></Cell>
    <Cell><Data ss:Type="String">Was</Data></Cell>
    <Cell><Data ss:Type="String">sp|P70315|WASP_MOUSE Wiskott-Aldrich syndrome protein homolog OS=Mus musculus OX=10090 GN=Was PE=1 SV=1</Data></Cell>
    <Cell><Data ss:Type="Number">1</Data></Cell>
    <Cell><Data ss:Type="Number">7</Data></Cell>
    <Cell><Data ss:Type="Number">7</Data></Cell>
    <Cell><Data ss:Type="Number">7</Data></Cell>
    <Cell><Data ss:Type="Number">24.2</Data></Cell>
    <Cell><Data ss:Type="Number">54.191000000000003</Data></Cell>
    <Cell><Data ss:Type="Number">45119000</Data></Cell>
   </Row>
   <Row ss:StyleID="s57">
    <Cell><Data ss:Type="String">sp|P70318|TIAR_MOUSE;sp|P52912|TIA1_MOUSE</Data></Cell>
    <Cell><Data ss:Type="String">Tial1</Data></Cell>
    <Cell><Data ss:Type="String">sp|P70318|TIAR_MOUSE Nucleolysin TIAR OS=Mus musculus OX=10090 GN=Tial1 PE=1 SV=1;sp|P52912|TIA1_MOUSE Nucleolysin TIA-1 OS=Mus musculus OX=10090 GN=Tia1 PE=1 SV=1</Data></Cell>
    <Cell><Data ss:Type="Number">2</Data></Cell>
    <Cell><Data ss:Type="Number">4</Data></Cell>
    <Cell><Data ss:Type="Number">4</Data></Cell>
    <Cell><Data ss:Type="Number">4</Data></Cell>
    <Cell><Data ss:Type="Number">13.5</Data></Cell>
    <Cell><Data ss:Type="Number">43.387999999999998</Data></Cell>
    <Cell><Data ss:Type="Number">106450000</Data></Cell>
   </Row>
   <Row ss:StyleID="s57">
    <Cell><Data ss:Type="String">sp|P70336|ROCK2_MOUSE</Data></Cell>
    <Cell><Data ss:Type="String">Rock2</Data></Cell>
    <Cell><Data ss:Type="String">sp|P70336|ROCK2_MOUSE Rho-associated protein kinase 2 OS=Mus musculus OX=10090 GN=Rock2 PE=1 SV=1</Data></Cell>
    <Cell><Data ss:Type="Number">1</Data></Cell>
    <Cell><Data ss:Type="Number">16</Data></Cell>
    <Cell><Data ss:Type="Number">16</Data></Cell>
    <Cell><Data ss:Type="Number">15</Data></Cell>
    <Cell><Data ss:Type="Number">13</Data></Cell>
    <Cell><Data ss:Type="Number">160.58000000000001</Data></Cell>
    <Cell><Data ss:Type="Number">33303000</Data></Cell>
   </Row>
   <Row ss:StyleID="s57">
    <Cell><Data ss:Type="String">sp|P70362|UFD1_MOUSE</Data></Cell>
    <Cell><Data ss:Type="String">Ufd1</Data></Cell>
    <Cell><Data ss:Type="String">sp|P70362|UFD1_MOUSE Ubiquitin recognition factor in ER-associated degradation protein 1 OS=Mus musculus OX=10090 GN=Ufd1 PE=1 SV=2</Data></Cell>
    <Cell><Data ss:Type="Number">1</Data></Cell>
    <Cell><Data ss:Type="Number">3</Data></Cell>
    <Cell><Data ss:Type="Number">3</Data></Cell>
    <Cell><Data ss:Type="Number">3</Data></Cell>
    <Cell><Data ss:Type="Number">12.1</Data></Cell>
    <Cell><Data ss:Type="Number">34.481000000000002</Data></Cell>
    <Cell><Data ss:Type="Number">30810000</Data></Cell>
   </Row>
   <Row ss:StyleID="s57">
    <Cell><Data ss:Type="String">sp|P70372|ELAV1_MOUSE</Data></Cell>
    <Cell><Data ss:Type="String">Elavl1</Data></Cell>
    <Cell><Data ss:Type="String">sp|P70372|ELAV1_MOUSE ELAV-like protein 1 OS=Mus musculus OX=10090 GN=Elavl1 PE=1 SV=2</Data></Cell>
    <Cell><Data ss:Type="Number">1</Data></Cell>
    <Cell><Data ss:Type="Number">9</Data></Cell>
    <Cell><Data ss:Type="Number">9</Data></Cell>
    <Cell><Data ss:Type="Number">9</Data></Cell>
    <Cell><Data ss:Type="Number">34.4</Data></Cell>
    <Cell><Data ss:Type="Number">36.168999999999997</Data></Cell>
    <Cell><Data ss:Type="Number">66079000</Data></Cell>
   </Row>
   <Row ss:StyleID="s57">
    <Cell><Data ss:Type="String">sp|P70389|ALS_MOUSE</Data></Cell>
    <Cell><Data ss:Type="String">Igfals</Data></Cell>
    <Cell><Data ss:Type="String">sp|P70389|ALS_MOUSE Insulin-like growth factor-binding protein complex acid labile subunit OS=Mus musculus OX=10090 GN=Igfals PE=1 SV=1</Data></Cell>
    <Cell><Data ss:Type="Number">1</Data></Cell>
    <Cell><Data ss:Type="Number">2</Data></Cell>
    <Cell><Data ss:Type="Number">2</Data></Cell>
    <Cell><Data ss:Type="Number">2</Data></Cell>
    <Cell><Data ss:Type="Number">4</Data></Cell>
    <Cell><Data ss:Type="Number">66.959000000000003</Data></Cell>
    <Cell><Data ss:Type="Number">59265000</Data></Cell>
   </Row>
   <Row ss:StyleID="s57">
    <Cell><Data ss:Type="String">sp|P70452|STX4_MOUSE</Data></Cell>
    <Cell><Data ss:Type="String">Stx4</Data></Cell>
    <Cell><Data ss:Type="String">sp|P70452|STX4_MOUSE Syntaxin-4 OS=Mus musculus OX=10090 GN=Stx4 PE=1 SV=1</Data></Cell>
    <Cell><Data ss:Type="Number">1</Data></Cell>
    <Cell><Data ss:Type="Number">8</Data></Cell>
    <Cell><Data ss:Type="Number">8</Data></Cell>
    <Cell><Data ss:Type="Number">8</Data></Cell>
    <Cell><Data ss:Type="Number">33.6</Data></Cell>
    <Cell><Data ss:Type="Number">34.164999999999999</Data></Cell>
    <Cell><Data ss:Type="Number">32871000</Data></Cell>
   </Row>
   <Row ss:StyleID="s57">
    <Cell><Data ss:Type="String">sp|P70460|VASP_MOUSE</Data></Cell>
    <Cell><Data ss:Type="String">Vasp</Data></Cell>
    <Cell><Data ss:Type="String">sp|P70460|VASP_MOUSE Vasodilator-stimulated phosphoprotein OS=Mus musculus OX=10090 GN=Vasp PE=1 SV=4</Data></Cell>
    <Cell><Data ss:Type="Number">1</Data></Cell>
    <Cell><Data ss:Type="Number">14</Data></Cell>
    <Cell><Data ss:Type="Number">14</Data></Cell>
    <Cell><Data ss:Type="Number">14</Data></Cell>
    <Cell><Data ss:Type="Number">49.1</Data></Cell>
    <Cell><Data ss:Type="Number">39.665999999999997</Data></Cell>
    <Cell><Data ss:Type="Number">94503000</Data></Cell>
   </Row>
   <Row ss:StyleID="s57">
    <Cell><Data ss:Type="String">sp|P70698|PYRG1_MOUSE</Data></Cell>
    <Cell><Data ss:Type="String">Ctps1</Data></Cell>
    <Cell><Data ss:Type="String">sp|P70698|PYRG1_MOUSE CTP synthase 1 OS=Mus musculus OX=10090 GN=Ctps1 PE=1 SV=2</Data></Cell>
    <Cell><Data ss:Type="Number">1</Data></Cell>
    <Cell><Data ss:Type="Number">3</Data></Cell>
    <Cell><Data ss:Type="Number">3</Data></Cell>
    <Cell><Data ss:Type="Number">3</Data></Cell>
    <Cell><Data ss:Type="Number">6.8</Data></Cell>
    <Cell><Data ss:Type="Number">66.682000000000002</Data></Cell>
    <Cell><Data ss:Type="Number">38704000</Data></Cell>
   </Row>
   <Row ss:StyleID="s57">
    <Cell><Data ss:Type="String">sp|P83940|ELOC_MOUSE</Data></Cell>
    <Cell><Data ss:Type="String">Eloc</Data></Cell>
    <Cell><Data ss:Type="String">sp|P83940|ELOC_MOUSE Elongin-C OS=Mus musculus OX=10090 GN=Eloc PE=1 SV=1</Data></Cell>
    <Cell><Data ss:Type="Number">1</Data></Cell>
    <Cell><Data ss:Type="Number">3</Data></Cell>
    <Cell><Data ss:Type="Number">3</Data></Cell>
    <Cell><Data ss:Type="Number">3</Data></Cell>
    <Cell><Data ss:Type="Number">32.1</Data></Cell>
    <Cell><Data ss:Type="Number">12.473000000000001</Data></Cell>
    <Cell><Data ss:Type="Number">36672000</Data></Cell>
   </Row>
   <Row ss:StyleID="s57">
    <Cell><Data ss:Type="String">sp|P84089|ERH_MOUSE</Data></Cell>
    <Cell><Data ss:Type="String">Erh</Data></Cell>
    <Cell><Data ss:Type="String">sp|P84089|ERH_MOUSE Enhancer of rudimentary homolog OS=Mus musculus OX=10090 GN=Erh PE=1 SV=1</Data></Cell>
    <Cell><Data ss:Type="Number">1</Data></Cell>
    <Cell><Data ss:Type="Number">3</Data></Cell>
    <Cell><Data ss:Type="Number">3</Data></Cell>
    <Cell><Data ss:Type="Number">3</Data></Cell>
    <Cell><Data ss:Type="Number">37.5</Data></Cell>
    <Cell><Data ss:Type="Number">12.259</Data></Cell>
    <Cell><Data ss:Type="Number">45170000</Data></Cell>
   </Row>
   <Row ss:StyleID="s57">
    <Cell><Data ss:Type="String">sp|P84091|AP2M1_MOUSE</Data></Cell>
    <Cell><Data ss:Type="String">Ap2m1</Data></Cell>
    <Cell><Data ss:Type="String">sp|P84091|AP2M1_MOUSE AP-2 complex subunit mu OS=Mus musculus OX=10090 GN=Ap2m1 PE=1 SV=1</Data></Cell>
    <Cell><Data ss:Type="Number">1</Data></Cell>
    <Cell><Data ss:Type="Number">9</Data></Cell>
    <Cell><Data ss:Type="Number">9</Data></Cell>
    <Cell><Data ss:Type="Number">9</Data></Cell>
    <Cell><Data ss:Type="Number">24.6</Data></Cell>
    <Cell><Data ss:Type="Number">49.654000000000003</Data></Cell>
    <Cell><Data ss:Type="Number">190230000</Data></Cell>
   </Row>
   <Row ss:StyleID="s57">
    <Cell><Data ss:Type="String">sp|P97290|IC1_MOUSE</Data></Cell>
    <Cell><Data ss:Type="String">Serping1</Data></Cell>
    <Cell><Data ss:Type="String">sp|P97290|IC1_MOUSE Plasma protease C1 inhibitor OS=Mus musculus OX=10090 GN=Serping1 PE=1 SV=3</Data></Cell>
    <Cell><Data ss:Type="Number">1</Data></Cell>
    <Cell><Data ss:Type="Number">2</Data></Cell>
    <Cell><Data ss:Type="Number">1</Data></Cell>
    <Cell><Data ss:Type="Number">1</Data></Cell>
    <Cell><Data ss:Type="Number">4.8</Data></Cell>
    <Cell><Data ss:Type="Number">55.584000000000003</Data></Cell>
    <Cell><Data ss:Type="Number">81844000</Data></Cell>
   </Row>
   <Row ss:StyleID="s57">
    <Cell><Data ss:Type="String">sp|P97300|NPTN_MOUSE</Data></Cell>
    <Cell><Data ss:Type="String">Nptn</Data></Cell>
    <Cell><Data ss:Type="String">sp|P97300|NPTN_MOUSE Neuroplastin OS=Mus musculus OX=10090 GN=Nptn PE=1 SV=3</Data></Cell>
    <Cell><Data ss:Type="Number">1</Data></Cell>
    <Cell><Data ss:Type="Number">9</Data></Cell>
    <Cell><Data ss:Type="Number">9</Data></Cell>
    <Cell><Data ss:Type="Number">9</Data></Cell>
    <Cell><Data ss:Type="Number">22.7</Data></Cell>
    <Cell><Data ss:Type="Number">44.372999999999998</Data></Cell>
    <Cell><Data ss:Type="Number">207720000</Data></Cell>
   </Row>
   <Row ss:StyleID="s57">
    <Cell><Data ss:Type="String">sp|P97310|MCM2_MOUSE</Data></Cell>
    <Cell><Data ss:Type="String">Mcm2</Data></Cell>
    <Cell><Data ss:Type="String">sp|P97310|MCM2_MOUSE DNA replication licensing factor MCM2 OS=Mus musculus OX=10090 GN=Mcm2 PE=1 SV=3</Data></Cell>
    <Cell><Data ss:Type="Number">1</Data></Cell>
    <Cell><Data ss:Type="Number">7</Data></Cell>
    <Cell><Data ss:Type="Number">7</Data></Cell>
    <Cell><Data ss:Type="Number">7</Data></Cell>
    <Cell><Data ss:Type="Number">9.3000000000000007</Data></Cell>
    <Cell><Data ss:Type="Number">102.08</Data></Cell>
    <Cell><Data ss:Type="Number">92933000</Data></Cell>
   </Row>
   <Row ss:StyleID="s57">
    <Cell><Data ss:Type="String">sp|P97311|MCM6_MOUSE</Data></Cell>
    <Cell><Data ss:Type="String">Mcm6</Data></Cell>
    <Cell><Data ss:Type="String">sp|P97311|MCM6_MOUSE DNA replication licensing factor MCM6 OS=Mus musculus OX=10090 GN=Mcm6 PE=1 SV=1</Data></Cell>
    <Cell><Data ss:Type="Number">1</Data></Cell>
    <Cell><Data ss:Type="Number">9</Data></Cell>
    <Cell><Data ss:Type="Number">9</Data></Cell>
    <Cell><Data ss:Type="Number">9</Data></Cell>
    <Cell><Data ss:Type="Number">15.3</Data></Cell>
    <Cell><Data ss:Type="Number">92.866</Data></Cell>
    <Cell><Data ss:Type="Number">22616000</Data></Cell>
   </Row>
   <Row ss:StyleID="s57">
    <Cell><Data ss:Type="String">sp|P97333|NRP1_MOUSE</Data></Cell>
    <Cell><Data ss:Type="String">Nrp1</Data></Cell>
    <Cell><Data ss:Type="String">sp|P97333|NRP1_MOUSE Neuropilin-1 OS=Mus musculus OX=10090 GN=Nrp1 PE=1 SV=2</Data></Cell>
    <Cell><Data ss:Type="Number">1</Data></Cell>
    <Cell><Data ss:Type="Number">6</Data></Cell>
    <Cell><Data ss:Type="Number">6</Data></Cell>
    <Cell><Data ss:Type="Number">6</Data></Cell>
    <Cell><Data ss:Type="Number">10.5</Data></Cell>
    <Cell><Data ss:Type="Number">103</Data></Cell>
    <Cell><Data ss:Type="Number">53233000</Data></Cell>
   </Row>
   <Row ss:StyleID="s57">
    <Cell><Data ss:Type="String">sp|P97363|SPTC2_MOUSE</Data></Cell>
    <Cell><Data ss:Type="String">Sptlc2</Data></Cell>
    <Cell><Data ss:Type="String">sp|P97363|SPTC2_MOUSE Serine palmitoyltransferase 2 OS=Mus musculus OX=10090 GN=Sptlc2 PE=1 SV=2</Data></Cell>
    <Cell><Data ss:Type="Number">1</Data></Cell>
    <Cell><Data ss:Type="Number">11</Data></Cell>
    <Cell><Data ss:Type="Number">11</Data></Cell>
    <Cell><Data ss:Type="Number">11</Data></Cell>
    <Cell><Data ss:Type="Number">28</Data></Cell>
    <Cell><Data ss:Type="Number">62.981000000000002</Data></Cell>
    <Cell><Data ss:Type="Number">86306000</Data></Cell>
   </Row>
   <Row ss:StyleID="s57">
    <Cell><Data ss:Type="String">sp|P97384|ANX11_MOUSE</Data></Cell>
    <Cell><Data ss:Type="String">Anxa11</Data></Cell>
    <Cell><Data ss:Type="String">sp|P97384|ANX11_MOUSE Annexin A11 OS=Mus musculus OX=10090 GN=Anxa11 PE=1 SV=2</Data></Cell>
    <Cell><Data ss:Type="Number">1</Data></Cell>
    <Cell><Data ss:Type="Number">10</Data></Cell>
    <Cell><Data ss:Type="Number">10</Data></Cell>
    <Cell><Data ss:Type="Number">10</Data></Cell>
    <Cell><Data ss:Type="Number">24.5</Data></Cell>
    <Cell><Data ss:Type="Number">54.079000000000001</Data></Cell>
    <Cell><Data ss:Type="Number">134440000</Data></Cell>
   </Row>
   <Row ss:StyleID="s57">
    <Cell><Data ss:Type="String">sp|P97449|AMPN_MOUSE</Data></Cell>
    <Cell><Data ss:Type="String">Anpep</Data></Cell>
    <Cell><Data ss:Type="String">sp|P97449|AMPN_MOUSE Aminopeptidase N OS=Mus musculus OX=10090 GN=Anpep PE=1 SV=4</Data></Cell>
    <Cell><Data ss:Type="Number">1</Data></Cell>
    <Cell><Data ss:Type="Number">32</Data></Cell>
    <Cell><Data ss:Type="Number">32</Data></Cell>
    <Cell><Data ss:Type="Number">32</Data></Cell>
    <Cell><Data ss:Type="Number">41.3</Data></Cell>
    <Cell><Data ss:Type="Number">109.65</Data></Cell>
    <Cell><Data ss:Type="Number">261810000</Data></Cell>
   </Row>
   <Row ss:StyleID="s57">
    <Cell><Data ss:Type="String">sp|P97855|G3BP1_MOUSE</Data></Cell>
    <Cell><Data ss:Type="String">G3bp1</Data></Cell>
    <Cell><Data ss:Type="String">sp|P97855|G3BP1_MOUSE Ras GTPase-activating protein-binding protein 1 OS=Mus musculus OX=10090 GN=G3bp1 PE=1 SV=1</Data></Cell>
    <Cell><Data ss:Type="Number">1</Data></Cell>
    <Cell><Data ss:Type="Number">12</Data></Cell>
    <Cell><Data ss:Type="Number">12</Data></Cell>
    <Cell><Data ss:Type="Number">12</Data></Cell>
    <Cell><Data ss:Type="Number">35.9</Data></Cell>
    <Cell><Data ss:Type="Number">51.828000000000003</Data></Cell>
    <Cell><Data ss:Type="Number">97048000</Data></Cell>
   </Row>
   <Row ss:StyleID="s57">
    <Cell><Data ss:Type="String">sp|P98078|DAB2_MOUSE</Data></Cell>
    <Cell><Data ss:Type="String">Dab2</Data></Cell>
    <Cell><Data ss:Type="String">sp|P98078|DAB2_MOUSE Disabled homolog 2 OS=Mus musculus OX=10090 GN=Dab2 PE=1 SV=2</Data></Cell>
    <Cell><Data ss:Type="Number">1</Data></Cell>
    <Cell><Data ss:Type="Number">8</Data></Cell>
    <Cell><Data ss:Type="Number">8</Data></Cell>
    <Cell><Data ss:Type="Number">8</Data></Cell>
    <Cell><Data ss:Type="Number">14.1</Data></Cell>
    <Cell><Data ss:Type="Number">82.311000000000007</Data></Cell>
    <Cell><Data ss:Type="Number">54106000</Data></Cell>
   </Row>
   <Row ss:StyleID="s57">
    <Cell><Data ss:Type="String">sp|Q00PI9|HNRL2_MOUSE</Data></Cell>
    <Cell><Data ss:Type="String">Hnrnpul2</Data></Cell>
    <Cell><Data ss:Type="String">sp|Q00PI9|HNRL2_MOUSE Heterogeneous nuclear ribonucleoprotein U-like protein 2 OS=Mus musculus OX=10090 GN=Hnrnpul2 PE=1 SV=2</Data></Cell>
    <Cell><Data ss:Type="Number">1</Data></Cell>
    <Cell><Data ss:Type="Number">9</Data></Cell>
    <Cell><Data ss:Type="Number">9</Data></Cell>
    <Cell><Data ss:Type="Number">9</Data></Cell>
    <Cell><Data ss:Type="Number">18.5</Data></Cell>
    <Cell><Data ss:Type="Number">84.938999999999993</Data></Cell>
    <Cell><Data ss:Type="Number">86165000</Data></Cell>
   </Row>
   <Row ss:StyleID="s57">
    <Cell><Data ss:Type="String">sp|Q01149|CO1A2_MOUSE</Data></Cell>
    <Cell><Data ss:Type="String">Col1a2</Data></Cell>
    <Cell><Data ss:Type="String">sp|Q01149|CO1A2_MOUSE Collagen alpha-2(I) chain OS=Mus musculus OX=10090 GN=Col1a2 PE=1 SV=2</Data></Cell>
    <Cell><Data ss:Type="Number">1</Data></Cell>
    <Cell><Data ss:Type="Number">2</Data></Cell>
    <Cell><Data ss:Type="Number">2</Data></Cell>
    <Cell><Data ss:Type="Number">2</Data></Cell>
    <Cell><Data ss:Type="Number">1.8</Data></Cell>
    <Cell><Data ss:Type="Number">129.56</Data></Cell>
    <Cell><Data ss:Type="Number">291430000</Data></Cell>
   </Row>
   <Row ss:StyleID="s57">
    <Cell><Data ss:Type="String">sp|Q01405|SC23A_MOUSE</Data></Cell>
    <Cell><Data ss:Type="String">Sec23a</Data></Cell>
    <Cell><Data ss:Type="String">sp|Q01405|SC23A_MOUSE Protein transport protein Sec23A OS=Mus musculus OX=10090 GN=Sec23a PE=1 SV=2</Data></Cell>
    <Cell><Data ss:Type="Number">1</Data></Cell>
    <Cell><Data ss:Type="Number">4</Data></Cell>
    <Cell><Data ss:Type="Number">1</Data></Cell>
    <Cell><Data ss:Type="Number">1</Data></Cell>
    <Cell><Data ss:Type="Number">7.7</Data></Cell>
    <Cell><Data ss:Type="Number">86.161000000000001</Data></Cell>
    <Cell><Data ss:Type="Number">25512000</Data></Cell>
   </Row>
   <Row ss:StyleID="s57">
    <Cell><Data ss:Type="String">sp|Q05722|CO9A1_MOUSE</Data></Cell>
    <Cell><Data ss:Type="String">Col9a1</Data></Cell>
    <Cell><Data ss:Type="String">sp|Q05722|CO9A1_MOUSE Collagen alpha-1(IX) chain OS=Mus musculus OX=10090 GN=Col9a1 PE=2 SV=2</Data></Cell>
    <Cell><Data ss:Type="Number">1</Data></Cell>
    <Cell><Data ss:Type="Number">2</Data></Cell>
    <Cell><Data ss:Type="Number">2</Data></Cell>
    <Cell><Data ss:Type="Number">2</Data></Cell>
    <Cell><Data ss:Type="Number">2.2999999999999998</Data></Cell>
    <Cell><Data ss:Type="Number">92.090999999999994</Data></Cell>
    <Cell><Data ss:Type="Number">145100000</Data></Cell>
   </Row>
   <Row ss:StyleID="s57">
    <Cell><Data ss:Type="String">sp|Q05793|PGBM_MOUSE</Data></Cell>
    <Cell><Data ss:Type="String">Hspg2</Data></Cell>
    <Cell><Data ss:Type="String">sp|Q05793|PGBM_MOUSE Basement membrane-specific heparan sulfate proteoglycan core protein OS=Mus musculus OX=10090 GN=Hspg2 PE=1 SV=1</Data></Cell>
    <Cell><Data ss:Type="Number">1</Data></Cell>
    <Cell><Data ss:Type="Number">7</Data></Cell>
    <Cell><Data ss:Type="Number">7</Data></Cell>
    <Cell><Data ss:Type="Number">7</Data></Cell>
    <Cell><Data ss:Type="Number">2.4</Data></Cell>
    <Cell><Data ss:Type="Number">398.29</Data></Cell>
    <Cell><Data ss:Type="Number">49033000</Data></Cell>
   </Row>
   <Row ss:StyleID="s57">
    <Cell><Data ss:Type="String">sp|Q08943|SSRP1_MOUSE</Data></Cell>
    <Cell><Data ss:Type="String">Ssrp1</Data></Cell>
    <Cell><Data ss:Type="String">sp|Q08943|SSRP1_MOUSE FACT complex subunit SSRP1 OS=Mus musculus OX=10090 GN=Ssrp1 PE=1 SV=2</Data></Cell>
    <Cell><Data ss:Type="Number">1</Data></Cell>
    <Cell><Data ss:Type="Number">10</Data></Cell>
    <Cell><Data ss:Type="Number">10</Data></Cell>
    <Cell><Data ss:Type="Number">10</Data></Cell>
    <Cell><Data ss:Type="Number">19.100000000000001</Data></Cell>
    <Cell><Data ss:Type="Number">80.858999999999995</Data></Cell>
    <Cell><Data ss:Type="Number">45002000</Data></Cell>
   </Row>
   <Row ss:StyleID="s57">
    <Cell><Data ss:Type="String">sp|Q3TXS7|PSMD1_MOUSE</Data></Cell>
    <Cell><Data ss:Type="String">Psmd1</Data></Cell>
    <Cell><Data ss:Type="String">sp|Q3TXS7|PSMD1_MOUSE 26S proteasome non-ATPase regulatory subunit 1 OS=Mus musculus OX=10090 GN=Psmd1 PE=1 SV=1</Data></Cell>
    <Cell><Data ss:Type="Number">1</Data></Cell>
    <Cell><Data ss:Type="Number">12</Data></Cell>
    <Cell><Data ss:Type="Number">12</Data></Cell>
    <Cell><Data ss:Type="Number">12</Data></Cell>
    <Cell><Data ss:Type="Number">18.7</Data></Cell>
    <Cell><Data ss:Type="Number">105.73</Data></Cell>
    <Cell><Data ss:Type="Number">257720000</Data></Cell>
   </Row>
   <Row ss:StyleID="s57">
    <Cell><Data ss:Type="String">sp|Q3U1F9|PHAG1_MOUSE</Data></Cell>
    <Cell><Data ss:Type="String">Pag1</Data></Cell>
    <Cell><Data ss:Type="String">sp|Q3U1F9|PHAG1_MOUSE Phosphoprotein associated with glycosphingolipid-enriched microdomains 1 OS=Mus musculus OX=10090 GN=Pag1 PE=1 SV=2</Data></Cell>
    <Cell><Data ss:Type="Number">1</Data></Cell>
    <Cell><Data ss:Type="Number">4</Data></Cell>
    <Cell><Data ss:Type="Number">4</Data></Cell>
    <Cell><Data ss:Type="Number">4</Data></Cell>
    <Cell><Data ss:Type="Number">17.5</Data></Cell>
    <Cell><Data ss:Type="Number">46.548999999999999</Data></Cell>
    <Cell><Data ss:Type="Number">49377000</Data></Cell>
   </Row>
   <Row ss:StyleID="s57">
    <Cell><Data ss:Type="String">sp|Q3UBX0|TM109_MOUSE</Data></Cell>
    <Cell><Data ss:Type="String">Tmem109</Data></Cell>
    <Cell><Data ss:Type="String">sp|Q3UBX0|TM109_MOUSE Transmembrane protein 109 OS=Mus musculus OX=10090 GN=Tmem109 PE=1 SV=2</Data></Cell>
    <Cell><Data ss:Type="Number">1</Data></Cell>
    <Cell><Data ss:Type="Number">4</Data></Cell>
    <Cell><Data ss:Type="Number">4</Data></Cell>
    <Cell><Data ss:Type="Number">4</Data></Cell>
    <Cell><Data ss:Type="Number">12.8</Data></Cell>
    <Cell><Data ss:Type="Number">26.306000000000001</Data></Cell>
    <Cell><Data ss:Type="Number">53972000</Data></Cell>
   </Row>
   <Row ss:StyleID="s57">
    <Cell><Data ss:Type="String">sp|Q3UGC7|EI3JA_MOUSE;sp|Q66JS6|EI3JB_MOUSE</Data></Cell>
    <Cell><Data ss:Type="String">Eif3j1</Data></Cell>
    <Cell><Data ss:Type="String">sp|Q3UGC7|EI3JA_MOUSE Eukaryotic translation initiation factor 3 subunit J-A OS=Mus musculus OX=10090 GN=Eif3j1 PE=2 SV=1;sp|Q66JS6|EI3JB_MOUSE Eukaryotic translation initiation factor 3 subunit J-B OS=Mus musculus OX=10090 GN=Eif3j2 PE=1 SV=1</Data></Cell>
    <Cell><Data ss:Type="Number">2</Data></Cell>
    <Cell><Data ss:Type="Number">2</Data></Cell>
    <Cell><Data ss:Type="Number">2</Data></Cell>
    <Cell><Data ss:Type="Number">2</Data></Cell>
    <Cell><Data ss:Type="Number">8.8000000000000007</Data></Cell>
    <Cell><Data ss:Type="Number">29.343</Data></Cell>
    <Cell><Data ss:Type="Number">35139000</Data></Cell>
   </Row>
   <Row ss:StyleID="s57">
    <Cell><Data ss:Type="String">sp|Q3ULF4|SPG7_MOUSE</Data></Cell>
    <Cell><Data ss:Type="String">Spg7</Data></Cell>
    <Cell><Data ss:Type="String">sp|Q3ULF4|SPG7_MOUSE Paraplegin OS=Mus musculus OX=10090 GN=Spg7 PE=1 SV=1</Data></Cell>
    <Cell><Data ss:Type="Number">1</Data></Cell>
    <Cell><Data ss:Type="Number">4</Data></Cell>
    <Cell><Data ss:Type="Number">4</Data></Cell>
    <Cell><Data ss:Type="Number">4</Data></Cell>
    <Cell><Data ss:Type="Number">9.1999999999999993</Data></Cell>
    <Cell><Data ss:Type="Number">85.995000000000005</Data></Cell>
    <Cell><Data ss:Type="Number">63898000</Data></Cell>
   </Row>
   <Row ss:StyleID="s57">
    <Cell><Data ss:Type="String">sp|Q3UMR5|MCU_MOUSE</Data></Cell>
    <Cell><Data ss:Type="String">Mcu</Data></Cell>
    <Cell><Data ss:Type="String">sp|Q3UMR5|MCU_MOUSE Calcium uniporter protein, mitochondrial OS=Mus musculus OX=10090 GN=Mcu PE=1 SV=2</Data></Cell>
    <Cell><Data ss:Type="Number">1</Data></Cell>
    <Cell><Data ss:Type="Number">7</Data></Cell>
    <Cell><Data ss:Type="Number">7</Data></Cell>
    <Cell><Data ss:Type="Number">7</Data></Cell>
    <Cell><Data ss:Type="Number">24</Data></Cell>
    <Cell><Data ss:Type="Number">39.680999999999997</Data></Cell>
    <Cell><Data ss:Type="Number">27433000</Data></Cell>
   </Row>
   <Row ss:StyleID="s57">
    <Cell><Data ss:Type="String">sp|Q3V3R1|C1TM_MOUSE</Data></Cell>
    <Cell><Data ss:Type="String">Mthfd1l</Data></Cell>
    <Cell><Data ss:Type="String">sp|Q3V3R1|C1TM_MOUSE Monofunctional C1-tetrahydrofolate synthase, mitochondrial OS=Mus musculus OX=10090 GN=Mthfd1l PE=1 SV=2</Data></Cell>
    <Cell><Data ss:Type="Number">1</Data></Cell>
    <Cell><Data ss:Type="Number">20</Data></Cell>
    <Cell><Data ss:Type="Number">20</Data></Cell>
    <Cell><Data ss:Type="Number">20</Data></Cell>
    <Cell><Data ss:Type="Number">25.9</Data></Cell>
    <Cell><Data ss:Type="Number">105.73</Data></Cell>
    <Cell><Data ss:Type="Number">26940000</Data></Cell>
   </Row>
   <Row ss:StyleID="s57">
    <Cell><Data ss:Type="String">sp|Q4PJX1|ODR4_MOUSE</Data></Cell>
    <Cell><Data ss:Type="String">Odr4</Data></Cell>
    <Cell><Data ss:Type="String">sp|Q4PJX1|ODR4_MOUSE Protein odr-4 homolog OS=Mus musculus OX=10090 GN=Odr4 PE=1 SV=2</Data></Cell>
    <Cell><Data ss:Type="Number">1</Data></Cell>
    <Cell><Data ss:Type="Number">8</Data></Cell>
    <Cell><Data ss:Type="Number">8</Data></Cell>
    <Cell><Data ss:Type="Number">8</Data></Cell>
    <Cell><Data ss:Type="Number">23.5</Data></Cell>
    <Cell><Data ss:Type="Number">49.997</Data></Cell>
    <Cell><Data ss:Type="Number">91078000</Data></Cell>
   </Row>
   <Row ss:StyleID="s57">
    <Cell><Data ss:Type="String">sp|Q52KI8|SRRM1_MOUSE</Data></Cell>
    <Cell><Data ss:Type="String">Srrm1</Data></Cell>
    <Cell><Data ss:Type="String">sp|Q52KI8|SRRM1_MOUSE Serine/arginine repetitive matrix protein 1 OS=Mus musculus OX=10090 GN=Srrm1 PE=1 SV=2</Data></Cell>
    <Cell><Data ss:Type="Number">1</Data></Cell>
    <Cell><Data ss:Type="Number">1</Data></Cell>
    <Cell><Data ss:Type="Number">1</Data></Cell>
    <Cell><Data ss:Type="Number">1</Data></Cell>
    <Cell><Data ss:Type="Number">1.1000000000000001</Data></Cell>
    <Cell><Data ss:Type="Number">106.86</Data></Cell>
    <Cell><Data ss:Type="Number">79160000</Data></Cell>
   </Row>
   <Row ss:StyleID="s57">
    <Cell><Data ss:Type="String">sp|Q569Z5|DDX46_MOUSE</Data></Cell>
    <Cell><Data ss:Type="String">Ddx46</Data></Cell>
    <Cell><Data ss:Type="String">sp|Q569Z5|DDX46_MOUSE Probable ATP-dependent RNA helicase DDX46 OS=Mus musculus OX=10090 GN=Ddx46 PE=1 SV=2</Data></Cell>
    <Cell><Data ss:Type="Number">1</Data></Cell>
    <Cell><Data ss:Type="Number">7</Data></Cell>
    <Cell><Data ss:Type="Number">7</Data></Cell>
    <Cell><Data ss:Type="Number">7</Data></Cell>
    <Cell><Data ss:Type="Number">7.8</Data></Cell>
    <Cell><Data ss:Type="Number">117.45</Data></Cell>
    <Cell><Data ss:Type="Number">76527000</Data></Cell>
   </Row>
   <Row ss:StyleID="s57">
    <Cell><Data ss:Type="String">sp|Q5SUA5|MYO1G_MOUSE</Data></Cell>
    <Cell><Data ss:Type="String">Myo1g</Data></Cell>
    <Cell><Data ss:Type="String">sp|Q5SUA5|MYO1G_MOUSE Unconventional myosin-Ig OS=Mus musculus OX=10090 GN=Myo1g PE=1 SV=1</Data></Cell>
    <Cell><Data ss:Type="Number">1</Data></Cell>
    <Cell><Data ss:Type="Number">25</Data></Cell>
    <Cell><Data ss:Type="Number">25</Data></Cell>
    <Cell><Data ss:Type="Number">23</Data></Cell>
    <Cell><Data ss:Type="Number">33</Data></Cell>
    <Cell><Data ss:Type="Number">117.23</Data></Cell>
    <Cell><Data ss:Type="Number">81637000</Data></Cell>
   </Row>
   <Row ss:StyleID="s57">
    <Cell><Data ss:Type="String">sp|Q5SXY1|CYTSB_MOUSE</Data></Cell>
    <Cell><Data ss:Type="String">Specc1</Data></Cell>
    <Cell><Data ss:Type="String">sp|Q5SXY1|CYTSB_MOUSE Cytospin-B OS=Mus musculus OX=10090 GN=Specc1 PE=1 SV=2</Data></Cell>
    <Cell><Data ss:Type="Number">1</Data></Cell>
    <Cell><Data ss:Type="Number">11</Data></Cell>
    <Cell><Data ss:Type="Number">11</Data></Cell>
    <Cell><Data ss:Type="Number">11</Data></Cell>
    <Cell><Data ss:Type="Number">14.7</Data></Cell>
    <Cell><Data ss:Type="Number">118.1</Data></Cell>
    <Cell><Data ss:Type="Number">82586000</Data></Cell>
   </Row>
   <Row ss:StyleID="s57">
    <Cell><Data ss:Type="String">sp|Q5U458|DJC11_MOUSE</Data></Cell>
    <Cell><Data ss:Type="String">Dnajc11</Data></Cell>
    <Cell><Data ss:Type="String">sp|Q5U458|DJC11_MOUSE DnaJ homolog subfamily C member 11 OS=Mus musculus OX=10090 GN=Dnajc11 PE=1 SV=2</Data></Cell>
    <Cell><Data ss:Type="Number">1</Data></Cell>
    <Cell><Data ss:Type="Number">11</Data></Cell>
    <Cell><Data ss:Type="Number">11</Data></Cell>
    <Cell><Data ss:Type="Number">11</Data></Cell>
    <Cell><Data ss:Type="Number">22</Data></Cell>
    <Cell><Data ss:Type="Number">63.231999999999999</Data></Cell>
    <Cell><Data ss:Type="Number">137780000</Data></Cell>
   </Row>
   <Row ss:StyleID="s57">
    <Cell><Data ss:Type="String">sp|Q60596|XRCC1_MOUSE</Data></Cell>
    <Cell><Data ss:Type="String">Xrcc1</Data></Cell>
    <Cell><Data ss:Type="String">sp|Q60596|XRCC1_MOUSE DNA repair protein XRCC1 OS=Mus musculus OX=10090 GN=Xrcc1 PE=1 SV=2</Data></Cell>
    <Cell><Data ss:Type="Number">1</Data></Cell>
    <Cell><Data ss:Type="Number">2</Data></Cell>
    <Cell><Data ss:Type="Number">2</Data></Cell>
    <Cell><Data ss:Type="Number">2</Data></Cell>
    <Cell><Data ss:Type="Number">3.6</Data></Cell>
    <Cell><Data ss:Type="Number">68.97</Data></Cell>
    <Cell><Data ss:Type="Number">164990000</Data></Cell>
   </Row>
   <Row ss:StyleID="s57">
    <Cell><Data ss:Type="String">sp|Q60692|PSB6_MOUSE</Data></Cell>
    <Cell><Data ss:Type="String">Psmb6</Data></Cell>
    <Cell><Data ss:Type="String">sp|Q60692|PSB6_MOUSE Proteasome subunit beta type-6 OS=Mus musculus OX=10090 GN=Psmb6 PE=1 SV=3</Data></Cell>
    <Cell><Data ss:Type="Number">1</Data></Cell>
    <Cell><Data ss:Type="Number">3</Data></Cell>
    <Cell><Data ss:Type="Number">3</Data></Cell>
    <Cell><Data ss:Type="Number">3</Data></Cell>
    <Cell><Data ss:Type="Number">13.9</Data></Cell>
    <Cell><Data ss:Type="Number">25.378</Data></Cell>
    <Cell><Data ss:Type="Number">98767000</Data></Cell>
   </Row>
   <Row ss:StyleID="s57">
    <Cell><Data ss:Type="String">sp|Q60715|P4HA1_MOUSE</Data></Cell>
    <Cell><Data ss:Type="String">P4ha1</Data></Cell>
    <Cell><Data ss:Type="String">sp|Q60715|P4HA1_MOUSE Prolyl 4-hydroxylase subunit alpha-1 OS=Mus musculus OX=10090 GN=P4ha1 PE=1 SV=2</Data></Cell>
    <Cell><Data ss:Type="Number">1</Data></Cell>
    <Cell><Data ss:Type="Number">8</Data></Cell>
    <Cell><Data ss:Type="Number">8</Data></Cell>
    <Cell><Data ss:Type="Number">8</Data></Cell>
    <Cell><Data ss:Type="Number">18.899999999999999</Data></Cell>
    <Cell><Data ss:Type="Number">60.908999999999999</Data></Cell>
    <Cell><Data ss:Type="Number">43175000</Data></Cell>
   </Row>
   <Row ss:StyleID="s57">
    <Cell><Data ss:Type="String">sp|Q60766|IRGM1_MOUSE</Data></Cell>
    <Cell><Data ss:Type="String">Irgm1</Data></Cell>
    <Cell><Data ss:Type="String">sp|Q60766|IRGM1_MOUSE Immunity-related GTPase family M protein 1 OS=Mus musculus OX=10090 GN=Irgm1 PE=1 SV=1</Data></Cell>
    <Cell><Data ss:Type="Number">1</Data></Cell>
    <Cell><Data ss:Type="Number">8</Data></Cell>
    <Cell><Data ss:Type="Number">8</Data></Cell>
    <Cell><Data ss:Type="Number">8</Data></Cell>
    <Cell><Data ss:Type="Number">22.5</Data></Cell>
    <Cell><Data ss:Type="Number">46.551000000000002</Data></Cell>
    <Cell><Data ss:Type="Number">75251000</Data></Cell>
   </Row>
   <Row ss:StyleID="s57">
    <Cell><Data ss:Type="String">sp|Q60780|GAS7_MOUSE</Data></Cell>
    <Cell><Data ss:Type="String">Gas7</Data></Cell>
    <Cell><Data ss:Type="String">sp|Q60780|GAS7_MOUSE Growth arrest-specific protein 7 OS=Mus musculus OX=10090 GN=Gas7 PE=1 SV=1</Data></Cell>
    <Cell><Data ss:Type="Number">1</Data></Cell>
    <Cell><Data ss:Type="Number">11</Data></Cell>
    <Cell><Data ss:Type="Number">11</Data></Cell>
    <Cell><Data ss:Type="Number">11</Data></Cell>
    <Cell><Data ss:Type="Number">40.1</Data></Cell>
    <Cell><Data ss:Type="Number">48.173000000000002</Data></Cell>
    <Cell><Data ss:Type="Number">64757000</Data></Cell>
   </Row>
   <Row ss:StyleID="s57">
    <Cell><Data ss:Type="String">sp|Q60787|LCP2_MOUSE</Data></Cell>
    <Cell><Data ss:Type="String">Lcp2</Data></Cell>
    <Cell><Data ss:Type="String">sp|Q60787|LCP2_MOUSE Lymphocyte cytosolic protein 2 OS=Mus musculus OX=10090 GN=Lcp2 PE=1 SV=2</Data></Cell>
    <Cell><Data ss:Type="Number">1</Data></Cell>
    <Cell><Data ss:Type="Number">2</Data></Cell>
    <Cell><Data ss:Type="Number">2</Data></Cell>
    <Cell><Data ss:Type="Number">2</Data></Cell>
    <Cell><Data ss:Type="Number">5.0999999999999996</Data></Cell>
    <Cell><Data ss:Type="Number">60.238</Data></Cell>
    <Cell><Data ss:Type="Number">31739000</Data></Cell>
   </Row>
   <Row ss:StyleID="s57">
    <Cell><Data ss:Type="String">sp|Q60865|CAPR1_MOUSE</Data></Cell>
    <Cell><Data ss:Type="String">Caprin1</Data></Cell>
    <Cell><Data ss:Type="String">sp|Q60865|CAPR1_MOUSE Caprin-1 OS=Mus musculus OX=10090 GN=Caprin1 PE=1 SV=2</Data></Cell>
    <Cell><Data ss:Type="Number">1</Data></Cell>
    <Cell><Data ss:Type="Number">7</Data></Cell>
    <Cell><Data ss:Type="Number">7</Data></Cell>
    <Cell><Data ss:Type="Number">7</Data></Cell>
    <Cell><Data ss:Type="Number">16.5</Data></Cell>
    <Cell><Data ss:Type="Number">78.168000000000006</Data></Cell>
    <Cell><Data ss:Type="Number">54390000</Data></Cell>
   </Row>
   <Row ss:StyleID="s57">
    <Cell><Data ss:Type="String">sp|Q60872|IF1A_MOUSE</Data></Cell>
    <Cell><Data ss:Type="String">Eif1a</Data></Cell>
    <Cell><Data ss:Type="String">sp|Q60872|IF1A_MOUSE Eukaryotic translation initiation factor 1A OS=Mus musculus OX=10090 GN=Eif1a PE=2 SV=3</Data></Cell>
    <Cell><Data ss:Type="Number">1</Data></Cell>
    <Cell><Data ss:Type="Number">2</Data></Cell>
    <Cell><Data ss:Type="Number">2</Data></Cell>
    <Cell><Data ss:Type="Number">1</Data></Cell>
    <Cell><Data ss:Type="Number">14.6</Data></Cell>
    <Cell><Data ss:Type="Number">16.501999999999999</Data></Cell>
    <Cell><Data ss:Type="Number">23136000</Data></Cell>
   </Row>
   <Row ss:StyleID="s57">
    <Cell><Data ss:Type="String">sp|Q60973|RBBP7_MOUSE</Data></Cell>
    <Cell><Data ss:Type="String">Rbbp7</Data></Cell>
    <Cell><Data ss:Type="String">sp|Q60973|RBBP7_MOUSE Histone-binding protein RBBP7 OS=Mus musculus OX=10090 GN=Rbbp7 PE=1 SV=1</Data></Cell>
    <Cell><Data ss:Type="Number">1</Data></Cell>
    <Cell><Data ss:Type="Number">11</Data></Cell>
    <Cell><Data ss:Type="Number">5</Data></Cell>
    <Cell><Data ss:Type="Number">5</Data></Cell>
    <Cell><Data ss:Type="Number">30.6</Data></Cell>
    <Cell><Data ss:Type="Number">47.789000000000001</Data></Cell>
    <Cell><Data ss:Type="Number">46668000</Data></Cell>
   </Row>
   <Row ss:StyleID="s57">
    <Cell><Data ss:Type="String">sp|Q61081|CDC37_MOUSE</Data></Cell>
    <Cell><Data ss:Type="String">Cdc37</Data></Cell>
    <Cell><Data ss:Type="String">sp|Q61081|CDC37_MOUSE Hsp90 co-chaperone Cdc37 OS=Mus musculus OX=10090 GN=Cdc37 PE=1 SV=1</Data></Cell>
    <Cell><Data ss:Type="Number">1</Data></Cell>
    <Cell><Data ss:Type="Number">7</Data></Cell>
    <Cell><Data ss:Type="Number">7</Data></Cell>
    <Cell><Data ss:Type="Number">7</Data></Cell>
    <Cell><Data ss:Type="Number">25.3</Data></Cell>
    <Cell><Data ss:Type="Number">44.593000000000004</Data></Cell>
    <Cell><Data ss:Type="Number">72897000</Data></Cell>
   </Row>
   <Row ss:StyleID="s57">
    <Cell><Data ss:Type="String">sp|Q61124|CLN3_MOUSE</Data></Cell>
    <Cell><Data ss:Type="String">Cln3</Data></Cell>
    <Cell><Data ss:Type="String">sp|Q61124|CLN3_MOUSE Battenin OS=Mus musculus OX=10090 GN=Cln3 PE=1 SV=2</Data></Cell>
    <Cell><Data ss:Type="Number">1</Data></Cell>
    <Cell><Data ss:Type="Number">2</Data></Cell>
    <Cell><Data ss:Type="Number">2</Data></Cell>
    <Cell><Data ss:Type="Number">2</Data></Cell>
    <Cell><Data ss:Type="Number">5.3</Data></Cell>
    <Cell><Data ss:Type="Number">47.655999999999999</Data></Cell>
    <Cell><Data ss:Type="Number">52568000</Data></Cell>
   </Row>
   <Row ss:StyleID="s57">
    <Cell><Data ss:Type="String">sp|Q61171|PRDX2_MOUSE</Data></Cell>
    <Cell><Data ss:Type="String">Prdx2</Data></Cell>
    <Cell><Data ss:Type="String">sp|Q61171|PRDX2_MOUSE Peroxiredoxin-2 OS=Mus musculus OX=10090 GN=Prdx2 PE=1 SV=3</Data></Cell>
    <Cell><Data ss:Type="Number">1</Data></Cell>
    <Cell><Data ss:Type="Number">6</Data></Cell>
    <Cell><Data ss:Type="Number">6</Data></Cell>
    <Cell><Data ss:Type="Number">6</Data></Cell>
    <Cell><Data ss:Type="Number">31.8</Data></Cell>
    <Cell><Data ss:Type="Number">21.777999999999999</Data></Cell>
    <Cell><Data ss:Type="Number">73403000</Data></Cell>
   </Row>
   <Row ss:StyleID="s57">
    <Cell><Data ss:Type="String">sp|Q61398|PCOC1_MOUSE</Data></Cell>
    <Cell><Data ss:Type="String">Pcolce</Data></Cell>
    <Cell><Data ss:Type="String">sp|Q61398|PCOC1_MOUSE Procollagen C-endopeptidase enhancer 1 OS=Mus musculus OX=10090 GN=Pcolce PE=1 SV=2</Data></Cell>
    <Cell><Data ss:Type="Number">1</Data></Cell>
    <Cell><Data ss:Type="Number">8</Data></Cell>
    <Cell><Data ss:Type="Number">8</Data></Cell>
    <Cell><Data ss:Type="Number">8</Data></Cell>
    <Cell><Data ss:Type="Number">20.3</Data></Cell>
    <Cell><Data ss:Type="Number">50.167000000000002</Data></Cell>
    <Cell><Data ss:Type="Number">34765000</Data></Cell>
   </Row>
   <Row ss:StyleID="s57">
    <Cell><Data ss:Type="String">sp|Q61462|CY24A_MOUSE</Data></Cell>
    <Cell><Data ss:Type="String">Cyba</Data></Cell>
    <Cell><Data ss:Type="String">sp|Q61462|CY24A_MOUSE Cytochrome b-245 light chain OS=Mus musculus OX=10090 GN=Cyba PE=1 SV=3</Data></Cell>
    <Cell><Data ss:Type="Number">1</Data></Cell>
    <Cell><Data ss:Type="Number">6</Data></Cell>
    <Cell><Data ss:Type="Number">6</Data></Cell>
    <Cell><Data ss:Type="Number">6</Data></Cell>
    <Cell><Data ss:Type="Number">36.5</Data></Cell>
    <Cell><Data ss:Type="Number">20.748000000000001</Data></Cell>
    <Cell><Data ss:Type="Number">70480000</Data></Cell>
   </Row>
   <Row ss:StyleID="s57">
    <Cell><Data ss:Type="String">sp|Q61699|HS105_MOUSE</Data></Cell>
    <Cell><Data ss:Type="String">Hsph1</Data></Cell>
    <Cell><Data ss:Type="String">sp|Q61699|HS105_MOUSE Heat shock protein 105 kDa OS=Mus musculus OX=10090 GN=Hsph1 PE=1 SV=2</Data></Cell>
    <Cell><Data ss:Type="Number">1</Data></Cell>
    <Cell><Data ss:Type="Number">15</Data></Cell>
    <Cell><Data ss:Type="Number">14</Data></Cell>
    <Cell><Data ss:Type="Number">14</Data></Cell>
    <Cell><Data ss:Type="Number">24.8</Data></Cell>
    <Cell><Data ss:Type="Number">96.406000000000006</Data></Cell>
    <Cell><Data ss:Type="Number">75874000</Data></Cell>
   </Row>
   <Row ss:StyleID="s57">
    <Cell><Data ss:Type="String">sp|Q61739|ITA6_MOUSE</Data></Cell>
    <Cell><Data ss:Type="String">Itga6</Data></Cell>
    <Cell><Data ss:Type="String">sp|Q61739|ITA6_MOUSE Integrin alpha-6 OS=Mus musculus OX=10090 GN=Itga6 PE=1 SV=3</Data></Cell>
    <Cell><Data ss:Type="Number">1</Data></Cell>
    <Cell><Data ss:Type="Number">12</Data></Cell>
    <Cell><Data ss:Type="Number">12</Data></Cell>
    <Cell><Data ss:Type="Number">12</Data></Cell>
    <Cell><Data ss:Type="Number">14.8</Data></Cell>
    <Cell><Data ss:Type="Number">122.16</Data></Cell>
    <Cell><Data ss:Type="Number">21943000</Data></Cell>
   </Row>
   <Row ss:StyleID="s57">
    <Cell><Data ss:Type="String">sp|Q61768|KINH_MOUSE;sp|P28738|KIF5C_MOUSE;sp|P33175|KIF5A_MOUSE</Data></Cell>
    <Cell><Data ss:Type="String">Kif5b</Data></Cell>
    <Cell><Data ss:Type="String">sp|Q61768|KINH_MOUSE Kinesin-1 heavy chain OS=Mus musculus OX=10090 GN=Kif5b PE=1 SV=3</Data></Cell>
    <Cell><Data ss:Type="Number">3</Data></Cell>
    <Cell><Data ss:Type="Number">27</Data></Cell>
    <Cell><Data ss:Type="Number">27</Data></Cell>
    <Cell><Data ss:Type="Number">27</Data></Cell>
    <Cell><Data ss:Type="Number">35.9</Data></Cell>
    <Cell><Data ss:Type="Number">109.55</Data></Cell>
    <Cell><Data ss:Type="Number">30510000</Data></Cell>
   </Row>
   <Row ss:StyleID="s57">
    <Cell><Data ss:Type="String">sp|Q61792|LASP1_MOUSE;sp|Q9DC07|LNEBL_MOUSE</Data></Cell>
    <Cell><Data ss:Type="String">Lasp1</Data></Cell>
    <Cell><Data ss:Type="String">sp|Q61792|LASP1_MOUSE LIM and SH3 domain protein 1 OS=Mus musculus OX=10090 GN=Lasp1 PE=1 SV=1</Data></Cell>
    <Cell><Data ss:Type="Number">2</Data></Cell>
    <Cell><Data ss:Type="Number">13</Data></Cell>
    <Cell><Data ss:Type="Number">13</Data></Cell>
    <Cell><Data ss:Type="Number">13</Data></Cell>
    <Cell><Data ss:Type="Number">46</Data></Cell>
    <Cell><Data ss:Type="Number">29.994</Data></Cell>
    <Cell><Data ss:Type="Number">63952000</Data></Cell>
   </Row>
   <Row ss:StyleID="s57">
    <Cell><Data ss:Type="String">sp|Q61881|MCM7_MOUSE</Data></Cell>
    <Cell><Data ss:Type="String">Mcm7</Data></Cell>
    <Cell><Data ss:Type="String">sp|Q61881|MCM7_MOUSE DNA replication licensing factor MCM7 OS=Mus musculus OX=10090 GN=Mcm7 PE=1 SV=1</Data></Cell>
    <Cell><Data ss:Type="Number">1</Data></Cell>
    <Cell><Data ss:Type="Number">3</Data></Cell>
    <Cell><Data ss:Type="Number">3</Data></Cell>
    <Cell><Data ss:Type="Number">3</Data></Cell>
    <Cell><Data ss:Type="Number">5.8</Data></Cell>
    <Cell><Data ss:Type="Number">81.209999999999994</Data></Cell>
    <Cell><Data ss:Type="Number">40986000</Data></Cell>
   </Row>
   <Row ss:StyleID="s57">
    <Cell><Data ss:Type="String">sp|Q62425|NDUA4_MOUSE</Data></Cell>
    <Cell><Data ss:Type="String">Ndufa4</Data></Cell>
    <Cell><Data ss:Type="String">sp|Q62425|NDUA4_MOUSE Cytochrome c oxidase subunit NDUFA4 OS=Mus musculus OX=10090 GN=Ndufa4 PE=1 SV=2</Data></Cell>
    <Cell><Data ss:Type="Number">1</Data></Cell>
    <Cell><Data ss:Type="Number">5</Data></Cell>
    <Cell><Data ss:Type="Number">5</Data></Cell>
    <Cell><Data ss:Type="Number">5</Data></Cell>
    <Cell><Data ss:Type="Number">47.6</Data></Cell>
    <Cell><Data ss:Type="Number">9.3267000000000007</Data></Cell>
    <Cell><Data ss:Type="Number">188240000</Data></Cell>
   </Row>
   <Row ss:StyleID="s57">
    <Cell><Data ss:Type="String">sp|Q62448|IF4G2_MOUSE</Data></Cell>
    <Cell><Data ss:Type="String">Eif4g2</Data></Cell>
    <Cell><Data ss:Type="String">sp|Q62448|IF4G2_MOUSE Eukaryotic translation initiation factor 4 gamma 2 OS=Mus musculus OX=10090 GN=Eif4g2 PE=1 SV=2</Data></Cell>
    <Cell><Data ss:Type="Number">1</Data></Cell>
    <Cell><Data ss:Type="Number">19</Data></Cell>
    <Cell><Data ss:Type="Number">19</Data></Cell>
    <Cell><Data ss:Type="Number">19</Data></Cell>
    <Cell><Data ss:Type="Number">28</Data></Cell>
    <Cell><Data ss:Type="Number">102.1</Data></Cell>
    <Cell><Data ss:Type="Number">116860000</Data></Cell>
   </Row>
   <Row ss:StyleID="s57">
    <Cell><Data ss:Type="String">sp|Q62465|VAT1_MOUSE</Data></Cell>
    <Cell><Data ss:Type="String">Vat1</Data></Cell>
    <Cell><Data ss:Type="String">sp|Q62465|VAT1_MOUSE Synaptic vesicle membrane protein VAT-1 homolog OS=Mus musculus OX=10090 GN=Vat1 PE=1 SV=3</Data></Cell>
    <Cell><Data ss:Type="Number">1</Data></Cell>
    <Cell><Data ss:Type="Number">15</Data></Cell>
    <Cell><Data ss:Type="Number">15</Data></Cell>
    <Cell><Data ss:Type="Number">15</Data></Cell>
    <Cell><Data ss:Type="Number">49.8</Data></Cell>
    <Cell><Data ss:Type="Number">43.095999999999997</Data></Cell>
    <Cell><Data ss:Type="Number">282510000</Data></Cell>
   </Row>
   <Row ss:StyleID="s57">
    <Cell><Data ss:Type="String">sp|Q640N3|RHG30_MOUSE</Data></Cell>
    <Cell><Data ss:Type="String">Arhgap30</Data></Cell>
    <Cell><Data ss:Type="String">sp|Q640N3|RHG30_MOUSE Rho GTPase-activating protein 30 OS=Mus musculus OX=10090 GN=Arhgap30 PE=1 SV=3</Data></Cell>
    <Cell><Data ss:Type="Number">1</Data></Cell>
    <Cell><Data ss:Type="Number">4</Data></Cell>
    <Cell><Data ss:Type="Number">4</Data></Cell>
    <Cell><Data ss:Type="Number">4</Data></Cell>
    <Cell><Data ss:Type="Number">6.1</Data></Cell>
    <Cell><Data ss:Type="Number">120.11</Data></Cell>
    <Cell><Data ss:Type="Number">41776000</Data></Cell>
   </Row>
   <Row ss:StyleID="s57">
    <Cell><Data ss:Type="String">sp|Q64213|SF01_MOUSE</Data></Cell>
    <Cell><Data ss:Type="String">Sf1</Data></Cell>
    <Cell><Data ss:Type="String">sp|Q64213|SF01_MOUSE Splicing factor 1 OS=Mus musculus OX=10090 GN=Sf1 PE=1 SV=6</Data></Cell>
    <Cell><Data ss:Type="Number">1</Data></Cell>
    <Cell><Data ss:Type="Number">7</Data></Cell>
    <Cell><Data ss:Type="Number">7</Data></Cell>
    <Cell><Data ss:Type="Number">7</Data></Cell>
    <Cell><Data ss:Type="Number">12.7</Data></Cell>
    <Cell><Data ss:Type="Number">70.402000000000001</Data></Cell>
    <Cell><Data ss:Type="Number">50524000</Data></Cell>
   </Row>
   <Row ss:StyleID="s57">
    <Cell><Data ss:Type="String">sp|Q64253|LY6E_MOUSE</Data></Cell>
    <Cell><Data ss:Type="String">Ly6e</Data></Cell>
    <Cell><Data ss:Type="String">sp|Q64253|LY6E_MOUSE Lymphocyte antigen 6E OS=Mus musculus OX=10090 GN=Ly6e PE=1 SV=2</Data></Cell>
    <Cell><Data ss:Type="Number">1</Data></Cell>
    <Cell><Data ss:Type="Number">1</Data></Cell>
    <Cell><Data ss:Type="Number">1</Data></Cell>
    <Cell><Data ss:Type="Number">1</Data></Cell>
    <Cell><Data ss:Type="Number">10.8</Data></Cell>
    <Cell><Data ss:Type="Number">13.8</Data></Cell>
    <Cell><Data ss:Type="Number">56148000</Data></Cell>
   </Row>
   <Row ss:StyleID="s57">
    <Cell><Data ss:Type="String">sp|Q64277|BST1_MOUSE</Data></Cell>
    <Cell><Data ss:Type="String">Bst1</Data></Cell>
    <Cell><Data ss:Type="String">sp|Q64277|BST1_MOUSE ADP-ribosyl cyclase/cyclic ADP-ribose hydrolase 2 OS=Mus musculus OX=10090 GN=Bst1 PE=1 SV=1</Data></Cell>
    <Cell><Data ss:Type="Number">1</Data></Cell>
    <Cell><Data ss:Type="Number">5</Data></Cell>
    <Cell><Data ss:Type="Number">5</Data></Cell>
    <Cell><Data ss:Type="Number">5</Data></Cell>
    <Cell><Data ss:Type="Number">19.600000000000001</Data></Cell>
    <Cell><Data ss:Type="Number">34.616</Data></Cell>
    <Cell><Data ss:Type="Number">29682000</Data></Cell>
   </Row>
   <Row ss:StyleID="s57">
    <Cell><Data ss:Type="String">sp|Q64337|SQSTM_MOUSE</Data></Cell>
    <Cell><Data ss:Type="String">Sqstm1</Data></Cell>
    <Cell><Data ss:Type="String">sp|Q64337|SQSTM_MOUSE Sequestosome-1 OS=Mus musculus OX=10090 GN=Sqstm1 PE=1 SV=1</Data></Cell>
    <Cell><Data ss:Type="Number">1</Data></Cell>
    <Cell><Data ss:Type="Number">19</Data></Cell>
    <Cell><Data ss:Type="Number">19</Data></Cell>
    <Cell><Data ss:Type="Number">19</Data></Cell>
    <Cell><Data ss:Type="Number">63.1</Data></Cell>
    <Cell><Data ss:Type="Number">48.161999999999999</Data></Cell>
    <Cell><Data ss:Type="Number">77945000</Data></Cell>
   </Row>
   <Row ss:StyleID="s57">
    <Cell><Data ss:Type="String">sp|Q64521|GPDM_MOUSE</Data></Cell>
    <Cell><Data ss:Type="String">Gpd2</Data></Cell>
    <Cell><Data ss:Type="String">sp|Q64521|GPDM_MOUSE Glycerol-3-phosphate dehydrogenase, mitochondrial OS=Mus musculus OX=10090 GN=Gpd2 PE=1 SV=2</Data></Cell>
    <Cell><Data ss:Type="Number">1</Data></Cell>
    <Cell><Data ss:Type="Number">32</Data></Cell>
    <Cell><Data ss:Type="Number">32</Data></Cell>
    <Cell><Data ss:Type="Number">32</Data></Cell>
    <Cell><Data ss:Type="Number">54.6</Data></Cell>
    <Cell><Data ss:Type="Number">80.953000000000003</Data></Cell>
    <Cell><Data ss:Type="Number">163820000</Data></Cell>
   </Row>
   <Row ss:StyleID="s57">
    <Cell><Data ss:Type="String">sp|Q64674|SPEE_MOUSE</Data></Cell>
    <Cell><Data ss:Type="String">Srm</Data></Cell>
    <Cell><Data ss:Type="String">sp|Q64674|SPEE_MOUSE Spermidine synthase OS=Mus musculus OX=10090 GN=Srm PE=1 SV=1</Data></Cell>
    <Cell><Data ss:Type="Number">1</Data></Cell>
    <Cell><Data ss:Type="Number">5</Data></Cell>
    <Cell><Data ss:Type="Number">5</Data></Cell>
    <Cell><Data ss:Type="Number">5</Data></Cell>
    <Cell><Data ss:Type="Number">23.8</Data></Cell>
    <Cell><Data ss:Type="Number">33.994999999999997</Data></Cell>
    <Cell><Data ss:Type="Number">24824000</Data></Cell>
   </Row>
   <Row ss:StyleID="s57">
    <Cell><Data ss:Type="String">sp|Q64735|CR1L_MOUSE</Data></Cell>
    <Cell><Data ss:Type="String">Cr1l</Data></Cell>
    <Cell><Data ss:Type="String">sp|Q64735|CR1L_MOUSE Complement component receptor 1-like protein OS=Mus musculus OX=10090 GN=Cr1l PE=1 SV=1</Data></Cell>
    <Cell><Data ss:Type="Number">1</Data></Cell>
    <Cell><Data ss:Type="Number">6</Data></Cell>
    <Cell><Data ss:Type="Number">6</Data></Cell>
    <Cell><Data ss:Type="Number">6</Data></Cell>
    <Cell><Data ss:Type="Number">14.5</Data></Cell>
    <Cell><Data ss:Type="Number">53.762</Data></Cell>
    <Cell><Data ss:Type="Number">49106000</Data></Cell>
   </Row>
   <Row ss:StyleID="s57">
    <Cell><Data ss:Type="String">sp|Q6GQT9|NOMO1_MOUSE</Data></Cell>
    <Cell><Data ss:Type="String">Nomo1</Data></Cell>
    <Cell><Data ss:Type="String">sp|Q6GQT9|NOMO1_MOUSE Nodal modulator 1 OS=Mus musculus OX=10090 GN=Nomo1 PE=1 SV=1</Data></Cell>
    <Cell><Data ss:Type="Number">1</Data></Cell>
    <Cell><Data ss:Type="Number">27</Data></Cell>
    <Cell><Data ss:Type="Number">27</Data></Cell>
    <Cell><Data ss:Type="Number">27</Data></Cell>
    <Cell><Data ss:Type="Number">28.6</Data></Cell>
    <Cell><Data ss:Type="Number">133.41999999999999</Data></Cell>
    <Cell><Data ss:Type="Number">103810000</Data></Cell>
   </Row>
   <Row ss:StyleID="s57">
    <Cell><Data ss:Type="String">sp|Q6IRU2|TPM4_MOUSE</Data></Cell>
    <Cell><Data ss:Type="String">Tpm4</Data></Cell>
    <Cell><Data ss:Type="String">sp|Q6IRU2|TPM4_MOUSE Tropomyosin alpha-4 chain OS=Mus musculus OX=10090 GN=Tpm4 PE=1 SV=3</Data></Cell>
    <Cell><Data ss:Type="Number">1</Data></Cell>
    <Cell><Data ss:Type="Number">15</Data></Cell>
    <Cell><Data ss:Type="Number">15</Data></Cell>
    <Cell><Data ss:Type="Number">12</Data></Cell>
    <Cell><Data ss:Type="Number">55.6</Data></Cell>
    <Cell><Data ss:Type="Number">28.466999999999999</Data></Cell>
    <Cell><Data ss:Type="Number">15372000</Data></Cell>
   </Row>
   <Row ss:StyleID="s57">
    <Cell><Data ss:Type="String">sp|Q6NZF1|ZC11A_MOUSE</Data></Cell>
    <Cell><Data ss:Type="String">Zc3h11a</Data></Cell>
    <Cell><Data ss:Type="String">sp|Q6NZF1|ZC11A_MOUSE Zinc finger CCCH domain-containing protein 11A OS=Mus musculus OX=10090 GN=Zc3h11a PE=1 SV=1</Data></Cell>
    <Cell><Data ss:Type="Number">1</Data></Cell>
    <Cell><Data ss:Type="Number">6</Data></Cell>
    <Cell><Data ss:Type="Number">6</Data></Cell>
    <Cell><Data ss:Type="Number">6</Data></Cell>
    <Cell><Data ss:Type="Number">12.4</Data></Cell>
    <Cell><Data ss:Type="Number">86.491</Data></Cell>
    <Cell><Data ss:Type="Number">93675000</Data></Cell>
   </Row>
   <Row ss:StyleID="s57">
    <Cell><Data ss:Type="String">sp|Q6P1B1|XPP1_MOUSE</Data></Cell>
    <Cell><Data ss:Type="String">Xpnpep1</Data></Cell>
    <Cell><Data ss:Type="String">sp|Q6P1B1|XPP1_MOUSE Xaa-Pro aminopeptidase 1 OS=Mus musculus OX=10090 GN=Xpnpep1 PE=1 SV=1</Data></Cell>
    <Cell><Data ss:Type="Number">1</Data></Cell>
    <Cell><Data ss:Type="Number">2</Data></Cell>
    <Cell><Data ss:Type="Number">2</Data></Cell>
    <Cell><Data ss:Type="Number">2</Data></Cell>
    <Cell><Data ss:Type="Number">4.8</Data></Cell>
    <Cell><Data ss:Type="Number">69.59</Data></Cell>
    <Cell><Data ss:Type="Number">90336000</Data></Cell>
   </Row>
   <Row ss:StyleID="s57">
    <Cell><Data ss:Type="String">sp|Q6P5F9|XPO1_MOUSE</Data></Cell>
    <Cell><Data ss:Type="String">Xpo1</Data></Cell>
    <Cell><Data ss:Type="String">sp|Q6P5F9|XPO1_MOUSE Exportin-1 OS=Mus musculus OX=10090 GN=Xpo1 PE=1 SV=1</Data></Cell>
    <Cell><Data ss:Type="Number">1</Data></Cell>
    <Cell><Data ss:Type="Number">11</Data></Cell>
    <Cell><Data ss:Type="Number">11</Data></Cell>
    <Cell><Data ss:Type="Number">11</Data></Cell>
    <Cell><Data ss:Type="Number">14.7</Data></Cell>
    <Cell><Data ss:Type="Number">123.09</Data></Cell>
    <Cell><Data ss:Type="Number">24272000</Data></Cell>
   </Row>
   <Row ss:StyleID="s57">
    <Cell><Data ss:Type="String">sp|Q6PDM2|SRSF1_MOUSE</Data></Cell>
    <Cell><Data ss:Type="String">Srsf1</Data></Cell>
    <Cell><Data ss:Type="String">sp|Q6PDM2|SRSF1_MOUSE Serine/arginine-rich splicing factor 1 OS=Mus musculus OX=10090 GN=Srsf1 PE=1 SV=3</Data></Cell>
    <Cell><Data ss:Type="Number">1</Data></Cell>
    <Cell><Data ss:Type="Number">9</Data></Cell>
    <Cell><Data ss:Type="Number">9</Data></Cell>
    <Cell><Data ss:Type="Number">9</Data></Cell>
    <Cell><Data ss:Type="Number">39.5</Data></Cell>
    <Cell><Data ss:Type="Number">27.744</Data></Cell>
    <Cell><Data ss:Type="Number">70944000</Data></Cell>
   </Row>
   <Row ss:StyleID="s57">
    <Cell><Data ss:Type="String">sp|Q6PIC6|AT1A3_MOUSE</Data></Cell>
    <Cell><Data ss:Type="String">Atp1a3</Data></Cell>
    <Cell><Data ss:Type="String">sp|Q6PIC6|AT1A3_MOUSE Sodium/potassium-transporting ATPase subunit alpha-3 OS=Mus musculus OX=10090 GN=Atp1a3 PE=1 SV=1</Data></Cell>
    <Cell><Data ss:Type="Number">1</Data></Cell>
    <Cell><Data ss:Type="Number">32</Data></Cell>
    <Cell><Data ss:Type="Number">16</Data></Cell>
    <Cell><Data ss:Type="Number">14</Data></Cell>
    <Cell><Data ss:Type="Number">36.799999999999997</Data></Cell>
    <Cell><Data ss:Type="Number">111.69</Data></Cell>
    <Cell><Data ss:Type="Number">125610000</Data></Cell>
   </Row>
   <Row ss:StyleID="s57">
    <Cell><Data ss:Type="String">sp|Q6ZQ38|CAND1_MOUSE</Data></Cell>
    <Cell><Data ss:Type="String">Cand1</Data></Cell>
    <Cell><Data ss:Type="String">sp|Q6ZQ38|CAND1_MOUSE Cullin-associated NEDD8-dissociated protein 1 OS=Mus musculus OX=10090 GN=Cand1 PE=1 SV=2</Data></Cell>
    <Cell><Data ss:Type="Number">1</Data></Cell>
    <Cell><Data ss:Type="Number">22</Data></Cell>
    <Cell><Data ss:Type="Number">22</Data></Cell>
    <Cell><Data ss:Type="Number">22</Data></Cell>
    <Cell><Data ss:Type="Number">22.6</Data></Cell>
    <Cell><Data ss:Type="Number">136.33000000000001</Data></Cell>
    <Cell><Data ss:Type="Number">380930000</Data></Cell>
   </Row>
   <Row ss:StyleID="s57">
    <Cell><Data ss:Type="String">sp|Q6ZQM8|UD17C_MOUSE;sp|Q62452|UD19_MOUSE;sp|Q64435|UD16_MOUSE;sp|P70691|UD12_MOUSE;sp|Q63886|UD11_MOUSE;sp|P17717|UDB17_MOUSE</Data></Cell>
    <Cell><Data ss:Type="String">Ugt1a7c</Data></Cell>
    <Cell><Data ss:Type="String">sp|Q6ZQM8|UD17C_MOUSE UDP-glucuronosyltransferase 1-7C OS=Mus musculus OX=10090 GN=Ugt1a7c PE=1 SV=1</Data></Cell>
    <Cell><Data ss:Type="Number">6</Data></Cell>
    <Cell><Data ss:Type="Number">14</Data></Cell>
    <Cell><Data ss:Type="Number">14</Data></Cell>
    <Cell><Data ss:Type="Number">14</Data></Cell>
    <Cell><Data ss:Type="Number">36.9</Data></Cell>
    <Cell><Data ss:Type="Number">59.756999999999998</Data></Cell>
    <Cell><Data ss:Type="Number">197580000</Data></Cell>
   </Row>
   <Row ss:StyleID="s57">
    <Cell><Data ss:Type="String">sp|Q7M6Y3|PICAL_MOUSE;sp|Q61548|AP180_MOUSE</Data></Cell>
    <Cell><Data ss:Type="String">Picalm</Data></Cell>
    <Cell><Data ss:Type="String">sp|Q7M6Y3|PICAL_MOUSE Phosphatidylinositol-binding clathrin assembly protein OS=Mus musculus OX=10090 GN=Picalm PE=1 SV=1</Data></Cell>
    <Cell><Data ss:Type="Number">2</Data></Cell>
    <Cell><Data ss:Type="Number">7</Data></Cell>
    <Cell><Data ss:Type="Number">7</Data></Cell>
    <Cell><Data ss:Type="Number">7</Data></Cell>
    <Cell><Data ss:Type="Number">17.100000000000001</Data></Cell>
    <Cell><Data ss:Type="Number">71.543000000000006</Data></Cell>
    <Cell><Data ss:Type="Number">45916000</Data></Cell>
   </Row>
   <Row ss:StyleID="s57">
    <Cell><Data ss:Type="String">sp|Q7TPR4|ACTN1_MOUSE</Data></Cell>
    <Cell><Data ss:Type="String">Actn1</Data></Cell>
    <Cell><Data ss:Type="String">sp|Q7TPR4|ACTN1_MOUSE Alpha-actinin-1 OS=Mus musculus OX=10090 GN=Actn1 PE=1 SV=1</Data></Cell>
    <Cell><Data ss:Type="Number">1</Data></Cell>
    <Cell><Data ss:Type="Number">40</Data></Cell>
    <Cell><Data ss:Type="Number">26</Data></Cell>
    <Cell><Data ss:Type="Number">24</Data></Cell>
    <Cell><Data ss:Type="Number">57.6</Data></Cell>
    <Cell><Data ss:Type="Number">103.07</Data></Cell>
    <Cell><Data ss:Type="Number">231950000</Data></Cell>
   </Row>
   <Row ss:StyleID="s57">
    <Cell><Data ss:Type="String">sp|Q80TH2|ERBIN_MOUSE</Data></Cell>
    <Cell><Data ss:Type="String">Erbin</Data></Cell>
    <Cell><Data ss:Type="String">sp|Q80TH2|ERBIN_MOUSE Erbin OS=Mus musculus OX=10090 GN=Erbin PE=1 SV=3</Data></Cell>
    <Cell><Data ss:Type="Number">1</Data></Cell>
    <Cell><Data ss:Type="Number">11</Data></Cell>
    <Cell><Data ss:Type="Number">11</Data></Cell>
    <Cell><Data ss:Type="Number">10</Data></Cell>
    <Cell><Data ss:Type="Number">9.6999999999999993</Data></Cell>
    <Cell><Data ss:Type="Number">157.25</Data></Cell>
    <Cell><Data ss:Type="Number">22224000</Data></Cell>
   </Row>
   <Row ss:StyleID="s57">
    <Cell><Data ss:Type="String">sp|Q80VQ0|AL3B1_MOUSE;sp|J3QMK6|AL3B3_MOUSE;sp|E9Q3E1|AL3B2_MOUSE</Data></Cell>
    <Cell><Data ss:Type="String">Aldh3b1</Data></Cell>
    <Cell><Data ss:Type="String">sp|Q80VQ0|AL3B1_MOUSE Aldehyde dehydrogenase family 3 member B1 OS=Mus musculus OX=10090 GN=Aldh3b1 PE=1 SV=1</Data></Cell>
    <Cell><Data ss:Type="Number">3</Data></Cell>
    <Cell><Data ss:Type="Number">13</Data></Cell>
    <Cell><Data ss:Type="Number">13</Data></Cell>
    <Cell><Data ss:Type="Number">13</Data></Cell>
    <Cell><Data ss:Type="Number">35</Data></Cell>
    <Cell><Data ss:Type="Number">52.292000000000002</Data></Cell>
    <Cell><Data ss:Type="Number">75582000</Data></Cell>
   </Row>
   <Row ss:StyleID="s57">
    <Cell><Data ss:Type="String">sp|Q80X50|UBP2L_MOUSE</Data></Cell>
    <Cell><Data ss:Type="String">Ubap2l</Data></Cell>
    <Cell><Data ss:Type="String">sp|Q80X50|UBP2L_MOUSE Ubiquitin-associated protein 2-like OS=Mus musculus OX=10090 GN=Ubap2l PE=1 SV=1</Data></Cell>
    <Cell><Data ss:Type="Number">1</Data></Cell>
    <Cell><Data ss:Type="Number">14</Data></Cell>
    <Cell><Data ss:Type="Number">14</Data></Cell>
    <Cell><Data ss:Type="Number">14</Data></Cell>
    <Cell><Data ss:Type="Number">17.600000000000001</Data></Cell>
    <Cell><Data ss:Type="Number">116.8</Data></Cell>
    <Cell><Data ss:Type="Number">30636000</Data></Cell>
   </Row>
   <Row ss:StyleID="s57">
    <Cell><Data ss:Type="String">sp|Q811D0|DLG1_MOUSE;sp|P70175|DLG3_MOUSE;sp|Q91XM9|DLG2_MOUSE</Data></Cell>
    <Cell><Data ss:Type="String">Dlg1</Data></Cell>
    <Cell><Data ss:Type="String">sp|Q811D0|DLG1_MOUSE Disks large homolog 1 OS=Mus musculus OX=10090 GN=Dlg1 PE=1 SV=1</Data></Cell>
    <Cell><Data ss:Type="Number">3</Data></Cell>
    <Cell><Data ss:Type="Number">7</Data></Cell>
    <Cell><Data ss:Type="Number">7</Data></Cell>
    <Cell><Data ss:Type="Number">7</Data></Cell>
    <Cell><Data ss:Type="Number">9</Data></Cell>
    <Cell><Data ss:Type="Number">100.12</Data></Cell>
    <Cell><Data ss:Type="Number">70945000</Data></Cell>
   </Row>
   <Row ss:StyleID="s57">
    <Cell><Data ss:Type="String">sp|Q8BH04|PCKGM_MOUSE;sp|Q9Z2V4|PCKGC_MOUSE</Data></Cell>
    <Cell><Data ss:Type="String">Pck2</Data></Cell>
    <Cell><Data ss:Type="String">sp|Q8BH04|PCKGM_MOUSE Phosphoenolpyruvate carboxykinase [GTP], mitochondrial OS=Mus musculus OX=10090 GN=Pck2 PE=1 SV=1</Data></Cell>
    <Cell><Data ss:Type="Number">2</Data></Cell>
    <Cell><Data ss:Type="Number">17</Data></Cell>
    <Cell><Data ss:Type="Number">17</Data></Cell>
    <Cell><Data ss:Type="Number">17</Data></Cell>
    <Cell><Data ss:Type="Number">32.5</Data></Cell>
    <Cell><Data ss:Type="Number">70.527000000000001</Data></Cell>
    <Cell><Data ss:Type="Number">47146000</Data></Cell>
   </Row>
   <Row ss:StyleID="s57">
    <Cell><Data ss:Type="String">sp|Q8BH24|TM9S4_MOUSE</Data></Cell>
    <Cell><Data ss:Type="String">Tm9sf4</Data></Cell>
    <Cell><Data ss:Type="String">sp|Q8BH24|TM9S4_MOUSE Transmembrane 9 superfamily member 4 OS=Mus musculus OX=10090 GN=Tm9sf4 PE=1 SV=1</Data></Cell>
    <Cell><Data ss:Type="Number">1</Data></Cell>
    <Cell><Data ss:Type="Number">11</Data></Cell>
    <Cell><Data ss:Type="Number">11</Data></Cell>
    <Cell><Data ss:Type="Number">11</Data></Cell>
    <Cell><Data ss:Type="Number">22.7</Data></Cell>
    <Cell><Data ss:Type="Number">74.691999999999993</Data></Cell>
    <Cell><Data ss:Type="Number">47756000</Data></Cell>
   </Row>
   <Row ss:StyleID="s57">
    <Cell><Data ss:Type="String">sp|Q8BL66|EEA1_MOUSE</Data></Cell>
    <Cell><Data ss:Type="String">Eea1</Data></Cell>
    <Cell><Data ss:Type="String">sp|Q8BL66|EEA1_MOUSE Early endosome antigen 1 OS=Mus musculus OX=10090 GN=Eea1 PE=1 SV=2</Data></Cell>
    <Cell><Data ss:Type="Number">1</Data></Cell>
    <Cell><Data ss:Type="Number">12</Data></Cell>
    <Cell><Data ss:Type="Number">12</Data></Cell>
    <Cell><Data ss:Type="Number">12</Data></Cell>
    <Cell><Data ss:Type="Number">9.6</Data></Cell>
    <Cell><Data ss:Type="Number">160.91</Data></Cell>
    <Cell><Data ss:Type="Number">37741000</Data></Cell>
   </Row>
   <Row ss:StyleID="s57">
    <Cell><Data ss:Type="String">sp|Q8BLX4|FUCT1_MOUSE</Data></Cell>
    <Cell><Data ss:Type="String">Slc35c1</Data></Cell>
    <Cell><Data ss:Type="String">sp|Q8BLX4|FUCT1_MOUSE GDP-fucose transporter 1 OS=Mus musculus OX=10090 GN=Slc35c1 PE=2 SV=1</Data></Cell>
    <Cell><Data ss:Type="Number">1</Data></Cell>
    <Cell><Data ss:Type="Number">2</Data></Cell>
    <Cell><Data ss:Type="Number">2</Data></Cell>
    <Cell><Data ss:Type="Number">2</Data></Cell>
    <Cell><Data ss:Type="Number">6.1</Data></Cell>
    <Cell><Data ss:Type="Number">39.966999999999999</Data></Cell>
    <Cell><Data ss:Type="Number">43799000</Data></Cell>
   </Row>
   <Row ss:StyleID="s57">
    <Cell><Data ss:Type="String">sp|Q8BMJ2|SYLC_MOUSE</Data></Cell>
    <Cell><Data ss:Type="String">Lars</Data></Cell>
    <Cell><Data ss:Type="String">sp|Q8BMJ2|SYLC_MOUSE Leucine&#45;-tRNA ligase, cytoplasmic OS=Mus musculus OX=10090 GN=Lars PE=1 SV=2</Data></Cell>
    <Cell><Data ss:Type="Number">1</Data></Cell>
    <Cell><Data ss:Type="Number">22</Data></Cell>
    <Cell><Data ss:Type="Number">22</Data></Cell>
    <Cell><Data ss:Type="Number">22</Data></Cell>
    <Cell><Data ss:Type="Number">25.6</Data></Cell>
    <Cell><Data ss:Type="Number">134.19</Data></Cell>
    <Cell><Data ss:Type="Number">22638000</Data></Cell>
   </Row>
   <Row ss:StyleID="s57">
    <Cell><Data ss:Type="String">sp|Q8BP47|SYNC_MOUSE</Data></Cell>
    <Cell><Data ss:Type="String">NARS1</Data></Cell>
    <Cell><Data ss:Type="String">sp|Q8BP47|SYNC_MOUSE Asparagine&#45;-tRNA ligase, cytoplasmic OS=Mus musculus OX=10090 GN=NARS1 PE=1 SV=2</Data></Cell>
    <Cell><Data ss:Type="Number">1</Data></Cell>
    <Cell><Data ss:Type="Number">17</Data></Cell>
    <Cell><Data ss:Type="Number">17</Data></Cell>
    <Cell><Data ss:Type="Number">17</Data></Cell>
    <Cell><Data ss:Type="Number">37.700000000000003</Data></Cell>
    <Cell><Data ss:Type="Number">64.278999999999996</Data></Cell>
    <Cell><Data ss:Type="Number">204470000</Data></Cell>
   </Row>
   <Row ss:StyleID="s57">
    <Cell><Data ss:Type="String">sp|Q8BP48|MAP11_MOUSE</Data></Cell>
    <Cell><Data ss:Type="String">Metap1</Data></Cell>
    <Cell><Data ss:Type="String">sp|Q8BP48|MAP11_MOUSE Methionine aminopeptidase 1 OS=Mus musculus OX=10090 GN=Metap1 PE=1 SV=1</Data></Cell>
    <Cell><Data ss:Type="Number">1</Data></Cell>
    <Cell><Data ss:Type="Number">5</Data></Cell>
    <Cell><Data ss:Type="Number">5</Data></Cell>
    <Cell><Data ss:Type="Number">5</Data></Cell>
    <Cell><Data ss:Type="Number">18.899999999999999</Data></Cell>
    <Cell><Data ss:Type="Number">43.220999999999997</Data></Cell>
    <Cell><Data ss:Type="Number">84447000</Data></Cell>
   </Row>
   <Row ss:StyleID="s57">
    <Cell><Data ss:Type="String">sp|Q8BR63|F177A_MOUSE</Data></Cell>
    <Cell><Data ss:Type="String">Fam177a1</Data></Cell>
    <Cell><Data ss:Type="String">sp|Q8BR63|F177A_MOUSE Protein FAM177A1 OS=Mus musculus OX=10090 GN=Fam177a1 PE=1 SV=1</Data></Cell>
    <Cell><Data ss:Type="Number">1</Data></Cell>
    <Cell><Data ss:Type="Number">5</Data></Cell>
    <Cell><Data ss:Type="Number">5</Data></Cell>
    <Cell><Data ss:Type="Number">5</Data></Cell>
    <Cell><Data ss:Type="Number">28</Data></Cell>
    <Cell><Data ss:Type="Number">23.577999999999999</Data></Cell>
    <Cell><Data ss:Type="Number">172170000</Data></Cell>
   </Row>
   <Row ss:StyleID="s57">
    <Cell><Data ss:Type="String">sp|Q8BU14|SEC62_MOUSE</Data></Cell>
    <Cell><Data ss:Type="String">Sec62</Data></Cell>
    <Cell><Data ss:Type="String">sp|Q8BU14|SEC62_MOUSE Translocation protein SEC62 OS=Mus musculus OX=10090 GN=Sec62 PE=1 SV=1</Data></Cell>
    <Cell><Data ss:Type="Number">1</Data></Cell>
    <Cell><Data ss:Type="Number">4</Data></Cell>
    <Cell><Data ss:Type="Number">4</Data></Cell>
    <Cell><Data ss:Type="Number">4</Data></Cell>
    <Cell><Data ss:Type="Number">10.1</Data></Cell>
    <Cell><Data ss:Type="Number">45.58</Data></Cell>
    <Cell><Data ss:Type="Number">76273000</Data></Cell>
   </Row>
   <Row ss:StyleID="s57">
    <Cell><Data ss:Type="String">sp|Q8BU33|ILVBL_MOUSE</Data></Cell>
    <Cell><Data ss:Type="String">Ilvbl</Data></Cell>
    <Cell><Data ss:Type="String">sp|Q8BU33|ILVBL_MOUSE Acetolactate synthase-like protein OS=Mus musculus OX=10090 GN=Ilvbl PE=1 SV=1</Data></Cell>
    <Cell><Data ss:Type="Number">1</Data></Cell>
    <Cell><Data ss:Type="Number">5</Data></Cell>
    <Cell><Data ss:Type="Number">5</Data></Cell>
    <Cell><Data ss:Type="Number">5</Data></Cell>
    <Cell><Data ss:Type="Number">13.3</Data></Cell>
    <Cell><Data ss:Type="Number">68.155000000000001</Data></Cell>
    <Cell><Data ss:Type="Number">19564000</Data></Cell>
   </Row>
   <Row ss:StyleID="s57">
    <Cell><Data ss:Type="String">sp|Q8BV66|IFI44_MOUSE</Data></Cell>
    <Cell><Data ss:Type="String">Ifi44</Data></Cell>
    <Cell><Data ss:Type="String">sp|Q8BV66|IFI44_MOUSE Interferon-induced protein 44 OS=Mus musculus OX=10090 GN=Ifi44 PE=2 SV=1</Data></Cell>
    <Cell><Data ss:Type="Number">1</Data></Cell>
    <Cell><Data ss:Type="Number">3</Data></Cell>
    <Cell><Data ss:Type="Number">3</Data></Cell>
    <Cell><Data ss:Type="Number">3</Data></Cell>
    <Cell><Data ss:Type="Number">9.5</Data></Cell>
    <Cell><Data ss:Type="Number">47.851999999999997</Data></Cell>
    <Cell><Data ss:Type="Number">40228000</Data></Cell>
   </Row>
   <Row ss:StyleID="s57">
    <Cell><Data ss:Type="String">sp|Q8BXA1|GOLI4_MOUSE</Data></Cell>
    <Cell><Data ss:Type="String">Golim4</Data></Cell>
    <Cell><Data ss:Type="String">sp|Q8BXA1|GOLI4_MOUSE Golgi integral membrane protein 4 OS=Mus musculus OX=10090 GN=Golim4 PE=1 SV=1</Data></Cell>
    <Cell><Data ss:Type="Number">1</Data></Cell>
    <Cell><Data ss:Type="Number">4</Data></Cell>
    <Cell><Data ss:Type="Number">4</Data></Cell>
    <Cell><Data ss:Type="Number">4</Data></Cell>
    <Cell><Data ss:Type="Number">8.4</Data></Cell>
    <Cell><Data ss:Type="Number">76.784000000000006</Data></Cell>
    <Cell><Data ss:Type="Number">37905000</Data></Cell>
   </Row>
   <Row ss:StyleID="s57">
    <Cell><Data ss:Type="String">sp|Q8BYU6|TOIP2_MOUSE</Data></Cell>
    <Cell><Data ss:Type="String">Tor1aip2</Data></Cell>
    <Cell><Data ss:Type="String">sp|Q8BYU6|TOIP2_MOUSE Torsin-1A-interacting protein 2 OS=Mus musculus OX=10090 GN=Tor1aip2 PE=1 SV=1</Data></Cell>
    <Cell><Data ss:Type="Number">1</Data></Cell>
    <Cell><Data ss:Type="Number">7</Data></Cell>
    <Cell><Data ss:Type="Number">7</Data></Cell>
    <Cell><Data ss:Type="Number">7</Data></Cell>
    <Cell><Data ss:Type="Number">17.7</Data></Cell>
    <Cell><Data ss:Type="Number">54.494999999999997</Data></Cell>
    <Cell><Data ss:Type="Number">72777000</Data></Cell>
   </Row>
   <Row ss:StyleID="s57">
    <Cell><Data ss:Type="String">sp|Q8C129|LCAP_MOUSE</Data></Cell>
    <Cell><Data ss:Type="String">Lnpep</Data></Cell>
    <Cell><Data ss:Type="String">sp|Q8C129|LCAP_MOUSE Leucyl-cystinyl aminopeptidase OS=Mus musculus OX=10090 GN=Lnpep PE=1 SV=1</Data></Cell>
    <Cell><Data ss:Type="Number">1</Data></Cell>
    <Cell><Data ss:Type="Number">26</Data></Cell>
    <Cell><Data ss:Type="Number">26</Data></Cell>
    <Cell><Data ss:Type="Number">26</Data></Cell>
    <Cell><Data ss:Type="Number">32.799999999999997</Data></Cell>
    <Cell><Data ss:Type="Number">117.3</Data></Cell>
    <Cell><Data ss:Type="Number">219720000</Data></Cell>
   </Row>
   <Row ss:StyleID="s57">
    <Cell><Data ss:Type="String">sp|Q8C522|ENDD1_MOUSE</Data></Cell>
    <Cell><Data ss:Type="String">Endod1</Data></Cell>
    <Cell><Data ss:Type="String">sp|Q8C522|ENDD1_MOUSE Endonuclease domain-containing 1 protein OS=Mus musculus OX=10090 GN=Endod1 PE=1 SV=2</Data></Cell>
    <Cell><Data ss:Type="Number">1</Data></Cell>
    <Cell><Data ss:Type="Number">2</Data></Cell>
    <Cell><Data ss:Type="Number">2</Data></Cell>
    <Cell><Data ss:Type="Number">2</Data></Cell>
    <Cell><Data ss:Type="Number">5.4</Data></Cell>
    <Cell><Data ss:Type="Number">55.262</Data></Cell>
    <Cell><Data ss:Type="Number">87955000</Data></Cell>
   </Row>
   <Row ss:StyleID="s57">
    <Cell><Data ss:Type="String">sp|Q8C570|RAE1L_MOUSE</Data></Cell>
    <Cell><Data ss:Type="String">Rae1</Data></Cell>
    <Cell><Data ss:Type="String">sp|Q8C570|RAE1L_MOUSE mRNA export factor OS=Mus musculus OX=10090 GN=Rae1 PE=1 SV=1</Data></Cell>
    <Cell><Data ss:Type="Number">1</Data></Cell>
    <Cell><Data ss:Type="Number">6</Data></Cell>
    <Cell><Data ss:Type="Number">6</Data></Cell>
    <Cell><Data ss:Type="Number">6</Data></Cell>
    <Cell><Data ss:Type="Number">22.8</Data></Cell>
    <Cell><Data ss:Type="Number">40.965000000000003</Data></Cell>
    <Cell><Data ss:Type="Number">165140000</Data></Cell>
   </Row>
   <Row ss:StyleID="s57">
    <Cell><Data ss:Type="String">sp|Q8C7K6|PCYXL_MOUSE</Data></Cell>
    <Cell><Data ss:Type="String">Pcyox1l</Data></Cell>
    <Cell><Data ss:Type="String">sp|Q8C7K6|PCYXL_MOUSE Prenylcysteine oxidase-like OS=Mus musculus OX=10090 GN=Pcyox1l PE=1 SV=1</Data></Cell>
    <Cell><Data ss:Type="Number">1</Data></Cell>
    <Cell><Data ss:Type="Number">2</Data></Cell>
    <Cell><Data ss:Type="Number">2</Data></Cell>
    <Cell><Data ss:Type="Number">2</Data></Cell>
    <Cell><Data ss:Type="Number">5.0999999999999996</Data></Cell>
    <Cell><Data ss:Type="Number">54.874000000000002</Data></Cell>
    <Cell><Data ss:Type="Number">23552000</Data></Cell>
   </Row>
   <Row ss:StyleID="s57">
    <Cell><Data ss:Type="String">sp|Q8CBW3|ABI1_MOUSE</Data></Cell>
    <Cell><Data ss:Type="String">Abi1</Data></Cell>
    <Cell><Data ss:Type="String">sp|Q8CBW3|ABI1_MOUSE Abl interactor 1 OS=Mus musculus OX=10090 GN=Abi1 PE=1 SV=3</Data></Cell>
    <Cell><Data ss:Type="Number">1</Data></Cell>
    <Cell><Data ss:Type="Number">8</Data></Cell>
    <Cell><Data ss:Type="Number">8</Data></Cell>
    <Cell><Data ss:Type="Number">8</Data></Cell>
    <Cell><Data ss:Type="Number">21.8</Data></Cell>
    <Cell><Data ss:Type="Number">52.286999999999999</Data></Cell>
    <Cell><Data ss:Type="Number">32652000</Data></Cell>
   </Row>
   <Row ss:StyleID="s57">
    <Cell><Data ss:Type="String">sp|Q8CC88|VWA8_MOUSE</Data></Cell>
    <Cell><Data ss:Type="String">Vwa8</Data></Cell>
    <Cell><Data ss:Type="String">sp|Q8CC88|VWA8_MOUSE von Willebrand factor A domain-containing protein 8 OS=Mus musculus OX=10090 GN=Vwa8 PE=1 SV=2</Data></Cell>
    <Cell><Data ss:Type="Number">1</Data></Cell>
    <Cell><Data ss:Type="Number">9</Data></Cell>
    <Cell><Data ss:Type="Number">9</Data></Cell>
    <Cell><Data ss:Type="Number">9</Data></Cell>
    <Cell><Data ss:Type="Number">5.8</Data></Cell>
    <Cell><Data ss:Type="Number">213.42</Data></Cell>
    <Cell><Data ss:Type="Number">47821000</Data></Cell>
   </Row>
   <Row ss:StyleID="s57">
    <Cell><Data ss:Type="String">sp|Q8CFE6|S38A2_MOUSE</Data></Cell>
    <Cell><Data ss:Type="String">Slc38a2</Data></Cell>
    <Cell><Data ss:Type="String">sp|Q8CFE6|S38A2_MOUSE Sodium-coupled neutral amino acid transporter 2 OS=Mus musculus OX=10090 GN=Slc38a2 PE=1 SV=1</Data></Cell>
    <Cell><Data ss:Type="Number">1</Data></Cell>
    <Cell><Data ss:Type="Number">4</Data></Cell>
    <Cell><Data ss:Type="Number">4</Data></Cell>
    <Cell><Data ss:Type="Number">4</Data></Cell>
    <Cell><Data ss:Type="Number">11.1</Data></Cell>
    <Cell><Data ss:Type="Number">55.503</Data></Cell>
    <Cell><Data ss:Type="Number">23590000</Data></Cell>
   </Row>
   <Row ss:StyleID="s57">
    <Cell><Data ss:Type="String">sp|Q8CI94|PYGB_MOUSE;sp|Q9WUB3|PYGM_MOUSE;sp|Q9ET01|PYGL_MOUSE</Data></Cell>
    <Cell><Data ss:Type="String">Pygb</Data></Cell>
    <Cell><Data ss:Type="String">sp|Q8CI94|PYGB_MOUSE Glycogen phosphorylase, brain form OS=Mus musculus OX=10090 GN=Pygb PE=1 SV=3;sp|Q9WUB3|PYGM_MOUSE Glycogen phosphorylase, muscle form OS=Mus musculus OX=10090 GN=Pygm PE=1 SV=3;sp|Q9ET01|PYGL_MOUSE Glycogen phosphorylase, liver form O</Data></Cell>
    <Cell><Data ss:Type="Number">3</Data></Cell>
    <Cell><Data ss:Type="Number">3</Data></Cell>
    <Cell><Data ss:Type="Number">3</Data></Cell>
    <Cell><Data ss:Type="Number">3</Data></Cell>
    <Cell><Data ss:Type="Number">3.9</Data></Cell>
    <Cell><Data ss:Type="Number">96.728999999999999</Data></Cell>
    <Cell><Data ss:Type="Number">45871000</Data></Cell>
   </Row>
   <Row ss:StyleID="s57">
    <Cell><Data ss:Type="String">sp|Q8K021|SCAM1_MOUSE</Data></Cell>
    <Cell><Data ss:Type="String">Scamp1</Data></Cell>
    <Cell><Data ss:Type="String">sp|Q8K021|SCAM1_MOUSE Secretory carrier-associated membrane protein 1 OS=Mus musculus OX=10090 GN=Scamp1 PE=1 SV=1</Data></Cell>
    <Cell><Data ss:Type="Number">1</Data></Cell>
    <Cell><Data ss:Type="Number">7</Data></Cell>
    <Cell><Data ss:Type="Number">7</Data></Cell>
    <Cell><Data ss:Type="Number">7</Data></Cell>
    <Cell><Data ss:Type="Number">34</Data></Cell>
    <Cell><Data ss:Type="Number">38.027999999999999</Data></Cell>
    <Cell><Data ss:Type="Number">62332000</Data></Cell>
   </Row>
   <Row ss:StyleID="s57">
    <Cell><Data ss:Type="String">sp|Q8K0B2|LMBD1_MOUSE</Data></Cell>
    <Cell><Data ss:Type="String">Lmbrd1</Data></Cell>
    <Cell><Data ss:Type="String">sp|Q8K0B2|LMBD1_MOUSE Probable lysosomal cobalamin transporter OS=Mus musculus OX=10090 GN=Lmbrd1 PE=1 SV=1</Data></Cell>
    <Cell><Data ss:Type="Number">1</Data></Cell>
    <Cell><Data ss:Type="Number">2</Data></Cell>
    <Cell><Data ss:Type="Number">2</Data></Cell>
    <Cell><Data ss:Type="Number">2</Data></Cell>
    <Cell><Data ss:Type="Number">5.6</Data></Cell>
    <Cell><Data ss:Type="Number">61.061999999999998</Data></Cell>
    <Cell><Data ss:Type="Number">80659000</Data></Cell>
   </Row>
   <Row ss:StyleID="s57">
    <Cell><Data ss:Type="String">sp|Q8K1T1|LRC25_MOUSE</Data></Cell>
    <Cell><Data ss:Type="String">Lrrc25</Data></Cell>
    <Cell><Data ss:Type="String">sp|Q8K1T1|LRC25_MOUSE Leucine-rich repeat-containing protein 25 OS=Mus musculus OX=10090 GN=Lrrc25 PE=1 SV=1</Data></Cell>
    <Cell><Data ss:Type="Number">1</Data></Cell>
    <Cell><Data ss:Type="Number">4</Data></Cell>
    <Cell><Data ss:Type="Number">4</Data></Cell>
    <Cell><Data ss:Type="Number">4</Data></Cell>
    <Cell><Data ss:Type="Number">22.6</Data></Cell>
    <Cell><Data ss:Type="Number">32.673000000000002</Data></Cell>
    <Cell><Data ss:Type="Number">72281000</Data></Cell>
   </Row>
   <Row ss:StyleID="s57">
    <Cell><Data ss:Type="String">sp|Q8K297|GT251_MOUSE</Data></Cell>
    <Cell><Data ss:Type="String">Colgalt1</Data></Cell>
    <Cell><Data ss:Type="String">sp|Q8K297|GT251_MOUSE Procollagen galactosyltransferase 1 OS=Mus musculus OX=10090 GN=Colgalt1 PE=1 SV=2</Data></Cell>
    <Cell><Data ss:Type="Number">1</Data></Cell>
    <Cell><Data ss:Type="Number">12</Data></Cell>
    <Cell><Data ss:Type="Number">12</Data></Cell>
    <Cell><Data ss:Type="Number">12</Data></Cell>
    <Cell><Data ss:Type="Number">23.8</Data></Cell>
    <Cell><Data ss:Type="Number">71.06</Data></Cell>
    <Cell><Data ss:Type="Number">50786000</Data></Cell>
   </Row>
   <Row ss:StyleID="s57">
    <Cell><Data ss:Type="String">sp|Q8K2B3|SDHA_MOUSE</Data></Cell>
    <Cell><Data ss:Type="String">Sdha</Data></Cell>
    <Cell><Data ss:Type="String">sp|Q8K2B3|SDHA_MOUSE Succinate dehydrogenase [ubiquinone] flavoprotein subunit, mitochondrial OS=Mus musculus OX=10090 GN=Sdha PE=1 SV=1</Data></Cell>
    <Cell><Data ss:Type="Number">1</Data></Cell>
    <Cell><Data ss:Type="Number">24</Data></Cell>
    <Cell><Data ss:Type="Number">24</Data></Cell>
    <Cell><Data ss:Type="Number">24</Data></Cell>
    <Cell><Data ss:Type="Number">51.7</Data></Cell>
    <Cell><Data ss:Type="Number">72.584999999999994</Data></Cell>
    <Cell><Data ss:Type="Number">94602000</Data></Cell>
   </Row>
   <Row ss:StyleID="s57">
    <Cell><Data ss:Type="String">sp|Q8K4Z5|SF3A1_MOUSE</Data></Cell>
    <Cell><Data ss:Type="String">Sf3a1</Data></Cell>
    <Cell><Data ss:Type="String">sp|Q8K4Z5|SF3A1_MOUSE Splicing factor 3A subunit 1 OS=Mus musculus OX=10090 GN=Sf3a1 PE=1 SV=1</Data></Cell>
    <Cell><Data ss:Type="Number">1</Data></Cell>
    <Cell><Data ss:Type="Number">9</Data></Cell>
    <Cell><Data ss:Type="Number">9</Data></Cell>
    <Cell><Data ss:Type="Number">9</Data></Cell>
    <Cell><Data ss:Type="Number">12.5</Data></Cell>
    <Cell><Data ss:Type="Number">88.543999999999997</Data></Cell>
    <Cell><Data ss:Type="Number">31558000</Data></Cell>
   </Row>
   <Row ss:StyleID="s57">
    <Cell><Data ss:Type="String">sp|Q8QZY1|EIF3L_MOUSE</Data></Cell>
    <Cell><Data ss:Type="String">Eif3l</Data></Cell>
    <Cell><Data ss:Type="String">sp|Q8QZY1|EIF3L_MOUSE Eukaryotic translation initiation factor 3 subunit L OS=Mus musculus OX=10090 GN=Eif3l PE=1 SV=1</Data></Cell>
    <Cell><Data ss:Type="Number">1</Data></Cell>
    <Cell><Data ss:Type="Number">6</Data></Cell>
    <Cell><Data ss:Type="Number">6</Data></Cell>
    <Cell><Data ss:Type="Number">6</Data></Cell>
    <Cell><Data ss:Type="Number">13.5</Data></Cell>
    <Cell><Data ss:Type="Number">66.611999999999995</Data></Cell>
    <Cell><Data ss:Type="Number">35663000</Data></Cell>
   </Row>
   <Row ss:StyleID="s57">
    <Cell><Data ss:Type="String">sp|Q8R1F1|NIBA2_MOUSE</Data></Cell>
    <Cell><Data ss:Type="String">Niban2</Data></Cell>
    <Cell><Data ss:Type="String">sp|Q8R1F1|NIBA2_MOUSE Protein Niban 2 OS=Mus musculus OX=10090 GN=Niban2 PE=1 SV=2</Data></Cell>
    <Cell><Data ss:Type="Number">1</Data></Cell>
    <Cell><Data ss:Type="Number">13</Data></Cell>
    <Cell><Data ss:Type="Number">13</Data></Cell>
    <Cell><Data ss:Type="Number">13</Data></Cell>
    <Cell><Data ss:Type="Number">24.6</Data></Cell>
    <Cell><Data ss:Type="Number">84.817999999999998</Data></Cell>
    <Cell><Data ss:Type="Number">60689000</Data></Cell>
   </Row>
   <Row ss:StyleID="s57">
    <Cell><Data ss:Type="String">sp|Q8R1Q8|DC1L1_MOUSE</Data></Cell>
    <Cell><Data ss:Type="String">Dync1li1</Data></Cell>
    <Cell><Data ss:Type="String">sp|Q8R1Q8|DC1L1_MOUSE Cytoplasmic dynein 1 light intermediate chain 1 OS=Mus musculus OX=10090 GN=Dync1li1 PE=1 SV=1</Data></Cell>
    <Cell><Data ss:Type="Number">1</Data></Cell>
    <Cell><Data ss:Type="Number">9</Data></Cell>
    <Cell><Data ss:Type="Number">9</Data></Cell>
    <Cell><Data ss:Type="Number">8</Data></Cell>
    <Cell><Data ss:Type="Number">24.9</Data></Cell>
    <Cell><Data ss:Type="Number">56.613999999999997</Data></Cell>
    <Cell><Data ss:Type="Number">42085000</Data></Cell>
   </Row>
   <Row ss:StyleID="s57">
    <Cell><Data ss:Type="String">sp|Q8R2Y8|PTH2_MOUSE</Data></Cell>
    <Cell><Data ss:Type="String">Ptrh2</Data></Cell>
    <Cell><Data ss:Type="String">sp|Q8R2Y8|PTH2_MOUSE Peptidyl-tRNA hydrolase 2, mitochondrial OS=Mus musculus OX=10090 GN=Ptrh2 PE=1 SV=1</Data></Cell>
    <Cell><Data ss:Type="Number">1</Data></Cell>
    <Cell><Data ss:Type="Number">5</Data></Cell>
    <Cell><Data ss:Type="Number">5</Data></Cell>
    <Cell><Data ss:Type="Number">5</Data></Cell>
    <Cell><Data ss:Type="Number">46.4</Data></Cell>
    <Cell><Data ss:Type="Number">19.526</Data></Cell>
    <Cell><Data ss:Type="Number">218580000</Data></Cell>
   </Row>
   <Row ss:StyleID="s57">
    <Cell><Data ss:Type="String">sp|Q8R3H7|HS2ST_MOUSE</Data></Cell>
    <Cell><Data ss:Type="String">Hs2st1</Data></Cell>
    <Cell><Data ss:Type="String">sp|Q8R3H7|HS2ST_MOUSE Heparan sulfate 2-O-sulfotransferase 1 OS=Mus musculus OX=10090 GN=Hs2st1 PE=1 SV=2</Data></Cell>
    <Cell><Data ss:Type="Number">1</Data></Cell>
    <Cell><Data ss:Type="Number">3</Data></Cell>
    <Cell><Data ss:Type="Number">3</Data></Cell>
    <Cell><Data ss:Type="Number">3</Data></Cell>
    <Cell><Data ss:Type="Number">12.1</Data></Cell>
    <Cell><Data ss:Type="Number">41.813000000000002</Data></Cell>
    <Cell><Data ss:Type="Number">51901000</Data></Cell>
   </Row>
   <Row ss:StyleID="s57">
    <Cell><Data ss:Type="String">sp|Q8R550|SH3K1_MOUSE</Data></Cell>
    <Cell><Data ss:Type="String">Sh3kbp1</Data></Cell>
    <Cell><Data ss:Type="String">sp|Q8R550|SH3K1_MOUSE SH3 domain-containing kinase-binding protein 1 OS=Mus musculus OX=10090 GN=Sh3kbp1 PE=1 SV=1</Data></Cell>
    <Cell><Data ss:Type="Number">1</Data></Cell>
    <Cell><Data ss:Type="Number">6</Data></Cell>
    <Cell><Data ss:Type="Number">6</Data></Cell>
    <Cell><Data ss:Type="Number">6</Data></Cell>
    <Cell><Data ss:Type="Number">10</Data></Cell>
    <Cell><Data ss:Type="Number">78.168999999999997</Data></Cell>
    <Cell><Data ss:Type="Number">34862000</Data></Cell>
   </Row>
   <Row ss:StyleID="s57">
    <Cell><Data ss:Type="String">sp|Q8VBZ3|CLPT1_MOUSE</Data></Cell>
    <Cell><Data ss:Type="String">Clptm1</Data></Cell>
    <Cell><Data ss:Type="String">sp|Q8VBZ3|CLPT1_MOUSE Cleft lip and palate transmembrane protein 1 homolog OS=Mus musculus OX=10090 GN=Clptm1 PE=1 SV=1</Data></Cell>
    <Cell><Data ss:Type="Number">1</Data></Cell>
    <Cell><Data ss:Type="Number">8</Data></Cell>
    <Cell><Data ss:Type="Number">8</Data></Cell>
    <Cell><Data ss:Type="Number">8</Data></Cell>
    <Cell><Data ss:Type="Number">20</Data></Cell>
    <Cell><Data ss:Type="Number">75.290000000000006</Data></Cell>
    <Cell><Data ss:Type="Number">47777000</Data></Cell>
   </Row>
   <Row ss:StyleID="s57">
    <Cell><Data ss:Type="String">sp|Q8VDP4|CCAR2_MOUSE</Data></Cell>
    <Cell><Data ss:Type="String">Ccar2</Data></Cell>
    <Cell><Data ss:Type="String">sp|Q8VDP4|CCAR2_MOUSE Cell cycle and apoptosis regulator protein 2 OS=Mus musculus OX=10090 GN=Ccar2 PE=1 SV=2</Data></Cell>
    <Cell><Data ss:Type="Number">1</Data></Cell>
    <Cell><Data ss:Type="Number">2</Data></Cell>
    <Cell><Data ss:Type="Number">2</Data></Cell>
    <Cell><Data ss:Type="Number">2</Data></Cell>
    <Cell><Data ss:Type="Number">2.9</Data></Cell>
    <Cell><Data ss:Type="Number">103</Data></Cell>
    <Cell><Data ss:Type="Number">42050000</Data></Cell>
   </Row>
   <Row ss:StyleID="s57">
    <Cell><Data ss:Type="String">sp|Q8VDZ4|ZDHC5_MOUSE</Data></Cell>
    <Cell><Data ss:Type="String">Zdhhc5</Data></Cell>
    <Cell><Data ss:Type="String">sp|Q8VDZ4|ZDHC5_MOUSE Palmitoyltransferase ZDHHC5 OS=Mus musculus OX=10090 GN=Zdhhc5 PE=1 SV=1</Data></Cell>
    <Cell><Data ss:Type="Number">1</Data></Cell>
    <Cell><Data ss:Type="Number">4</Data></Cell>
    <Cell><Data ss:Type="Number">4</Data></Cell>
    <Cell><Data ss:Type="Number">4</Data></Cell>
    <Cell><Data ss:Type="Number">7.4</Data></Cell>
    <Cell><Data ss:Type="Number">77.5</Data></Cell>
    <Cell><Data ss:Type="Number">60542000</Data></Cell>
   </Row>
   <Row ss:StyleID="s57">
    <Cell><Data ss:Type="String">sp|Q8VE37|RCC1_MOUSE</Data></Cell>
    <Cell><Data ss:Type="String">Rcc1</Data></Cell>
    <Cell><Data ss:Type="String">sp|Q8VE37|RCC1_MOUSE Regulator of chromosome condensation OS=Mus musculus OX=10090 GN=Rcc1 PE=1 SV=1</Data></Cell>
    <Cell><Data ss:Type="Number">1</Data></Cell>
    <Cell><Data ss:Type="Number">7</Data></Cell>
    <Cell><Data ss:Type="Number">7</Data></Cell>
    <Cell><Data ss:Type="Number">7</Data></Cell>
    <Cell><Data ss:Type="Number">27.3</Data></Cell>
    <Cell><Data ss:Type="Number">44.93</Data></Cell>
    <Cell><Data ss:Type="Number">78936000</Data></Cell>
   </Row>
   <Row ss:StyleID="s57">
    <Cell><Data ss:Type="String">sp|Q8VEE4|RFA1_MOUSE</Data></Cell>
    <Cell><Data ss:Type="String">Rpa1</Data></Cell>
    <Cell><Data ss:Type="String">sp|Q8VEE4|RFA1_MOUSE Replication protein A 70 kDa DNA-binding subunit OS=Mus musculus OX=10090 GN=Rpa1 PE=1 SV=1</Data></Cell>
    <Cell><Data ss:Type="Number">1</Data></Cell>
    <Cell><Data ss:Type="Number">8</Data></Cell>
    <Cell><Data ss:Type="Number">8</Data></Cell>
    <Cell><Data ss:Type="Number">8</Data></Cell>
    <Cell><Data ss:Type="Number">16.899999999999999</Data></Cell>
    <Cell><Data ss:Type="Number">69.036000000000001</Data></Cell>
    <Cell><Data ss:Type="Number">23932000</Data></Cell>
   </Row>
   <Row ss:StyleID="s57">
    <Cell><Data ss:Type="String">sp|Q8VEK0|CC50A_MOUSE;sp|Q8BHG3|CC50B_MOUSE</Data></Cell>
    <Cell><Data ss:Type="String">Tmem30a</Data></Cell>
    <Cell><Data ss:Type="String">sp|Q8VEK0|CC50A_MOUSE Cell cycle control protein 50A OS=Mus musculus OX=10090 GN=Tmem30a PE=1 SV=1</Data></Cell>
    <Cell><Data ss:Type="Number">2</Data></Cell>
    <Cell><Data ss:Type="Number">5</Data></Cell>
    <Cell><Data ss:Type="Number">5</Data></Cell>
    <Cell><Data ss:Type="Number">5</Data></Cell>
    <Cell><Data ss:Type="Number">16.8</Data></Cell>
    <Cell><Data ss:Type="Number">41.06</Data></Cell>
    <Cell><Data ss:Type="Number">57037000</Data></Cell>
   </Row>
   <Row ss:StyleID="s57">
    <Cell><Data ss:Type="String">sp|Q8VI59|PCX3_MOUSE</Data></Cell>
    <Cell><Data ss:Type="String">Pcnx3</Data></Cell>
    <Cell><Data ss:Type="String">sp|Q8VI59|PCX3_MOUSE Pecanex-like protein 3 OS=Mus musculus OX=10090 GN=Pcnx3 PE=1 SV=2</Data></Cell>
    <Cell><Data ss:Type="Number">1</Data></Cell>
    <Cell><Data ss:Type="Number">1</Data></Cell>
    <Cell><Data ss:Type="Number">1</Data></Cell>
    <Cell><Data ss:Type="Number">1</Data></Cell>
    <Cell><Data ss:Type="Number">0.5</Data></Cell>
    <Cell><Data ss:Type="Number">221.57</Data></Cell>
    <Cell><Data ss:Type="Number">76574000</Data></Cell>
   </Row>
   <Row ss:StyleID="s57">
    <Cell><Data ss:Type="String">sp|Q8VI93|OAS3_MOUSE</Data></Cell>
    <Cell><Data ss:Type="String">Oas3</Data></Cell>
    <Cell><Data ss:Type="String">sp|Q8VI93|OAS3_MOUSE 2-5-oligoadenylate synthase 3 OS=Mus musculus OX=10090 GN=Oas3 PE=1 SV=1</Data></Cell>
    <Cell><Data ss:Type="Number">1</Data></Cell>
    <Cell><Data ss:Type="Number">28</Data></Cell>
    <Cell><Data ss:Type="Number">28</Data></Cell>
    <Cell><Data ss:Type="Number">28</Data></Cell>
    <Cell><Data ss:Type="Number">32.700000000000003</Data></Cell>
    <Cell><Data ss:Type="Number">126.33</Data></Cell>
    <Cell><Data ss:Type="Number">71496000</Data></Cell>
   </Row>
   <Row ss:StyleID="s57">
    <Cell><Data ss:Type="String">sp|Q8VI94|OASL1_MOUSE</Data></Cell>
    <Cell><Data ss:Type="String">Oasl1</Data></Cell>
    <Cell><Data ss:Type="String">sp|Q8VI94|OASL1_MOUSE 2-5-oligoadenylate synthase-like protein 1 OS=Mus musculus OX=10090 GN=Oasl1 PE=2 SV=1</Data></Cell>
    <Cell><Data ss:Type="Number">1</Data></Cell>
    <Cell><Data ss:Type="Number">10</Data></Cell>
    <Cell><Data ss:Type="Number">10</Data></Cell>
    <Cell><Data ss:Type="Number">10</Data></Cell>
    <Cell><Data ss:Type="Number">25.2</Data></Cell>
    <Cell><Data ss:Type="Number">59.088000000000001</Data></Cell>
    <Cell><Data ss:Type="Number">98968000</Data></Cell>
   </Row>
   <Row ss:StyleID="s57">
    <Cell><Data ss:Type="String">sp|Q91VD9|NDUS1_MOUSE</Data></Cell>
    <Cell><Data ss:Type="String">Ndufs1</Data></Cell>
    <Cell><Data ss:Type="String">sp|Q91VD9|NDUS1_MOUSE NADH-ubiquinone oxidoreductase 75 kDa subunit, mitochondrial OS=Mus musculus OX=10090 GN=Ndufs1 PE=1 SV=2</Data></Cell>
    <Cell><Data ss:Type="Number">1</Data></Cell>
    <Cell><Data ss:Type="Number">27</Data></Cell>
    <Cell><Data ss:Type="Number">27</Data></Cell>
    <Cell><Data ss:Type="Number">27</Data></Cell>
    <Cell><Data ss:Type="Number">49</Data></Cell>
    <Cell><Data ss:Type="Number">79.775999999999996</Data></Cell>
    <Cell><Data ss:Type="Number">25954000</Data></Cell>
   </Row>
   <Row ss:StyleID="s57">
    <Cell><Data ss:Type="String">sp|Q91VJ1|AIM2_MOUSE</Data></Cell>
    <Cell><Data ss:Type="String">Aim2</Data></Cell>
    <Cell><Data ss:Type="String">sp|Q91VJ1|AIM2_MOUSE Interferon-inducible protein AIM2 OS=Mus musculus OX=10090 GN=Aim2 PE=1 SV=2</Data></Cell>
    <Cell><Data ss:Type="Number">1</Data></Cell>
    <Cell><Data ss:Type="Number">6</Data></Cell>
    <Cell><Data ss:Type="Number">6</Data></Cell>
    <Cell><Data ss:Type="Number">6</Data></Cell>
    <Cell><Data ss:Type="Number">23.2</Data></Cell>
    <Cell><Data ss:Type="Number">40.155000000000001</Data></Cell>
    <Cell><Data ss:Type="Number">67741000</Data></Cell>
   </Row>
   <Row ss:StyleID="s57">
    <Cell><Data ss:Type="String">sp|Q91VL8|TE2IP_MOUSE</Data></Cell>
    <Cell><Data ss:Type="String">Terf2ip</Data></Cell>
    <Cell><Data ss:Type="String">sp|Q91VL8|TE2IP_MOUSE Telomeric repeat-binding factor 2-interacting protein 1 OS=Mus musculus OX=10090 GN=Terf2ip PE=1 SV=1</Data></Cell>
    <Cell><Data ss:Type="Number">1</Data></Cell>
    <Cell><Data ss:Type="Number">2</Data></Cell>
    <Cell><Data ss:Type="Number">2</Data></Cell>
    <Cell><Data ss:Type="Number">2</Data></Cell>
    <Cell><Data ss:Type="Number">6.9</Data></Cell>
    <Cell><Data ss:Type="Number">43.353000000000002</Data></Cell>
    <Cell><Data ss:Type="Number">67008000</Data></Cell>
   </Row>
   <Row ss:StyleID="s57">
    <Cell><Data ss:Type="String">sp|Q91VR5|DDX1_MOUSE</Data></Cell>
    <Cell><Data ss:Type="String">Ddx1</Data></Cell>
    <Cell><Data ss:Type="String">sp|Q91VR5|DDX1_MOUSE ATP-dependent RNA helicase DDX1 OS=Mus musculus OX=10090 GN=Ddx1 PE=1 SV=1</Data></Cell>
    <Cell><Data ss:Type="Number">1</Data></Cell>
    <Cell><Data ss:Type="Number">17</Data></Cell>
    <Cell><Data ss:Type="Number">17</Data></Cell>
    <Cell><Data ss:Type="Number">17</Data></Cell>
    <Cell><Data ss:Type="Number">31.8</Data></Cell>
    <Cell><Data ss:Type="Number">82.498999999999995</Data></Cell>
    <Cell><Data ss:Type="Number">21616000</Data></Cell>
   </Row>
   <Row ss:StyleID="s57">
    <Cell><Data ss:Type="String">sp|Q91WJ8|FUBP1_MOUSE</Data></Cell>
    <Cell><Data ss:Type="String">Fubp1</Data></Cell>
    <Cell><Data ss:Type="String">sp|Q91WJ8|FUBP1_MOUSE Far upstream element-binding protein 1 OS=Mus musculus OX=10090 GN=Fubp1 PE=1 SV=1</Data></Cell>
    <Cell><Data ss:Type="Number">1</Data></Cell>
    <Cell><Data ss:Type="Number">12</Data></Cell>
    <Cell><Data ss:Type="Number">11</Data></Cell>
    <Cell><Data ss:Type="Number">11</Data></Cell>
    <Cell><Data ss:Type="Number">21.5</Data></Cell>
    <Cell><Data ss:Type="Number">68.539000000000001</Data></Cell>
    <Cell><Data ss:Type="Number">67474000</Data></Cell>
   </Row>
   <Row ss:StyleID="s57">
    <Cell><Data ss:Type="String">sp|Q91WS0|CISD1_MOUSE</Data></Cell>
    <Cell><Data ss:Type="String">Cisd1</Data></Cell>
    <Cell><Data ss:Type="String">sp|Q91WS0|CISD1_MOUSE CDGSH iron-sulfur domain-containing protein 1 OS=Mus musculus OX=10090 GN=Cisd1 PE=1 SV=1</Data></Cell>
    <Cell><Data ss:Type="Number">1</Data></Cell>
    <Cell><Data ss:Type="Number">5</Data></Cell>
    <Cell><Data ss:Type="Number">5</Data></Cell>
    <Cell><Data ss:Type="Number">5</Data></Cell>
    <Cell><Data ss:Type="Number">44.4</Data></Cell>
    <Cell><Data ss:Type="Number">12.097</Data></Cell>
    <Cell><Data ss:Type="Number">42370000</Data></Cell>
   </Row>
   <Row ss:StyleID="s57">
    <Cell><Data ss:Type="String">sp|Q91Y97|ALDOB_MOUSE</Data></Cell>
    <Cell><Data ss:Type="String">Aldob</Data></Cell>
    <Cell><Data ss:Type="String">sp|Q91Y97|ALDOB_MOUSE Fructose-bisphosphate aldolase B OS=Mus musculus OX=10090 GN=Aldob PE=1 SV=3</Data></Cell>
    <Cell><Data ss:Type="Number">1</Data></Cell>
    <Cell><Data ss:Type="Number">2</Data></Cell>
    <Cell><Data ss:Type="Number">2</Data></Cell>
    <Cell><Data ss:Type="Number">2</Data></Cell>
    <Cell><Data ss:Type="Number">6.6</Data></Cell>
    <Cell><Data ss:Type="Number">39.506999999999998</Data></Cell>
    <Cell><Data ss:Type="Number">166280000</Data></Cell>
   </Row>
   <Row ss:StyleID="s57">
    <Cell><Data ss:Type="String">sp|Q91YI4|ARRB2_MOUSE</Data></Cell>
    <Cell><Data ss:Type="String">Arrb2</Data></Cell>
    <Cell><Data ss:Type="String">sp|Q91YI4|ARRB2_MOUSE Beta-arrestin-2 OS=Mus musculus OX=10090 GN=Arrb2 PE=1 SV=1</Data></Cell>
    <Cell><Data ss:Type="Number">1</Data></Cell>
    <Cell><Data ss:Type="Number">5</Data></Cell>
    <Cell><Data ss:Type="Number">5</Data></Cell>
    <Cell><Data ss:Type="Number">5</Data></Cell>
    <Cell><Data ss:Type="Number">15.1</Data></Cell>
    <Cell><Data ss:Type="Number">46.313000000000002</Data></Cell>
    <Cell><Data ss:Type="Number">1508700000</Data></Cell>
   </Row>
   <Row ss:StyleID="s57">
    <Cell><Data ss:Type="String">sp|Q91ZR1|RAB4B_MOUSE;sp|P56371|RAB4A_MOUSE</Data></Cell>
    <Cell><Data ss:Type="String">Rab4b</Data></Cell>
    <Cell><Data ss:Type="String">sp|Q91ZR1|RAB4B_MOUSE Ras-related protein Rab-4B OS=Mus musculus OX=10090 GN=Rab4b PE=1 SV=2</Data></Cell>
    <Cell><Data ss:Type="Number">2</Data></Cell>
    <Cell><Data ss:Type="Number">5</Data></Cell>
    <Cell><Data ss:Type="Number">5</Data></Cell>
    <Cell><Data ss:Type="Number">5</Data></Cell>
    <Cell><Data ss:Type="Number">24.9</Data></Cell>
    <Cell><Data ss:Type="Number">23.629000000000001</Data></Cell>
    <Cell><Data ss:Type="Number">108940000</Data></Cell>
   </Row>
   <Row ss:StyleID="s57">
    <Cell><Data ss:Type="String">sp|Q920B9|SP16H_MOUSE</Data></Cell>
    <Cell><Data ss:Type="String">Supt16h</Data></Cell>
    <Cell><Data ss:Type="String">sp|Q920B9|SP16H_MOUSE FACT complex subunit SPT16 OS=Mus musculus OX=10090 GN=Supt16h PE=1 SV=2</Data></Cell>
    <Cell><Data ss:Type="Number">1</Data></Cell>
    <Cell><Data ss:Type="Number">12</Data></Cell>
    <Cell><Data ss:Type="Number">12</Data></Cell>
    <Cell><Data ss:Type="Number">12</Data></Cell>
    <Cell><Data ss:Type="Number">13.3</Data></Cell>
    <Cell><Data ss:Type="Number">119.82</Data></Cell>
    <Cell><Data ss:Type="Number">45282000</Data></Cell>
   </Row>
   <Row ss:StyleID="s57">
    <Cell><Data ss:Type="String">sp|Q920E5|FPPS_MOUSE</Data></Cell>
    <Cell><Data ss:Type="String">Fdps</Data></Cell>
    <Cell><Data ss:Type="String">sp|Q920E5|FPPS_MOUSE Farnesyl pyrophosphate synthase OS=Mus musculus OX=10090 GN=Fdps PE=1 SV=1</Data></Cell>
    <Cell><Data ss:Type="Number">1</Data></Cell>
    <Cell><Data ss:Type="Number">10</Data></Cell>
    <Cell><Data ss:Type="Number">10</Data></Cell>
    <Cell><Data ss:Type="Number">10</Data></Cell>
    <Cell><Data ss:Type="Number">34.299999999999997</Data></Cell>
    <Cell><Data ss:Type="Number">40.581000000000003</Data></Cell>
    <Cell><Data ss:Type="Number">142280000</Data></Cell>
   </Row>
   <Row ss:StyleID="s57">
    <Cell><Data ss:Type="String">sp|Q921L3|TMCO1_MOUSE</Data></Cell>
    <Cell><Data ss:Type="String">Tmco1</Data></Cell>
    <Cell><Data ss:Type="String">sp|Q921L3|TMCO1_MOUSE Calcium load-activated calcium channel OS=Mus musculus OX=10090 GN=Tmco1 PE=1 SV=1</Data></Cell>
    <Cell><Data ss:Type="Number">1</Data></Cell>
    <Cell><Data ss:Type="Number">4</Data></Cell>
    <Cell><Data ss:Type="Number">4</Data></Cell>
    <Cell><Data ss:Type="Number">4</Data></Cell>
    <Cell><Data ss:Type="Number">24.5</Data></Cell>
    <Cell><Data ss:Type="Number">21.175000000000001</Data></Cell>
    <Cell><Data ss:Type="Number">34023000</Data></Cell>
   </Row>
   <Row ss:StyleID="s57">
    <Cell><Data ss:Type="String">sp|Q921M3|SF3B3_MOUSE</Data></Cell>
    <Cell><Data ss:Type="String">Sf3b3</Data></Cell>
    <Cell><Data ss:Type="String">sp|Q921M3|SF3B3_MOUSE Splicing factor 3B subunit 3 OS=Mus musculus OX=10090 GN=Sf3b3 PE=1 SV=1</Data></Cell>
    <Cell><Data ss:Type="Number">1</Data></Cell>
    <Cell><Data ss:Type="Number">9</Data></Cell>
    <Cell><Data ss:Type="Number">9</Data></Cell>
    <Cell><Data ss:Type="Number">9</Data></Cell>
    <Cell><Data ss:Type="Number">10.7</Data></Cell>
    <Cell><Data ss:Type="Number">135.55000000000001</Data></Cell>
    <Cell><Data ss:Type="Number">71762000</Data></Cell>
   </Row>
   <Row ss:StyleID="s57">
    <Cell><Data ss:Type="String">sp|Q922K7|NOP2_MOUSE</Data></Cell>
    <Cell><Data ss:Type="String">Nop2</Data></Cell>
    <Cell><Data ss:Type="String">sp|Q922K7|NOP2_MOUSE Probable 28S rRNA (cytosine-C(5))-methyltransferase OS=Mus musculus OX=10090 GN=Nop2 PE=1 SV=1</Data></Cell>
    <Cell><Data ss:Type="Number">1</Data></Cell>
    <Cell><Data ss:Type="Number">9</Data></Cell>
    <Cell><Data ss:Type="Number">9</Data></Cell>
    <Cell><Data ss:Type="Number">9</Data></Cell>
    <Cell><Data ss:Type="Number">16.100000000000001</Data></Cell>
    <Cell><Data ss:Type="Number">86.751000000000005</Data></Cell>
    <Cell><Data ss:Type="Number">127630000</Data></Cell>
   </Row>
   <Row ss:StyleID="s57">
    <Cell><Data ss:Type="String">sp|Q922Q1|MARC2_MOUSE;sp|Q9CW42|MARC1_MOUSE</Data></Cell>
    <Cell><Data ss:Type="String">Marc2</Data></Cell>
    <Cell><Data ss:Type="String">sp|Q922Q1|MARC2_MOUSE Mitochondrial amidoxime reducing component 2 OS=Mus musculus OX=10090 GN=Marc2 PE=1 SV=1</Data></Cell>
    <Cell><Data ss:Type="Number">2</Data></Cell>
    <Cell><Data ss:Type="Number">6</Data></Cell>
    <Cell><Data ss:Type="Number">6</Data></Cell>
    <Cell><Data ss:Type="Number">6</Data></Cell>
    <Cell><Data ss:Type="Number">18.600000000000001</Data></Cell>
    <Cell><Data ss:Type="Number">38.194000000000003</Data></Cell>
    <Cell><Data ss:Type="Number">62298000</Data></Cell>
   </Row>
   <Row ss:StyleID="s57">
    <Cell><Data ss:Type="String">sp|Q924N4|S12A6_MOUSE</Data></Cell>
    <Cell><Data ss:Type="String">Slc12a6</Data></Cell>
    <Cell><Data ss:Type="String">sp|Q924N4|S12A6_MOUSE Solute carrier family 12 member 6 OS=Mus musculus OX=10090 GN=Slc12a6 PE=1 SV=2</Data></Cell>
    <Cell><Data ss:Type="Number">1</Data></Cell>
    <Cell><Data ss:Type="Number">9</Data></Cell>
    <Cell><Data ss:Type="Number">5</Data></Cell>
    <Cell><Data ss:Type="Number">5</Data></Cell>
    <Cell><Data ss:Type="Number">9.4</Data></Cell>
    <Cell><Data ss:Type="Number">127.53</Data></Cell>
    <Cell><Data ss:Type="Number">48081000</Data></Cell>
   </Row>
   <Row ss:StyleID="s57">
    <Cell><Data ss:Type="String">sp|Q925I1|ATAD3_MOUSE</Data></Cell>
    <Cell><Data ss:Type="String">Atad3</Data></Cell>
    <Cell><Data ss:Type="String">sp|Q925I1|ATAD3_MOUSE ATPase family AAA domain-containing protein 3 OS=Mus musculus OX=10090 GN=Atad3 PE=1 SV=1</Data></Cell>
    <Cell><Data ss:Type="Number">1</Data></Cell>
    <Cell><Data ss:Type="Number">23</Data></Cell>
    <Cell><Data ss:Type="Number">23</Data></Cell>
    <Cell><Data ss:Type="Number">23</Data></Cell>
    <Cell><Data ss:Type="Number">42.3</Data></Cell>
    <Cell><Data ss:Type="Number">66.741</Data></Cell>
    <Cell><Data ss:Type="Number">69993000</Data></Cell>
   </Row>
   <Row ss:StyleID="s57">
    <Cell><Data ss:Type="String">sp|Q99020|ROAA_MOUSE</Data></Cell>
    <Cell><Data ss:Type="String">Hnrnpab</Data></Cell>
    <Cell><Data ss:Type="String">sp|Q99020|ROAA_MOUSE Heterogeneous nuclear ribonucleoprotein A/B OS=Mus musculus OX=10090 GN=Hnrnpab PE=1 SV=1</Data></Cell>
    <Cell><Data ss:Type="Number">1</Data></Cell>
    <Cell><Data ss:Type="Number">9</Data></Cell>
    <Cell><Data ss:Type="Number">9</Data></Cell>
    <Cell><Data ss:Type="Number">9</Data></Cell>
    <Cell><Data ss:Type="Number">36.1</Data></Cell>
    <Cell><Data ss:Type="Number">30.831</Data></Cell>
    <Cell><Data ss:Type="Number">40368000</Data></Cell>
   </Row>
   <Row ss:StyleID="s57">
    <Cell><Data ss:Type="String">sp|Q99104|MYO5A_MOUSE;sp|P21271|MYO5B_MOUSE</Data></Cell>
    <Cell><Data ss:Type="String">Myo5a</Data></Cell>
    <Cell><Data ss:Type="String">sp|Q99104|MYO5A_MOUSE Unconventional myosin-Va OS=Mus musculus OX=10090 GN=Myo5a PE=1 SV=2</Data></Cell>
    <Cell><Data ss:Type="Number">2</Data></Cell>
    <Cell><Data ss:Type="Number">18</Data></Cell>
    <Cell><Data ss:Type="Number">18</Data></Cell>
    <Cell><Data ss:Type="Number">18</Data></Cell>
    <Cell><Data ss:Type="Number">11.9</Data></Cell>
    <Cell><Data ss:Type="Number">215.54</Data></Cell>
    <Cell><Data ss:Type="Number">34476000</Data></Cell>
   </Row>
   <Row ss:StyleID="s57">
    <Cell><Data ss:Type="String">sp|Q99J47|DRS7B_MOUSE</Data></Cell>
    <Cell><Data ss:Type="String">Dhrs7b</Data></Cell>
    <Cell><Data ss:Type="String">sp|Q99J47|DRS7B_MOUSE Dehydrogenase/reductase SDR family member 7B OS=Mus musculus OX=10090 GN=Dhrs7b PE=1 SV=1</Data></Cell>
    <Cell><Data ss:Type="Number">1</Data></Cell>
    <Cell><Data ss:Type="Number">7</Data></Cell>
    <Cell><Data ss:Type="Number">7</Data></Cell>
    <Cell><Data ss:Type="Number">7</Data></Cell>
    <Cell><Data ss:Type="Number">31</Data></Cell>
    <Cell><Data ss:Type="Number">34.985999999999997</Data></Cell>
    <Cell><Data ss:Type="Number">141010000</Data></Cell>
   </Row>
   <Row ss:StyleID="s57">
    <Cell><Data ss:Type="String">sp|Q99J85|NPTXR_MOUSE</Data></Cell>
    <Cell><Data ss:Type="String">Nptxr</Data></Cell>
    <Cell><Data ss:Type="String">sp|Q99J85|NPTXR_MOUSE Neuronal pentraxin receptor OS=Mus musculus OX=10090 GN=Nptxr PE=1 SV=1</Data></Cell>
    <Cell><Data ss:Type="Number">1</Data></Cell>
    <Cell><Data ss:Type="Number">5</Data></Cell>
    <Cell><Data ss:Type="Number">5</Data></Cell>
    <Cell><Data ss:Type="Number">5</Data></Cell>
    <Cell><Data ss:Type="Number">17.8</Data></Cell>
    <Cell><Data ss:Type="Number">52.283999999999999</Data></Cell>
    <Cell><Data ss:Type="Number">48945000</Data></Cell>
   </Row>
   <Row ss:StyleID="s57">
    <Cell><Data ss:Type="String">sp|Q99JR1|SFXN1_MOUSE</Data></Cell>
    <Cell><Data ss:Type="String">Sfxn1</Data></Cell>
    <Cell><Data ss:Type="String">sp|Q99JR1|SFXN1_MOUSE Sideroflexin-1 OS=Mus musculus OX=10090 GN=Sfxn1 PE=1 SV=3</Data></Cell>
    <Cell><Data ss:Type="Number">1</Data></Cell>
    <Cell><Data ss:Type="Number">7</Data></Cell>
    <Cell><Data ss:Type="Number">7</Data></Cell>
    <Cell><Data ss:Type="Number">7</Data></Cell>
    <Cell><Data ss:Type="Number">28.9</Data></Cell>
    <Cell><Data ss:Type="Number">35.649000000000001</Data></Cell>
    <Cell><Data ss:Type="Number">41142000</Data></Cell>
   </Row>
   <Row ss:StyleID="s57">
    <Cell><Data ss:Type="String">sp|Q99JX4|EIF3M_MOUSE</Data></Cell>
    <Cell><Data ss:Type="String">Eif3m</Data></Cell>
    <Cell><Data ss:Type="String">sp|Q99JX4|EIF3M_MOUSE Eukaryotic translation initiation factor 3 subunit M OS=Mus musculus OX=10090 GN=Eif3m PE=1 SV=1</Data></Cell>
    <Cell><Data ss:Type="Number">1</Data></Cell>
    <Cell><Data ss:Type="Number">8</Data></Cell>
    <Cell><Data ss:Type="Number">8</Data></Cell>
    <Cell><Data ss:Type="Number">8</Data></Cell>
    <Cell><Data ss:Type="Number">31.8</Data></Cell>
    <Cell><Data ss:Type="Number">42.515999999999998</Data></Cell>
    <Cell><Data ss:Type="Number">49762000</Data></Cell>
   </Row>
   <Row ss:StyleID="s57">
    <Cell><Data ss:Type="String">sp|Q99K48|NONO_MOUSE</Data></Cell>
    <Cell><Data ss:Type="String">Nono</Data></Cell>
    <Cell><Data ss:Type="String">sp|Q99K48|NONO_MOUSE Non-POU domain-containing octamer-binding protein OS=Mus musculus OX=10090 GN=Nono PE=1 SV=3</Data></Cell>
    <Cell><Data ss:Type="Number">1</Data></Cell>
    <Cell><Data ss:Type="Number">19</Data></Cell>
    <Cell><Data ss:Type="Number">18</Data></Cell>
    <Cell><Data ss:Type="Number">18</Data></Cell>
    <Cell><Data ss:Type="Number">41.2</Data></Cell>
    <Cell><Data ss:Type="Number">54.54</Data></Cell>
    <Cell><Data ss:Type="Number">102870000</Data></Cell>
   </Row>
   <Row ss:StyleID="s57">
    <Cell><Data ss:Type="String">sp|Q99K85|SERC_MOUSE</Data></Cell>
    <Cell><Data ss:Type="String">Psat1</Data></Cell>
    <Cell><Data ss:Type="String">sp|Q99K85|SERC_MOUSE Phosphoserine aminotransferase OS=Mus musculus OX=10090 GN=Psat1 PE=1 SV=1</Data></Cell>
    <Cell><Data ss:Type="Number">1</Data></Cell>
    <Cell><Data ss:Type="Number">9</Data></Cell>
    <Cell><Data ss:Type="Number">9</Data></Cell>
    <Cell><Data ss:Type="Number">9</Data></Cell>
    <Cell><Data ss:Type="Number">27.6</Data></Cell>
    <Cell><Data ss:Type="Number">40.472000000000001</Data></Cell>
    <Cell><Data ss:Type="Number">309970000</Data></Cell>
   </Row>
   <Row ss:StyleID="s57">
    <Cell><Data ss:Type="String">sp|Q99L04|DHRS1_MOUSE</Data></Cell>
    <Cell><Data ss:Type="String">Dhrs1</Data></Cell>
    <Cell><Data ss:Type="String">sp|Q99L04|DHRS1_MOUSE Dehydrogenase/reductase SDR family member 1 OS=Mus musculus OX=10090 GN=Dhrs1 PE=1 SV=1</Data></Cell>
    <Cell><Data ss:Type="Number">1</Data></Cell>
    <Cell><Data ss:Type="Number">12</Data></Cell>
    <Cell><Data ss:Type="Number">12</Data></Cell>
    <Cell><Data ss:Type="Number">12</Data></Cell>
    <Cell><Data ss:Type="Number">47</Data></Cell>
    <Cell><Data ss:Type="Number">34.005000000000003</Data></Cell>
    <Cell><Data ss:Type="Number">91589000</Data></Cell>
   </Row>
   <Row ss:StyleID="s57">
    <Cell><Data ss:Type="String">sp|Q99LE6|ABCF2_MOUSE</Data></Cell>
    <Cell><Data ss:Type="String">Abcf2</Data></Cell>
    <Cell><Data ss:Type="String">sp|Q99LE6|ABCF2_MOUSE ATP-binding cassette sub-family F member 2 OS=Mus musculus OX=10090 GN=Abcf2 PE=1 SV=1</Data></Cell>
    <Cell><Data ss:Type="Number">1</Data></Cell>
    <Cell><Data ss:Type="Number">9</Data></Cell>
    <Cell><Data ss:Type="Number">9</Data></Cell>
    <Cell><Data ss:Type="Number">9</Data></Cell>
    <Cell><Data ss:Type="Number">17.399999999999999</Data></Cell>
    <Cell><Data ss:Type="Number">71.781000000000006</Data></Cell>
    <Cell><Data ss:Type="Number">93723000</Data></Cell>
   </Row>
   <Row ss:StyleID="s57">
    <Cell><Data ss:Type="String">sp|Q99LM2|CK5P3_MOUSE</Data></Cell>
    <Cell><Data ss:Type="String">Cdk5rap3</Data></Cell>
    <Cell><Data ss:Type="String">sp|Q99LM2|CK5P3_MOUSE CDK5 regulatory subunit-associated protein 3 OS=Mus musculus OX=10090 GN=Cdk5rap3 PE=1 SV=1</Data></Cell>
    <Cell><Data ss:Type="Number">1</Data></Cell>
    <Cell><Data ss:Type="Number">5</Data></Cell>
    <Cell><Data ss:Type="Number">5</Data></Cell>
    <Cell><Data ss:Type="Number">5</Data></Cell>
    <Cell><Data ss:Type="Number">11.3</Data></Cell>
    <Cell><Data ss:Type="Number">56.99</Data></Cell>
    <Cell><Data ss:Type="Number">20979000</Data></Cell>
   </Row>
   <Row ss:StyleID="s57">
    <Cell><Data ss:Type="String">sp|Q99LR1|ABD12_MOUSE</Data></Cell>
    <Cell><Data ss:Type="String">Abhd12</Data></Cell>
    <Cell><Data ss:Type="String">sp|Q99LR1|ABD12_MOUSE Lysophosphatidylserine lipase ABHD12 OS=Mus musculus OX=10090 GN=Abhd12 PE=1 SV=2</Data></Cell>
    <Cell><Data ss:Type="Number">1</Data></Cell>
    <Cell><Data ss:Type="Number">8</Data></Cell>
    <Cell><Data ss:Type="Number">8</Data></Cell>
    <Cell><Data ss:Type="Number">8</Data></Cell>
    <Cell><Data ss:Type="Number">24.9</Data></Cell>
    <Cell><Data ss:Type="Number">45.268999999999998</Data></Cell>
    <Cell><Data ss:Type="Number">81275000</Data></Cell>
   </Row>
   <Row ss:StyleID="s57">
    <Cell><Data ss:Type="String">sp|Q99LX0|PARK7_MOUSE</Data></Cell>
    <Cell><Data ss:Type="String">Park7</Data></Cell>
    <Cell><Data ss:Type="String">sp|Q99LX0|PARK7_MOUSE Protein/nucleic acid deglycase DJ-1 OS=Mus musculus OX=10090 GN=Park7 PE=1 SV=1</Data></Cell>
    <Cell><Data ss:Type="Number">1</Data></Cell>
    <Cell><Data ss:Type="Number">4</Data></Cell>
    <Cell><Data ss:Type="Number">4</Data></Cell>
    <Cell><Data ss:Type="Number">4</Data></Cell>
    <Cell><Data ss:Type="Number">41.8</Data></Cell>
    <Cell><Data ss:Type="Number">20.021000000000001</Data></Cell>
    <Cell><Data ss:Type="Number">23955000</Data></Cell>
   </Row>
   <Row ss:StyleID="s57">
    <Cell><Data ss:Type="String">sp|Q99M08|CD003_MOUSE</Data></Cell>
    <Cell><Data ss:Type="String"></Data></Cell>
    <Cell><Data ss:Type="String">sp|Q99M08|CD003_MOUSE Uncharacterized protein C4orf3 homolog OS=Mus musculus OX=10090 PE=1 SV=1</Data></Cell>
    <Cell><Data ss:Type="Number">1</Data></Cell>
    <Cell><Data ss:Type="Number">1</Data></Cell>
    <Cell><Data ss:Type="Number">1</Data></Cell>
    <Cell><Data ss:Type="Number">1</Data></Cell>
    <Cell><Data ss:Type="Number">21.5</Data></Cell>
    <Cell><Data ss:Type="Number">7.4043000000000001</Data></Cell>
    <Cell><Data ss:Type="Number">77850000</Data></Cell>
   </Row>
   <Row ss:StyleID="s57">
    <Cell><Data ss:Type="String">sp|Q99M87|DNJA3_MOUSE</Data></Cell>
    <Cell><Data ss:Type="String">Dnaja3</Data></Cell>
    <Cell><Data ss:Type="String">sp|Q99M87|DNJA3_MOUSE DnaJ homolog subfamily A member 3, mitochondrial OS=Mus musculus OX=10090 GN=Dnaja3 PE=1 SV=1</Data></Cell>
    <Cell><Data ss:Type="Number">1</Data></Cell>
    <Cell><Data ss:Type="Number">5</Data></Cell>
    <Cell><Data ss:Type="Number">5</Data></Cell>
    <Cell><Data ss:Type="Number">5</Data></Cell>
    <Cell><Data ss:Type="Number">14.2</Data></Cell>
    <Cell><Data ss:Type="Number">52.442999999999998</Data></Cell>
    <Cell><Data ss:Type="Number">50245000</Data></Cell>
   </Row>
   <Row ss:StyleID="s57">
    <Cell><Data ss:Type="String">sp|Q99MR8|MCCA_MOUSE</Data></Cell>
    <Cell><Data ss:Type="String">Mccc1</Data></Cell>
    <Cell><Data ss:Type="String">sp|Q99MR8|MCCA_MOUSE Methylcrotonoyl-CoA carboxylase subunit alpha, mitochondrial OS=Mus musculus OX=10090 GN=Mccc1 PE=1 SV=2</Data></Cell>
    <Cell><Data ss:Type="Number">1</Data></Cell>
    <Cell><Data ss:Type="Number">5</Data></Cell>
    <Cell><Data ss:Type="Number">5</Data></Cell>
    <Cell><Data ss:Type="Number">5</Data></Cell>
    <Cell><Data ss:Type="Number">11.3</Data></Cell>
    <Cell><Data ss:Type="Number">79.343000000000004</Data></Cell>
    <Cell><Data ss:Type="Number">257530000</Data></Cell>
   </Row>
   <Row ss:StyleID="s57">
    <Cell><Data ss:Type="String">sp|Q99NB1|ACS2L_MOUSE</Data></Cell>
    <Cell><Data ss:Type="String">Acss1</Data></Cell>
    <Cell><Data ss:Type="String">sp|Q99NB1|ACS2L_MOUSE Acetyl-coenzyme A synthetase 2-like, mitochondrial OS=Mus musculus OX=10090 GN=Acss1 PE=1 SV=1</Data></Cell>
    <Cell><Data ss:Type="Number">1</Data></Cell>
    <Cell><Data ss:Type="Number">1</Data></Cell>
    <Cell><Data ss:Type="Number">1</Data></Cell>
    <Cell><Data ss:Type="Number">1</Data></Cell>
    <Cell><Data ss:Type="Number">1.5</Data></Cell>
    <Cell><Data ss:Type="Number">74.622</Data></Cell>
    <Cell><Data ss:Type="Number">57252000</Data></Cell>
   </Row>
   <Row ss:StyleID="s57">
    <Cell><Data ss:Type="String">sp|Q99P91|GPNMB_MOUSE</Data></Cell>
    <Cell><Data ss:Type="String">Gpnmb</Data></Cell>
    <Cell><Data ss:Type="String">sp|Q99P91|GPNMB_MOUSE Transmembrane glycoprotein NMB OS=Mus musculus OX=10090 GN=Gpnmb PE=1 SV=2</Data></Cell>
    <Cell><Data ss:Type="Number">1</Data></Cell>
    <Cell><Data ss:Type="Number">11</Data></Cell>
    <Cell><Data ss:Type="Number">11</Data></Cell>
    <Cell><Data ss:Type="Number">11</Data></Cell>
    <Cell><Data ss:Type="Number">24.9</Data></Cell>
    <Cell><Data ss:Type="Number">63.674999999999997</Data></Cell>
    <Cell><Data ss:Type="Number">32028000</Data></Cell>
   </Row>
   <Row ss:StyleID="s57">
    <Cell><Data ss:Type="String">sp|Q99PT1|GDIR1_MOUSE</Data></Cell>
    <Cell><Data ss:Type="String">Arhgdia</Data></Cell>
    <Cell><Data ss:Type="String">sp|Q99PT1|GDIR1_MOUSE Rho GDP-dissociation inhibitor 1 OS=Mus musculus OX=10090 GN=Arhgdia PE=1 SV=3</Data></Cell>
    <Cell><Data ss:Type="Number">1</Data></Cell>
    <Cell><Data ss:Type="Number">7</Data></Cell>
    <Cell><Data ss:Type="Number">7</Data></Cell>
    <Cell><Data ss:Type="Number">7</Data></Cell>
    <Cell><Data ss:Type="Number">46.1</Data></Cell>
    <Cell><Data ss:Type="Number">23.407</Data></Cell>
    <Cell><Data ss:Type="Number">76824000</Data></Cell>
   </Row>
   <Row ss:StyleID="s57">
    <Cell><Data ss:Type="String">sp|Q9CQC6|BZW1_MOUSE</Data></Cell>
    <Cell><Data ss:Type="String">Bzw1</Data></Cell>
    <Cell><Data ss:Type="String">sp|Q9CQC6|BZW1_MOUSE Basic leucine zipper and W2 domain-containing protein 1 OS=Mus musculus OX=10090 GN=Bzw1 PE=1 SV=1</Data></Cell>
    <Cell><Data ss:Type="Number">1</Data></Cell>
    <Cell><Data ss:Type="Number">3</Data></Cell>
    <Cell><Data ss:Type="Number">3</Data></Cell>
    <Cell><Data ss:Type="Number">3</Data></Cell>
    <Cell><Data ss:Type="Number">6.9</Data></Cell>
    <Cell><Data ss:Type="Number">48.042999999999999</Data></Cell>
    <Cell><Data ss:Type="Number">55830000</Data></Cell>
   </Row>
   <Row ss:StyleID="s57">
    <Cell><Data ss:Type="String">sp|Q9CQC9|SAR1B_MOUSE;sp|P36536|SAR1A_MOUSE</Data></Cell>
    <Cell><Data ss:Type="String">Sar1b</Data></Cell>
    <Cell><Data ss:Type="String">sp|Q9CQC9|SAR1B_MOUSE GTP-binding protein SAR1b OS=Mus musculus OX=10090 GN=Sar1b PE=1 SV=1</Data></Cell>
    <Cell><Data ss:Type="Number">2</Data></Cell>
    <Cell><Data ss:Type="Number">3</Data></Cell>
    <Cell><Data ss:Type="Number">3</Data></Cell>
    <Cell><Data ss:Type="Number">3</Data></Cell>
    <Cell><Data ss:Type="Number">22.7</Data></Cell>
    <Cell><Data ss:Type="Number">22.382000000000001</Data></Cell>
    <Cell><Data ss:Type="Number">58464000</Data></Cell>
   </Row>
   <Row ss:StyleID="s57">
    <Cell><Data ss:Type="String">sp|Q9CQI7|RU2B_MOUSE</Data></Cell>
    <Cell><Data ss:Type="String">Snrpb2</Data></Cell>
    <Cell><Data ss:Type="String">sp|Q9CQI7|RU2B_MOUSE U2 small nuclear ribonucleoprotein B OS=Mus musculus OX=10090 GN=Snrpb2 PE=1 SV=1</Data></Cell>
    <Cell><Data ss:Type="Number">1</Data></Cell>
    <Cell><Data ss:Type="Number">2</Data></Cell>
    <Cell><Data ss:Type="Number">2</Data></Cell>
    <Cell><Data ss:Type="Number">2</Data></Cell>
    <Cell><Data ss:Type="Number">12.9</Data></Cell>
    <Cell><Data ss:Type="Number">25.323</Data></Cell>
    <Cell><Data ss:Type="Number">53144000</Data></Cell>
   </Row>
   <Row ss:StyleID="s57">
    <Cell><Data ss:Type="String">sp|Q9CQM9|GLRX3_MOUSE</Data></Cell>
    <Cell><Data ss:Type="String">Glrx3</Data></Cell>
    <Cell><Data ss:Type="String">sp|Q9CQM9|GLRX3_MOUSE Glutaredoxin-3 OS=Mus musculus OX=10090 GN=Glrx3 PE=1 SV=1</Data></Cell>
    <Cell><Data ss:Type="Number">1</Data></Cell>
    <Cell><Data ss:Type="Number">3</Data></Cell>
    <Cell><Data ss:Type="Number">3</Data></Cell>
    <Cell><Data ss:Type="Number">3</Data></Cell>
    <Cell><Data ss:Type="Number">11.6</Data></Cell>
    <Cell><Data ss:Type="Number">37.777999999999999</Data></Cell>
    <Cell><Data ss:Type="Number">39144000</Data></Cell>
   </Row>
   <Row ss:StyleID="s57">
    <Cell><Data ss:Type="String">sp|Q9CQN6|TM14C_MOUSE</Data></Cell>
    <Cell><Data ss:Type="String">Tmem14c</Data></Cell>
    <Cell><Data ss:Type="String">sp|Q9CQN6|TM14C_MOUSE Transmembrane protein 14C OS=Mus musculus OX=10090 GN=Tmem14c PE=1 SV=1</Data></Cell>
    <Cell><Data ss:Type="Number">1</Data></Cell>
    <Cell><Data ss:Type="Number">1</Data></Cell>
    <Cell><Data ss:Type="Number">1</Data></Cell>
    <Cell><Data ss:Type="Number">1</Data></Cell>
    <Cell><Data ss:Type="Number">9.6</Data></Cell>
    <Cell><Data ss:Type="Number">11.641999999999999</Data></Cell>
    <Cell><Data ss:Type="Number">47489000</Data></Cell>
   </Row>
   <Row ss:StyleID="s57">
    <Cell><Data ss:Type="String">sp|Q9CQR2|RS21_MOUSE</Data></Cell>
    <Cell><Data ss:Type="String">Rps21</Data></Cell>
    <Cell><Data ss:Type="String">sp|Q9CQR2|RS21_MOUSE 40S ribosomal protein S21 OS=Mus musculus OX=10090 GN=Rps21 PE=1 SV=1</Data></Cell>
    <Cell><Data ss:Type="Number">1</Data></Cell>
    <Cell><Data ss:Type="Number">3</Data></Cell>
    <Cell><Data ss:Type="Number">3</Data></Cell>
    <Cell><Data ss:Type="Number">3</Data></Cell>
    <Cell><Data ss:Type="Number">41</Data></Cell>
    <Cell><Data ss:Type="Number">9.1412999999999993</Data></Cell>
    <Cell><Data ss:Type="Number">27789000</Data></Cell>
   </Row>
   <Row ss:StyleID="s57">
    <Cell><Data ss:Type="String">sp|Q9CQU3|RER1_MOUSE</Data></Cell>
    <Cell><Data ss:Type="String">Rer1</Data></Cell>
    <Cell><Data ss:Type="String">sp|Q9CQU3|RER1_MOUSE Protein RER1 OS=Mus musculus OX=10090 GN=Rer1 PE=1 SV=1</Data></Cell>
    <Cell><Data ss:Type="Number">1</Data></Cell>
    <Cell><Data ss:Type="Number">3</Data></Cell>
    <Cell><Data ss:Type="Number">3</Data></Cell>
    <Cell><Data ss:Type="Number">3</Data></Cell>
    <Cell><Data ss:Type="Number">21.4</Data></Cell>
    <Cell><Data ss:Type="Number">22.988</Data></Cell>
    <Cell><Data ss:Type="Number">71719000</Data></Cell>
   </Row>
   <Row ss:StyleID="s57">
    <Cell><Data ss:Type="String">sp|Q9CQY5|MAGT1_MOUSE</Data></Cell>
    <Cell><Data ss:Type="String">Magt1</Data></Cell>
    <Cell><Data ss:Type="String">sp|Q9CQY5|MAGT1_MOUSE Magnesium transporter protein 1 OS=Mus musculus OX=10090 GN=Magt1 PE=1 SV=1</Data></Cell>
    <Cell><Data ss:Type="Number">1</Data></Cell>
    <Cell><Data ss:Type="Number">5</Data></Cell>
    <Cell><Data ss:Type="Number">5</Data></Cell>
    <Cell><Data ss:Type="Number">5</Data></Cell>
    <Cell><Data ss:Type="Number">12.8</Data></Cell>
    <Cell><Data ss:Type="Number">37.969000000000001</Data></Cell>
    <Cell><Data ss:Type="Number">127710000</Data></Cell>
   </Row>
   <Row ss:StyleID="s57">
    <Cell><Data ss:Type="String">sp|Q9CR16|PPID_MOUSE</Data></Cell>
    <Cell><Data ss:Type="String">Ppid</Data></Cell>
    <Cell><Data ss:Type="String">sp|Q9CR16|PPID_MOUSE Peptidyl-prolyl cis-trans isomerase D OS=Mus musculus OX=10090 GN=Ppid PE=1 SV=3</Data></Cell>
    <Cell><Data ss:Type="Number">1</Data></Cell>
    <Cell><Data ss:Type="Number">7</Data></Cell>
    <Cell><Data ss:Type="Number">7</Data></Cell>
    <Cell><Data ss:Type="Number">7</Data></Cell>
    <Cell><Data ss:Type="Number">17.600000000000001</Data></Cell>
    <Cell><Data ss:Type="Number">40.741999999999997</Data></Cell>
    <Cell><Data ss:Type="Number">79540000</Data></Cell>
   </Row>
   <Row ss:StyleID="s57">
    <Cell><Data ss:Type="String">sp|Q9CR78|MSD3_MOUSE</Data></Cell>
    <Cell><Data ss:Type="String">Msantd3</Data></Cell>
    <Cell><Data ss:Type="String">sp|Q9CR78|MSD3_MOUSE Myb/SANT-like DNA-binding domain-containing protein 3 OS=Mus musculus OX=10090 GN=Msantd3 PE=1 SV=1</Data></Cell>
    <Cell><Data ss:Type="Number">1</Data></Cell>
    <Cell><Data ss:Type="Number">1</Data></Cell>
    <Cell><Data ss:Type="Number">1</Data></Cell>
    <Cell><Data ss:Type="Number">1</Data></Cell>
    <Cell><Data ss:Type="Number">3.6</Data></Cell>
    <Cell><Data ss:Type="Number">32.323999999999998</Data></Cell>
    <Cell><Data ss:Type="Number">83221000</Data></Cell>
   </Row>
   <Row ss:StyleID="s57">
    <Cell><Data ss:Type="String">sp|Q9CSN1|SNW1_MOUSE</Data></Cell>
    <Cell><Data ss:Type="String">Snw1</Data></Cell>
    <Cell><Data ss:Type="String">sp|Q9CSN1|SNW1_MOUSE SNW domain-containing protein 1 OS=Mus musculus OX=10090 GN=Snw1 PE=1 SV=3</Data></Cell>
    <Cell><Data ss:Type="Number">1</Data></Cell>
    <Cell><Data ss:Type="Number">6</Data></Cell>
    <Cell><Data ss:Type="Number">6</Data></Cell>
    <Cell><Data ss:Type="Number">6</Data></Cell>
    <Cell><Data ss:Type="Number">16.2</Data></Cell>
    <Cell><Data ss:Type="Number">61.475000000000001</Data></Cell>
    <Cell><Data ss:Type="Number">130770000</Data></Cell>
   </Row>
   <Row ss:StyleID="s57">
    <Cell><Data ss:Type="String">sp|Q9CWJ9|PUR9_MOUSE</Data></Cell>
    <Cell><Data ss:Type="String">Atic</Data></Cell>
    <Cell><Data ss:Type="String">sp|Q9CWJ9|PUR9_MOUSE Bifunctional purine biosynthesis protein PURH OS=Mus musculus OX=10090 GN=Atic PE=1 SV=2</Data></Cell>
    <Cell><Data ss:Type="Number">1</Data></Cell>
    <Cell><Data ss:Type="Number">12</Data></Cell>
    <Cell><Data ss:Type="Number">12</Data></Cell>
    <Cell><Data ss:Type="Number">12</Data></Cell>
    <Cell><Data ss:Type="Number">32.299999999999997</Data></Cell>
    <Cell><Data ss:Type="Number">64.216999999999999</Data></Cell>
    <Cell><Data ss:Type="Number">271250000</Data></Cell>
   </Row>
   <Row ss:StyleID="s57">
    <Cell><Data ss:Type="String">sp|Q9CWK8|SNX2_MOUSE</Data></Cell>
    <Cell><Data ss:Type="String">Snx2</Data></Cell>
    <Cell><Data ss:Type="String">sp|Q9CWK8|SNX2_MOUSE Sorting nexin-2 OS=Mus musculus OX=10090 GN=Snx2 PE=1 SV=2</Data></Cell>
    <Cell><Data ss:Type="Number">1</Data></Cell>
    <Cell><Data ss:Type="Number">10</Data></Cell>
    <Cell><Data ss:Type="Number">8</Data></Cell>
    <Cell><Data ss:Type="Number">8</Data></Cell>
    <Cell><Data ss:Type="Number">25.2</Data></Cell>
    <Cell><Data ss:Type="Number">58.47</Data></Cell>
    <Cell><Data ss:Type="Number">118960000</Data></Cell>
   </Row>
   <Row ss:StyleID="s57">
    <Cell><Data ss:Type="String">sp|Q9CXK8|NIP7_MOUSE</Data></Cell>
    <Cell><Data ss:Type="String">Nip7</Data></Cell>
    <Cell><Data ss:Type="String">sp|Q9CXK8|NIP7_MOUSE 60S ribosome subunit biogenesis protein NIP7 homolog OS=Mus musculus OX=10090 GN=Nip7 PE=1 SV=1</Data></Cell>
    <Cell><Data ss:Type="Number">1</Data></Cell>
    <Cell><Data ss:Type="Number">4</Data></Cell>
    <Cell><Data ss:Type="Number">4</Data></Cell>
    <Cell><Data ss:Type="Number">4</Data></Cell>
    <Cell><Data ss:Type="Number">35</Data></Cell>
    <Cell><Data ss:Type="Number">20.451000000000001</Data></Cell>
    <Cell><Data ss:Type="Number">25488000</Data></Cell>
   </Row>
   <Row ss:StyleID="s57">
    <Cell><Data ss:Type="String">sp|Q9CXW3|CYBP_MOUSE</Data></Cell>
    <Cell><Data ss:Type="String">Cacybp</Data></Cell>
    <Cell><Data ss:Type="String">sp|Q9CXW3|CYBP_MOUSE Calcyclin-binding protein OS=Mus musculus OX=10090 GN=Cacybp PE=1 SV=1</Data></Cell>
    <Cell><Data ss:Type="Number">1</Data></Cell>
    <Cell><Data ss:Type="Number">4</Data></Cell>
    <Cell><Data ss:Type="Number">4</Data></Cell>
    <Cell><Data ss:Type="Number">4</Data></Cell>
    <Cell><Data ss:Type="Number">21</Data></Cell>
    <Cell><Data ss:Type="Number">26.51</Data></Cell>
    <Cell><Data ss:Type="Number">36737000</Data></Cell>
   </Row>
   <Row ss:StyleID="s57">
    <Cell><Data ss:Type="String">sp|Q9CXY1|TM175_MOUSE</Data></Cell>
    <Cell><Data ss:Type="String">Tmem175</Data></Cell>
    <Cell><Data ss:Type="String">sp|Q9CXY1|TM175_MOUSE Endosomal/lysosomal potassium channel TMEM175 OS=Mus musculus OX=10090 GN=Tmem175 PE=1 SV=2</Data></Cell>
    <Cell><Data ss:Type="Number">1</Data></Cell>
    <Cell><Data ss:Type="Number">1</Data></Cell>
    <Cell><Data ss:Type="Number">1</Data></Cell>
    <Cell><Data ss:Type="Number">1</Data></Cell>
    <Cell><Data ss:Type="Number">3.6</Data></Cell>
    <Cell><Data ss:Type="Number">55.576999999999998</Data></Cell>
    <Cell><Data ss:Type="Number">46303000</Data></Cell>
   </Row>
   <Row ss:StyleID="s57">
    <Cell><Data ss:Type="String">sp|Q9CY64|BIEA_MOUSE</Data></Cell>
    <Cell><Data ss:Type="String">Blvra</Data></Cell>
    <Cell><Data ss:Type="String">sp|Q9CY64|BIEA_MOUSE Biliverdin reductase A OS=Mus musculus OX=10090 GN=Blvra PE=1 SV=1</Data></Cell>
    <Cell><Data ss:Type="Number">1</Data></Cell>
    <Cell><Data ss:Type="Number">12</Data></Cell>
    <Cell><Data ss:Type="Number">12</Data></Cell>
    <Cell><Data ss:Type="Number">12</Data></Cell>
    <Cell><Data ss:Type="Number">49.2</Data></Cell>
    <Cell><Data ss:Type="Number">33.524000000000001</Data></Cell>
    <Cell><Data ss:Type="Number">178150000</Data></Cell>
   </Row>
   <Row ss:StyleID="s57">
    <Cell><Data ss:Type="String">sp|Q9CYZ2|TPD54_MOUSE</Data></Cell>
    <Cell><Data ss:Type="String">Tpd52l2</Data></Cell>
    <Cell><Data ss:Type="String">sp|Q9CYZ2|TPD54_MOUSE Tumor protein D54 OS=Mus musculus OX=10090 GN=Tpd52l2 PE=1 SV=1</Data></Cell>
    <Cell><Data ss:Type="Number">1</Data></Cell>
    <Cell><Data ss:Type="Number">6</Data></Cell>
    <Cell><Data ss:Type="Number">6</Data></Cell>
    <Cell><Data ss:Type="Number">6</Data></Cell>
    <Cell><Data ss:Type="Number">38.6</Data></Cell>
    <Cell><Data ss:Type="Number">24.042999999999999</Data></Cell>
    <Cell><Data ss:Type="Number">109110000</Data></Cell>
   </Row>
   <Row ss:StyleID="s57">
    <Cell><Data ss:Type="String">sp|Q9CZ30|OLA1_MOUSE</Data></Cell>
    <Cell><Data ss:Type="String">Ola1</Data></Cell>
    <Cell><Data ss:Type="String">sp|Q9CZ30|OLA1_MOUSE Obg-like ATPase 1 OS=Mus musculus OX=10090 GN=Ola1 PE=1 SV=1</Data></Cell>
    <Cell><Data ss:Type="Number">1</Data></Cell>
    <Cell><Data ss:Type="Number">4</Data></Cell>
    <Cell><Data ss:Type="Number">4</Data></Cell>
    <Cell><Data ss:Type="Number">4</Data></Cell>
    <Cell><Data ss:Type="Number">12.6</Data></Cell>
    <Cell><Data ss:Type="Number">44.728999999999999</Data></Cell>
    <Cell><Data ss:Type="Number">96570000</Data></Cell>
   </Row>
   <Row ss:StyleID="s57">
    <Cell><Data ss:Type="String">sp|Q9CZG3|COMD8_MOUSE</Data></Cell>
    <Cell><Data ss:Type="String">Commd8</Data></Cell>
    <Cell><Data ss:Type="String">sp|Q9CZG3|COMD8_MOUSE COMM domain-containing protein 8 OS=Mus musculus OX=10090 GN=Commd8 PE=1 SV=1</Data></Cell>
    <Cell><Data ss:Type="Number">1</Data></Cell>
    <Cell><Data ss:Type="Number">1</Data></Cell>
    <Cell><Data ss:Type="Number">1</Data></Cell>
    <Cell><Data ss:Type="Number">1</Data></Cell>
    <Cell><Data ss:Type="Number">6</Data></Cell>
    <Cell><Data ss:Type="Number">20.852</Data></Cell>
    <Cell><Data ss:Type="Number">22252000</Data></Cell>
   </Row>
   <Row ss:StyleID="s57">
    <Cell><Data ss:Type="String">sp|Q9CZH7|MXRA7_MOUSE</Data></Cell>
    <Cell><Data ss:Type="String">Mxra7</Data></Cell>
    <Cell><Data ss:Type="String">sp|Q9CZH7|MXRA7_MOUSE Matrix-remodeling-associated protein 7 OS=Mus musculus OX=10090 GN=Mxra7 PE=1 SV=2</Data></Cell>
    <Cell><Data ss:Type="Number">1</Data></Cell>
    <Cell><Data ss:Type="Number">2</Data></Cell>
    <Cell><Data ss:Type="Number">2</Data></Cell>
    <Cell><Data ss:Type="Number">2</Data></Cell>
    <Cell><Data ss:Type="Number">14</Data></Cell>
    <Cell><Data ss:Type="Number">19.457000000000001</Data></Cell>
    <Cell><Data ss:Type="Number">45992000</Data></Cell>
   </Row>
   <Row ss:StyleID="s57">
    <Cell><Data ss:Type="String">sp|Q9CZU6|CISY_MOUSE</Data></Cell>
    <Cell><Data ss:Type="String">Cs</Data></Cell>
    <Cell><Data ss:Type="String">sp|Q9CZU6|CISY_MOUSE Citrate synthase, mitochondrial OS=Mus musculus OX=10090 GN=Cs PE=1 SV=1</Data></Cell>
    <Cell><Data ss:Type="Number">1</Data></Cell>
    <Cell><Data ss:Type="Number">10</Data></Cell>
    <Cell><Data ss:Type="Number">10</Data></Cell>
    <Cell><Data ss:Type="Number">10</Data></Cell>
    <Cell><Data ss:Type="Number">23.7</Data></Cell>
    <Cell><Data ss:Type="Number">51.735999999999997</Data></Cell>
    <Cell><Data ss:Type="Number">397810000</Data></Cell>
   </Row>
   <Row ss:StyleID="s57">
    <Cell><Data ss:Type="String">sp|Q9D0F9|PGM1_MOUSE</Data></Cell>
    <Cell><Data ss:Type="String">Pgm1</Data></Cell>
    <Cell><Data ss:Type="String">sp|Q9D0F9|PGM1_MOUSE Phosphoglucomutase-1 OS=Mus musculus OX=10090 GN=Pgm1 PE=1 SV=4</Data></Cell>
    <Cell><Data ss:Type="Number">1</Data></Cell>
    <Cell><Data ss:Type="Number">2</Data></Cell>
    <Cell><Data ss:Type="Number">2</Data></Cell>
    <Cell><Data ss:Type="Number">2</Data></Cell>
    <Cell><Data ss:Type="Number">4.3</Data></Cell>
    <Cell><Data ss:Type="Number">61.417000000000002</Data></Cell>
    <Cell><Data ss:Type="Number">54619000</Data></Cell>
   </Row>
   <Row ss:StyleID="s57">
    <Cell><Data ss:Type="String">sp|Q9D0I8|MRT4_MOUSE</Data></Cell>
    <Cell><Data ss:Type="String">Mrto4</Data></Cell>
    <Cell><Data ss:Type="String">sp|Q9D0I8|MRT4_MOUSE mRNA turnover protein 4 homolog OS=Mus musculus OX=10090 GN=Mrto4 PE=1 SV=1</Data></Cell>
    <Cell><Data ss:Type="Number">1</Data></Cell>
    <Cell><Data ss:Type="Number">4</Data></Cell>
    <Cell><Data ss:Type="Number">4</Data></Cell>
    <Cell><Data ss:Type="Number">4</Data></Cell>
    <Cell><Data ss:Type="Number">20.100000000000001</Data></Cell>
    <Cell><Data ss:Type="Number">27.545000000000002</Data></Cell>
    <Cell><Data ss:Type="Number">50491000</Data></Cell>
   </Row>
   <Row ss:StyleID="s57">
    <Cell><Data ss:Type="String">sp|Q9D0R2|SYTC_MOUSE</Data></Cell>
    <Cell><Data ss:Type="String">Tars1</Data></Cell>
    <Cell><Data ss:Type="String">sp|Q9D0R2|SYTC_MOUSE Threonine&#45;-tRNA ligase 1, cytoplasmic OS=Mus musculus OX=10090 GN=Tars1 PE=1 SV=2</Data></Cell>
    <Cell><Data ss:Type="Number">1</Data></Cell>
    <Cell><Data ss:Type="Number">15</Data></Cell>
    <Cell><Data ss:Type="Number">15</Data></Cell>
    <Cell><Data ss:Type="Number">15</Data></Cell>
    <Cell><Data ss:Type="Number">28.4</Data></Cell>
    <Cell><Data ss:Type="Number">83.355000000000004</Data></Cell>
    <Cell><Data ss:Type="Number">129950000</Data></Cell>
   </Row>
   <Row ss:StyleID="s57">
    <Cell><Data ss:Type="String">sp|Q9D0T1|NH2L1_MOUSE</Data></Cell>
    <Cell><Data ss:Type="String">Snu13</Data></Cell>
    <Cell><Data ss:Type="String">sp|Q9D0T1|NH2L1_MOUSE NHP2-like protein 1 OS=Mus musculus OX=10090 GN=Snu13 PE=1 SV=4</Data></Cell>
    <Cell><Data ss:Type="Number">1</Data></Cell>
    <Cell><Data ss:Type="Number">6</Data></Cell>
    <Cell><Data ss:Type="Number">6</Data></Cell>
    <Cell><Data ss:Type="Number">6</Data></Cell>
    <Cell><Data ss:Type="Number">47.7</Data></Cell>
    <Cell><Data ss:Type="Number">14.173</Data></Cell>
    <Cell><Data ss:Type="Number">18309000</Data></Cell>
   </Row>
   <Row ss:StyleID="s57">
    <Cell><Data ss:Type="String">sp|Q9D1M0|SEC13_MOUSE</Data></Cell>
    <Cell><Data ss:Type="String">Sec13</Data></Cell>
    <Cell><Data ss:Type="String">sp|Q9D1M0|SEC13_MOUSE Protein SEC13 homolog OS=Mus musculus OX=10090 GN=Sec13 PE=1 SV=3</Data></Cell>
    <Cell><Data ss:Type="Number">1</Data></Cell>
    <Cell><Data ss:Type="Number">6</Data></Cell>
    <Cell><Data ss:Type="Number">6</Data></Cell>
    <Cell><Data ss:Type="Number">6</Data></Cell>
    <Cell><Data ss:Type="Number">29.2</Data></Cell>
    <Cell><Data ss:Type="Number">35.564999999999998</Data></Cell>
    <Cell><Data ss:Type="Number">20546000</Data></Cell>
   </Row>
   <Row ss:StyleID="s57">
    <Cell><Data ss:Type="String">sp|Q9D1N9|RM21_MOUSE</Data></Cell>
    <Cell><Data ss:Type="String">Mrpl21</Data></Cell>
    <Cell><Data ss:Type="String">sp|Q9D1N9|RM21_MOUSE 39S ribosomal protein L21, mitochondrial OS=Mus musculus OX=10090 GN=Mrpl21 PE=1 SV=1</Data></Cell>
    <Cell><Data ss:Type="Number">1</Data></Cell>
    <Cell><Data ss:Type="Number">2</Data></Cell>
    <Cell><Data ss:Type="Number">2</Data></Cell>
    <Cell><Data ss:Type="Number">2</Data></Cell>
    <Cell><Data ss:Type="Number">11</Data></Cell>
    <Cell><Data ss:Type="Number">23.366</Data></Cell>
    <Cell><Data ss:Type="Number">24677000</Data></Cell>
   </Row>
   <Row ss:StyleID="s57">
    <Cell><Data ss:Type="String">sp|Q9D1Q6|ERP44_MOUSE</Data></Cell>
    <Cell><Data ss:Type="String">Erp44</Data></Cell>
    <Cell><Data ss:Type="String">sp|Q9D1Q6|ERP44_MOUSE Endoplasmic reticulum resident protein 44 OS=Mus musculus OX=10090 GN=Erp44 PE=1 SV=1</Data></Cell>
    <Cell><Data ss:Type="Number">1</Data></Cell>
    <Cell><Data ss:Type="Number">14</Data></Cell>
    <Cell><Data ss:Type="Number">14</Data></Cell>
    <Cell><Data ss:Type="Number">14</Data></Cell>
    <Cell><Data ss:Type="Number">39.700000000000003</Data></Cell>
    <Cell><Data ss:Type="Number">46.851999999999997</Data></Cell>
    <Cell><Data ss:Type="Number">126810000</Data></Cell>
   </Row>
   <Row ss:StyleID="s57">
    <Cell><Data ss:Type="String">sp|Q9D6J6|NDUV2_MOUSE</Data></Cell>
    <Cell><Data ss:Type="String">Ndufv2</Data></Cell>
    <Cell><Data ss:Type="String">sp|Q9D6J6|NDUV2_MOUSE NADH dehydrogenase [ubiquinone] flavoprotein 2, mitochondrial OS=Mus musculus OX=10090 GN=Ndufv2 PE=1 SV=2</Data></Cell>
    <Cell><Data ss:Type="Number">1</Data></Cell>
    <Cell><Data ss:Type="Number">8</Data></Cell>
    <Cell><Data ss:Type="Number">8</Data></Cell>
    <Cell><Data ss:Type="Number">8</Data></Cell>
    <Cell><Data ss:Type="Number">42.7</Data></Cell>
    <Cell><Data ss:Type="Number">27.285</Data></Cell>
    <Cell><Data ss:Type="Number">98746000</Data></Cell>
   </Row>
   <Row ss:StyleID="s57">
    <Cell><Data ss:Type="String">sp|Q9D6Z1|NOP56_MOUSE</Data></Cell>
    <Cell><Data ss:Type="String">Nop56</Data></Cell>
    <Cell><Data ss:Type="String">sp|Q9D6Z1|NOP56_MOUSE Nucleolar protein 56 OS=Mus musculus OX=10090 GN=Nop56 PE=1 SV=2</Data></Cell>
    <Cell><Data ss:Type="Number">1</Data></Cell>
    <Cell><Data ss:Type="Number">13</Data></Cell>
    <Cell><Data ss:Type="Number">13</Data></Cell>
    <Cell><Data ss:Type="Number">13</Data></Cell>
    <Cell><Data ss:Type="Number">28.6</Data></Cell>
    <Cell><Data ss:Type="Number">64.463999999999999</Data></Cell>
    <Cell><Data ss:Type="Number">99562000</Data></Cell>
   </Row>
   <Row ss:StyleID="s57">
    <Cell><Data ss:Type="String">sp|Q9D819|IPYR_MOUSE</Data></Cell>
    <Cell><Data ss:Type="String">Ppa1</Data></Cell>
    <Cell><Data ss:Type="String">sp|Q9D819|IPYR_MOUSE Inorganic pyrophosphatase OS=Mus musculus OX=10090 GN=Ppa1 PE=1 SV=1</Data></Cell>
    <Cell><Data ss:Type="Number">1</Data></Cell>
    <Cell><Data ss:Type="Number">7</Data></Cell>
    <Cell><Data ss:Type="Number">7</Data></Cell>
    <Cell><Data ss:Type="Number">7</Data></Cell>
    <Cell><Data ss:Type="Number">34.9</Data></Cell>
    <Cell><Data ss:Type="Number">32.667000000000002</Data></Cell>
    <Cell><Data ss:Type="Number">43707000</Data></Cell>
   </Row>
   <Row ss:StyleID="s57">
    <Cell><Data ss:Type="String">sp|Q9DBP5|KCY_MOUSE</Data></Cell>
    <Cell><Data ss:Type="String">Cmpk1</Data></Cell>
    <Cell><Data ss:Type="String">sp|Q9DBP5|KCY_MOUSE UMP-CMP kinase OS=Mus musculus OX=10090 GN=Cmpk1 PE=1 SV=1</Data></Cell>
    <Cell><Data ss:Type="Number">1</Data></Cell>
    <Cell><Data ss:Type="Number">6</Data></Cell>
    <Cell><Data ss:Type="Number">6</Data></Cell>
    <Cell><Data ss:Type="Number">6</Data></Cell>
    <Cell><Data ss:Type="Number">39.299999999999997</Data></Cell>
    <Cell><Data ss:Type="Number">22.164999999999999</Data></Cell>
    <Cell><Data ss:Type="Number">79276000</Data></Cell>
   </Row>
   <Row ss:StyleID="s57">
    <Cell><Data ss:Type="String">sp|Q9DBR7|MYPT1_MOUSE;sp|Q8BG95|MYPT2_MOUSE</Data></Cell>
    <Cell><Data ss:Type="String">Ppp1r12a</Data></Cell>
    <Cell><Data ss:Type="String">sp|Q9DBR7|MYPT1_MOUSE Protein phosphatase 1 regulatory subunit 12A OS=Mus musculus OX=10090 GN=Ppp1r12a PE=1 SV=2</Data></Cell>
    <Cell><Data ss:Type="Number">2</Data></Cell>
    <Cell><Data ss:Type="Number">7</Data></Cell>
    <Cell><Data ss:Type="Number">7</Data></Cell>
    <Cell><Data ss:Type="Number">7</Data></Cell>
    <Cell><Data ss:Type="Number">10.9</Data></Cell>
    <Cell><Data ss:Type="Number">114.99</Data></Cell>
    <Cell><Data ss:Type="Number">23436000</Data></Cell>
   </Row>
   <Row ss:StyleID="s57">
    <Cell><Data ss:Type="String">sp|Q9DBS1|TMM43_MOUSE</Data></Cell>
    <Cell><Data ss:Type="String">Tmem43</Data></Cell>
    <Cell><Data ss:Type="String">sp|Q9DBS1|TMM43_MOUSE Transmembrane protein 43 OS=Mus musculus OX=10090 GN=Tmem43 PE=1 SV=1</Data></Cell>
    <Cell><Data ss:Type="Number">1</Data></Cell>
    <Cell><Data ss:Type="Number">9</Data></Cell>
    <Cell><Data ss:Type="Number">9</Data></Cell>
    <Cell><Data ss:Type="Number">9</Data></Cell>
    <Cell><Data ss:Type="Number">35.200000000000003</Data></Cell>
    <Cell><Data ss:Type="Number">44.783000000000001</Data></Cell>
    <Cell><Data ss:Type="Number">26893000</Data></Cell>
   </Row>
   <Row ss:StyleID="s57">
    <Cell><Data ss:Type="String">sp|Q9DC16|ERGI1_MOUSE</Data></Cell>
    <Cell><Data ss:Type="String">Ergic1</Data></Cell>
    <Cell><Data ss:Type="String">sp|Q9DC16|ERGI1_MOUSE Endoplasmic reticulum-Golgi intermediate compartment protein 1 OS=Mus musculus OX=10090 GN=Ergic1 PE=1 SV=1</Data></Cell>
    <Cell><Data ss:Type="Number">1</Data></Cell>
    <Cell><Data ss:Type="Number">8</Data></Cell>
    <Cell><Data ss:Type="Number">8</Data></Cell>
    <Cell><Data ss:Type="Number">8</Data></Cell>
    <Cell><Data ss:Type="Number">32.4</Data></Cell>
    <Cell><Data ss:Type="Number">32.561999999999998</Data></Cell>
    <Cell><Data ss:Type="Number">65323000</Data></Cell>
   </Row>
   <Row ss:StyleID="s57">
    <Cell><Data ss:Type="String">sp|Q9DC37|MFSD1_MOUSE</Data></Cell>
    <Cell><Data ss:Type="String">Mfsd1</Data></Cell>
    <Cell><Data ss:Type="String">sp|Q9DC37|MFSD1_MOUSE Major facilitator superfamily domain-containing protein 1 OS=Mus musculus OX=10090 GN=Mfsd1 PE=1 SV=1</Data></Cell>
    <Cell><Data ss:Type="Number">1</Data></Cell>
    <Cell><Data ss:Type="Number">4</Data></Cell>
    <Cell><Data ss:Type="Number">4</Data></Cell>
    <Cell><Data ss:Type="Number">4</Data></Cell>
    <Cell><Data ss:Type="Number">6.7</Data></Cell>
    <Cell><Data ss:Type="Number">51.396000000000001</Data></Cell>
    <Cell><Data ss:Type="Number">37772000</Data></Cell>
   </Row>
   <Row ss:StyleID="s57">
    <Cell><Data ss:Type="String">sp|Q9DCI3|STR3N_MOUSE</Data></Cell>
    <Cell><Data ss:Type="String">Stard3nl</Data></Cell>
    <Cell><Data ss:Type="String">sp|Q9DCI3|STR3N_MOUSE STARD3 N-terminal-like protein OS=Mus musculus OX=10090 GN=Stard3nl PE=1 SV=2</Data></Cell>
    <Cell><Data ss:Type="Number">1</Data></Cell>
    <Cell><Data ss:Type="Number">3</Data></Cell>
    <Cell><Data ss:Type="Number">3</Data></Cell>
    <Cell><Data ss:Type="Number">3</Data></Cell>
    <Cell><Data ss:Type="Number">14.5</Data></Cell>
    <Cell><Data ss:Type="Number">26.81</Data></Cell>
    <Cell><Data ss:Type="Number">35694000</Data></Cell>
   </Row>
   <Row ss:StyleID="s57">
    <Cell><Data ss:Type="String">sp|Q9DCK3|TSN4_MOUSE</Data></Cell>
    <Cell><Data ss:Type="String">Tspan4</Data></Cell>
    <Cell><Data ss:Type="String">sp|Q9DCK3|TSN4_MOUSE Tetraspanin-4 OS=Mus musculus OX=10090 GN=Tspan4 PE=1 SV=1</Data></Cell>
    <Cell><Data ss:Type="Number">1</Data></Cell>
    <Cell><Data ss:Type="Number">1</Data></Cell>
    <Cell><Data ss:Type="Number">1</Data></Cell>
    <Cell><Data ss:Type="Number">1</Data></Cell>
    <Cell><Data ss:Type="Number">9.6999999999999993</Data></Cell>
    <Cell><Data ss:Type="Number">26.053000000000001</Data></Cell>
    <Cell><Data ss:Type="Number">29888000</Data></Cell>
   </Row>
   <Row ss:StyleID="s57">
    <Cell><Data ss:Type="String">sp|Q9DCT2|NDUS3_MOUSE</Data></Cell>
    <Cell><Data ss:Type="String">Ndufs3</Data></Cell>
    <Cell><Data ss:Type="String">sp|Q9DCT2|NDUS3_MOUSE NADH dehydrogenase [ubiquinone] iron-sulfur protein 3, mitochondrial OS=Mus musculus OX=10090 GN=Ndufs3 PE=1 SV=2</Data></Cell>
    <Cell><Data ss:Type="Number">1</Data></Cell>
    <Cell><Data ss:Type="Number">10</Data></Cell>
    <Cell><Data ss:Type="Number">10</Data></Cell>
    <Cell><Data ss:Type="Number">10</Data></Cell>
    <Cell><Data ss:Type="Number">46.8</Data></Cell>
    <Cell><Data ss:Type="Number">30.149000000000001</Data></Cell>
    <Cell><Data ss:Type="Number">76356000</Data></Cell>
   </Row>
   <Row ss:StyleID="s57">
    <Cell><Data ss:Type="String">sp|Q9DCU6|RM04_MOUSE</Data></Cell>
    <Cell><Data ss:Type="String">Mrpl4</Data></Cell>
    <Cell><Data ss:Type="String">sp|Q9DCU6|RM04_MOUSE 39S ribosomal protein L4, mitochondrial OS=Mus musculus OX=10090 GN=Mrpl4 PE=1 SV=1</Data></Cell>
    <Cell><Data ss:Type="Number">1</Data></Cell>
    <Cell><Data ss:Type="Number">3</Data></Cell>
    <Cell><Data ss:Type="Number">3</Data></Cell>
    <Cell><Data ss:Type="Number">3</Data></Cell>
    <Cell><Data ss:Type="Number">13.3</Data></Cell>
    <Cell><Data ss:Type="Number">33.073</Data></Cell>
    <Cell><Data ss:Type="Number">36358000</Data></Cell>
   </Row>
   <Row ss:StyleID="s57">
    <Cell><Data ss:Type="String">sp|Q9EP72|EMC7_MOUSE</Data></Cell>
    <Cell><Data ss:Type="String">Emc7</Data></Cell>
    <Cell><Data ss:Type="String">sp|Q9EP72|EMC7_MOUSE ER membrane protein complex subunit 7 OS=Mus musculus OX=10090 GN=Emc7 PE=1 SV=1</Data></Cell>
    <Cell><Data ss:Type="Number">1</Data></Cell>
    <Cell><Data ss:Type="Number">7</Data></Cell>
    <Cell><Data ss:Type="Number">7</Data></Cell>
    <Cell><Data ss:Type="Number">7</Data></Cell>
    <Cell><Data ss:Type="Number">44</Data></Cell>
    <Cell><Data ss:Type="Number">26.31</Data></Cell>
    <Cell><Data ss:Type="Number">80240000</Data></Cell>
   </Row>
   <Row ss:StyleID="s57">
    <Cell><Data ss:Type="String">sp|Q9EPL8|IPO7_MOUSE</Data></Cell>
    <Cell><Data ss:Type="String">Ipo7</Data></Cell>
    <Cell><Data ss:Type="String">sp|Q9EPL8|IPO7_MOUSE Importin-7 OS=Mus musculus OX=10090 GN=Ipo7 PE=1 SV=2</Data></Cell>
    <Cell><Data ss:Type="Number">1</Data></Cell>
    <Cell><Data ss:Type="Number">12</Data></Cell>
    <Cell><Data ss:Type="Number">12</Data></Cell>
    <Cell><Data ss:Type="Number">12</Data></Cell>
    <Cell><Data ss:Type="Number">16</Data></Cell>
    <Cell><Data ss:Type="Number">119.49</Data></Cell>
    <Cell><Data ss:Type="Number">220720000</Data></Cell>
   </Row>
   <Row ss:StyleID="s57">
    <Cell><Data ss:Type="String">sp|Q9EPU0|RENT1_MOUSE</Data></Cell>
    <Cell><Data ss:Type="String">Upf1</Data></Cell>
    <Cell><Data ss:Type="String">sp|Q9EPU0|RENT1_MOUSE Regulator of nonsense transcripts 1 OS=Mus musculus OX=10090 GN=Upf1 PE=1 SV=2</Data></Cell>
    <Cell><Data ss:Type="Number">1</Data></Cell>
    <Cell><Data ss:Type="Number">11</Data></Cell>
    <Cell><Data ss:Type="Number">11</Data></Cell>
    <Cell><Data ss:Type="Number">11</Data></Cell>
    <Cell><Data ss:Type="Number">11.6</Data></Cell>
    <Cell><Data ss:Type="Number">123.97</Data></Cell>
    <Cell><Data ss:Type="Number">36276000</Data></Cell>
   </Row>
   <Row ss:StyleID="s57">
    <Cell><Data ss:Type="String">sp|Q9ER00|STX12_MOUSE</Data></Cell>
    <Cell><Data ss:Type="String">Stx12</Data></Cell>
    <Cell><Data ss:Type="String">sp|Q9ER00|STX12_MOUSE Syntaxin-12 OS=Mus musculus OX=10090 GN=Stx12 PE=1 SV=1</Data></Cell>
    <Cell><Data ss:Type="Number">1</Data></Cell>
    <Cell><Data ss:Type="Number">8</Data></Cell>
    <Cell><Data ss:Type="Number">8</Data></Cell>
    <Cell><Data ss:Type="Number">8</Data></Cell>
    <Cell><Data ss:Type="Number">38.700000000000003</Data></Cell>
    <Cell><Data ss:Type="Number">31.195</Data></Cell>
    <Cell><Data ss:Type="Number">40400000</Data></Cell>
   </Row>
   <Row ss:StyleID="s57">
    <Cell><Data ss:Type="String">sp|Q9ER72|SYCC_MOUSE</Data></Cell>
    <Cell><Data ss:Type="String">Cars</Data></Cell>
    <Cell><Data ss:Type="String">sp|Q9ER72|SYCC_MOUSE Cysteine&#45;-tRNA ligase, cytoplasmic OS=Mus musculus OX=10090 GN=Cars PE=1 SV=2</Data></Cell>
    <Cell><Data ss:Type="Number">1</Data></Cell>
    <Cell><Data ss:Type="Number">8</Data></Cell>
    <Cell><Data ss:Type="Number">8</Data></Cell>
    <Cell><Data ss:Type="Number">8</Data></Cell>
    <Cell><Data ss:Type="Number">11.4</Data></Cell>
    <Cell><Data ss:Type="Number">94.858999999999995</Data></Cell>
    <Cell><Data ss:Type="Number">40186000</Data></Cell>
   </Row>
   <Row ss:StyleID="s57">
    <Cell><Data ss:Type="String">sp|Q9ES52|SHIP1_MOUSE</Data></Cell>
    <Cell><Data ss:Type="String">Inpp5d</Data></Cell>
    <Cell><Data ss:Type="String">sp|Q9ES52|SHIP1_MOUSE Phosphatidylinositol 3,4,5-trisphosphate 5-phosphatase 1 OS=Mus musculus OX=10090 GN=Inpp5d PE=1 SV=2</Data></Cell>
    <Cell><Data ss:Type="Number">1</Data></Cell>
    <Cell><Data ss:Type="Number">25</Data></Cell>
    <Cell><Data ss:Type="Number">25</Data></Cell>
    <Cell><Data ss:Type="Number">25</Data></Cell>
    <Cell><Data ss:Type="Number">27.4</Data></Cell>
    <Cell><Data ss:Type="Number">133.54</Data></Cell>
    <Cell><Data ss:Type="Number">120610000</Data></Cell>
   </Row>
   <Row ss:StyleID="s57">
    <Cell><Data ss:Type="String">sp|Q9EST5|AN32B_MOUSE</Data></Cell>
    <Cell><Data ss:Type="String">Anp32b</Data></Cell>
    <Cell><Data ss:Type="String">sp|Q9EST5|AN32B_MOUSE Acidic leucine-rich nuclear phosphoprotein 32 family member B OS=Mus musculus OX=10090 GN=Anp32b PE=1 SV=1</Data></Cell>
    <Cell><Data ss:Type="Number">1</Data></Cell>
    <Cell><Data ss:Type="Number">3</Data></Cell>
    <Cell><Data ss:Type="Number">2</Data></Cell>
    <Cell><Data ss:Type="Number">2</Data></Cell>
    <Cell><Data ss:Type="Number">14.3</Data></Cell>
    <Cell><Data ss:Type="Number">31.077999999999999</Data></Cell>
    <Cell><Data ss:Type="Number">96682000</Data></Cell>
   </Row>
   <Row ss:StyleID="s57">
    <Cell><Data ss:Type="String">sp|Q9ESX5|DKC1_MOUSE</Data></Cell>
    <Cell><Data ss:Type="String">Dkc1</Data></Cell>
    <Cell><Data ss:Type="String">sp|Q9ESX5|DKC1_MOUSE H/ACA ribonucleoprotein complex subunit DKC1 OS=Mus musculus OX=10090 GN=Dkc1 PE=1 SV=4</Data></Cell>
    <Cell><Data ss:Type="Number">1</Data></Cell>
    <Cell><Data ss:Type="Number">6</Data></Cell>
    <Cell><Data ss:Type="Number">6</Data></Cell>
    <Cell><Data ss:Type="Number">6</Data></Cell>
    <Cell><Data ss:Type="Number">15.5</Data></Cell>
    <Cell><Data ss:Type="Number">57.401000000000003</Data></Cell>
    <Cell><Data ss:Type="Number">167080000</Data></Cell>
   </Row>
   <Row ss:StyleID="s57">
    <Cell><Data ss:Type="String">sp|Q9ET30|TM9S3_MOUSE</Data></Cell>
    <Cell><Data ss:Type="String">Tm9sf3</Data></Cell>
    <Cell><Data ss:Type="String">sp|Q9ET30|TM9S3_MOUSE Transmembrane 9 superfamily member 3 OS=Mus musculus OX=10090 GN=Tm9sf3 PE=1 SV=1</Data></Cell>
    <Cell><Data ss:Type="Number">1</Data></Cell>
    <Cell><Data ss:Type="Number">6</Data></Cell>
    <Cell><Data ss:Type="Number">6</Data></Cell>
    <Cell><Data ss:Type="Number">6</Data></Cell>
    <Cell><Data ss:Type="Number">8.9</Data></Cell>
    <Cell><Data ss:Type="Number">67.543999999999997</Data></Cell>
    <Cell><Data ss:Type="Number">46725000</Data></Cell>
   </Row>
   <Row ss:StyleID="s57">
    <Cell><Data ss:Type="String">sp|Q9JI11|STK4_MOUSE;sp|Q9JI10|STK3_MOUSE</Data></Cell>
    <Cell><Data ss:Type="String">Stk4</Data></Cell>
    <Cell><Data ss:Type="String">sp|Q9JI11|STK4_MOUSE Serine/threonine-protein kinase 4 OS=Mus musculus OX=10090 GN=Stk4 PE=1 SV=1</Data></Cell>
    <Cell><Data ss:Type="Number">2</Data></Cell>
    <Cell><Data ss:Type="Number">3</Data></Cell>
    <Cell><Data ss:Type="Number">3</Data></Cell>
    <Cell><Data ss:Type="Number">3</Data></Cell>
    <Cell><Data ss:Type="Number">8.4</Data></Cell>
    <Cell><Data ss:Type="Number">55.540999999999997</Data></Cell>
    <Cell><Data ss:Type="Number">32885000</Data></Cell>
   </Row>
   <Row ss:StyleID="s57">
    <Cell><Data ss:Type="String">sp|Q9JIF0|ANM1_MOUSE</Data></Cell>
    <Cell><Data ss:Type="String">Prmt1</Data></Cell>
    <Cell><Data ss:Type="String">sp|Q9JIF0|ANM1_MOUSE Protein arginine N-methyltransferase 1 OS=Mus musculus OX=10090 GN=Prmt1 PE=1 SV=1</Data></Cell>
    <Cell><Data ss:Type="Number">1</Data></Cell>
    <Cell><Data ss:Type="Number">4</Data></Cell>
    <Cell><Data ss:Type="Number">4</Data></Cell>
    <Cell><Data ss:Type="Number">4</Data></Cell>
    <Cell><Data ss:Type="Number">13.5</Data></Cell>
    <Cell><Data ss:Type="Number">42.435000000000002</Data></Cell>
    <Cell><Data ss:Type="Number">232770000</Data></Cell>
   </Row>
   <Row ss:StyleID="s57">
    <Cell><Data ss:Type="String">sp|Q9JIF7|COPB_MOUSE</Data></Cell>
    <Cell><Data ss:Type="String">Copb1</Data></Cell>
    <Cell><Data ss:Type="String">sp|Q9JIF7|COPB_MOUSE Coatomer subunit beta OS=Mus musculus OX=10090 GN=Copb1 PE=1 SV=1</Data></Cell>
    <Cell><Data ss:Type="Number">1</Data></Cell>
    <Cell><Data ss:Type="Number">26</Data></Cell>
    <Cell><Data ss:Type="Number">26</Data></Cell>
    <Cell><Data ss:Type="Number">26</Data></Cell>
    <Cell><Data ss:Type="Number">34.6</Data></Cell>
    <Cell><Data ss:Type="Number">107.06</Data></Cell>
    <Cell><Data ss:Type="Number">187790000</Data></Cell>
   </Row>
   <Row ss:StyleID="s57">
    <Cell><Data ss:Type="String">sp|Q9JIK5|DDX21_MOUSE</Data></Cell>
    <Cell><Data ss:Type="String">Ddx21</Data></Cell>
    <Cell><Data ss:Type="String">sp|Q9JIK5|DDX21_MOUSE Nucleolar RNA helicase 2 OS=Mus musculus OX=10090 GN=Ddx21 PE=1 SV=3</Data></Cell>
    <Cell><Data ss:Type="Number">1</Data></Cell>
    <Cell><Data ss:Type="Number">15</Data></Cell>
    <Cell><Data ss:Type="Number">15</Data></Cell>
    <Cell><Data ss:Type="Number">15</Data></Cell>
    <Cell><Data ss:Type="Number">20.9</Data></Cell>
    <Cell><Data ss:Type="Number">93.55</Data></Cell>
    <Cell><Data ss:Type="Number">98189000</Data></Cell>
   </Row>
   <Row ss:StyleID="s57">
    <Cell><Data ss:Type="String">sp|Q9JJI8|RL38_MOUSE</Data></Cell>
    <Cell><Data ss:Type="String">Rpl38</Data></Cell>
    <Cell><Data ss:Type="String">sp|Q9JJI8|RL38_MOUSE 60S ribosomal protein L38 OS=Mus musculus OX=10090 GN=Rpl38 PE=1 SV=3</Data></Cell>
    <Cell><Data ss:Type="Number">1</Data></Cell>
    <Cell><Data ss:Type="Number">6</Data></Cell>
    <Cell><Data ss:Type="Number">6</Data></Cell>
    <Cell><Data ss:Type="Number">6</Data></Cell>
    <Cell><Data ss:Type="Number">50</Data></Cell>
    <Cell><Data ss:Type="Number">8.2037999999999993</Data></Cell>
    <Cell><Data ss:Type="Number">49939000</Data></Cell>
   </Row>
   <Row ss:StyleID="s57">
    <Cell><Data ss:Type="String">sp|Q9JKV1|ADRM1_MOUSE</Data></Cell>
    <Cell><Data ss:Type="String">Adrm1</Data></Cell>
    <Cell><Data ss:Type="String">sp|Q9JKV1|ADRM1_MOUSE Proteasomal ubiquitin receptor ADRM1 OS=Mus musculus OX=10090 GN=Adrm1 PE=1 SV=2</Data></Cell>
    <Cell><Data ss:Type="Number">1</Data></Cell>
    <Cell><Data ss:Type="Number">3</Data></Cell>
    <Cell><Data ss:Type="Number">3</Data></Cell>
    <Cell><Data ss:Type="Number">3</Data></Cell>
    <Cell><Data ss:Type="Number">8.4</Data></Cell>
    <Cell><Data ss:Type="Number">42.06</Data></Cell>
    <Cell><Data ss:Type="Number">82603000</Data></Cell>
   </Row>
   <Row ss:StyleID="s57">
    <Cell><Data ss:Type="String">sp|Q9JLJ2|AL9A1_MOUSE</Data></Cell>
    <Cell><Data ss:Type="String">Aldh9a1</Data></Cell>
    <Cell><Data ss:Type="String">sp|Q9JLJ2|AL9A1_MOUSE 4-trimethylaminobutyraldehyde dehydrogenase OS=Mus musculus OX=10090 GN=Aldh9a1 PE=1 SV=1</Data></Cell>
    <Cell><Data ss:Type="Number">1</Data></Cell>
    <Cell><Data ss:Type="Number">6</Data></Cell>
    <Cell><Data ss:Type="Number">6</Data></Cell>
    <Cell><Data ss:Type="Number">6</Data></Cell>
    <Cell><Data ss:Type="Number">19.2</Data></Cell>
    <Cell><Data ss:Type="Number">53.514000000000003</Data></Cell>
    <Cell><Data ss:Type="Number">84300000</Data></Cell>
   </Row>
   <Row ss:StyleID="s57">
    <Cell><Data ss:Type="String">sp|Q9JM90|STAP1_MOUSE</Data></Cell>
    <Cell><Data ss:Type="String">Stap1</Data></Cell>
    <Cell><Data ss:Type="String">sp|Q9JM90|STAP1_MOUSE Signal-transducing adaptor protein 1 OS=Mus musculus OX=10090 GN=Stap1 PE=1 SV=1</Data></Cell>
    <Cell><Data ss:Type="Number">1</Data></Cell>
    <Cell><Data ss:Type="Number">4</Data></Cell>
    <Cell><Data ss:Type="Number">4</Data></Cell>
    <Cell><Data ss:Type="Number">4</Data></Cell>
    <Cell><Data ss:Type="Number">22.9</Data></Cell>
    <Cell><Data ss:Type="Number">34.627000000000002</Data></Cell>
    <Cell><Data ss:Type="Number">47540000</Data></Cell>
   </Row>
   <Row ss:StyleID="s57">
    <Cell><Data ss:Type="String">sp|Q9JMA1|UBP14_MOUSE</Data></Cell>
    <Cell><Data ss:Type="String">Usp14</Data></Cell>
    <Cell><Data ss:Type="String">sp|Q9JMA1|UBP14_MOUSE Ubiquitin carboxyl-terminal hydrolase 14 OS=Mus musculus OX=10090 GN=Usp14 PE=1 SV=3</Data></Cell>
    <Cell><Data ss:Type="Number">1</Data></Cell>
    <Cell><Data ss:Type="Number">12</Data></Cell>
    <Cell><Data ss:Type="Number">12</Data></Cell>
    <Cell><Data ss:Type="Number">12</Data></Cell>
    <Cell><Data ss:Type="Number">29.8</Data></Cell>
    <Cell><Data ss:Type="Number">56.000999999999998</Data></Cell>
    <Cell><Data ss:Type="Number">61271000</Data></Cell>
   </Row>
   <Row ss:StyleID="s57">
    <Cell><Data ss:Type="String">sp|Q9JMG1|EDF1_MOUSE</Data></Cell>
    <Cell><Data ss:Type="String">Edf1</Data></Cell>
    <Cell><Data ss:Type="String">sp|Q9JMG1|EDF1_MOUSE Endothelial differentiation-related factor 1 OS=Mus musculus OX=10090 GN=Edf1 PE=1 SV=1</Data></Cell>
    <Cell><Data ss:Type="Number">1</Data></Cell>
    <Cell><Data ss:Type="Number">5</Data></Cell>
    <Cell><Data ss:Type="Number">5</Data></Cell>
    <Cell><Data ss:Type="Number">5</Data></Cell>
    <Cell><Data ss:Type="Number">37.200000000000003</Data></Cell>
    <Cell><Data ss:Type="Number">16.369</Data></Cell>
    <Cell><Data ss:Type="Number">44861000</Data></Cell>
   </Row>
   <Row ss:StyleID="s57">
    <Cell><Data ss:Type="String">sp|Q9QUR6|PPCE_MOUSE</Data></Cell>
    <Cell><Data ss:Type="String">Prep</Data></Cell>
    <Cell><Data ss:Type="String">sp|Q9QUR6|PPCE_MOUSE Prolyl endopeptidase OS=Mus musculus OX=10090 GN=Prep PE=1 SV=1</Data></Cell>
    <Cell><Data ss:Type="Number">1</Data></Cell>
    <Cell><Data ss:Type="Number">9</Data></Cell>
    <Cell><Data ss:Type="Number">9</Data></Cell>
    <Cell><Data ss:Type="Number">9</Data></Cell>
    <Cell><Data ss:Type="Number">17.2</Data></Cell>
    <Cell><Data ss:Type="Number">80.751000000000005</Data></Cell>
    <Cell><Data ss:Type="Number">29582000</Data></Cell>
   </Row>
   <Row ss:StyleID="s57">
    <Cell><Data ss:Type="String">sp|Q9QY33|TSN3_MOUSE</Data></Cell>
    <Cell><Data ss:Type="String">Tspan3</Data></Cell>
    <Cell><Data ss:Type="String">sp|Q9QY33|TSN3_MOUSE Tetraspanin-3 OS=Mus musculus OX=10090 GN=Tspan3 PE=1 SV=1</Data></Cell>
    <Cell><Data ss:Type="Number">1</Data></Cell>
    <Cell><Data ss:Type="Number">2</Data></Cell>
    <Cell><Data ss:Type="Number">2</Data></Cell>
    <Cell><Data ss:Type="Number">2</Data></Cell>
    <Cell><Data ss:Type="Number">9.1</Data></Cell>
    <Cell><Data ss:Type="Number">28.047999999999998</Data></Cell>
    <Cell><Data ss:Type="Number">87321000</Data></Cell>
   </Row>
   <Row ss:StyleID="s57">
    <Cell><Data ss:Type="String">sp|Q9QY76|VAPB_MOUSE</Data></Cell>
    <Cell><Data ss:Type="String">Vapb</Data></Cell>
    <Cell><Data ss:Type="String">sp|Q9QY76|VAPB_MOUSE Vesicle-associated membrane protein-associated protein B OS=Mus musculus OX=10090 GN=Vapb PE=1 SV=3</Data></Cell>
    <Cell><Data ss:Type="Number">1</Data></Cell>
    <Cell><Data ss:Type="Number">8</Data></Cell>
    <Cell><Data ss:Type="Number">7</Data></Cell>
    <Cell><Data ss:Type="Number">7</Data></Cell>
    <Cell><Data ss:Type="Number">38.700000000000003</Data></Cell>
    <Cell><Data ss:Type="Number">26.946000000000002</Data></Cell>
    <Cell><Data ss:Type="Number">25436000</Data></Cell>
   </Row>
   <Row ss:StyleID="s57">
    <Cell><Data ss:Type="String">sp|Q9QZD9|EIF3I_MOUSE</Data></Cell>
    <Cell><Data ss:Type="String">Eif3i</Data></Cell>
    <Cell><Data ss:Type="String">sp|Q9QZD9|EIF3I_MOUSE Eukaryotic translation initiation factor 3 subunit I OS=Mus musculus OX=10090 GN=Eif3i PE=1 SV=1</Data></Cell>
    <Cell><Data ss:Type="Number">1</Data></Cell>
    <Cell><Data ss:Type="Number">8</Data></Cell>
    <Cell><Data ss:Type="Number">8</Data></Cell>
    <Cell><Data ss:Type="Number">8</Data></Cell>
    <Cell><Data ss:Type="Number">35.1</Data></Cell>
    <Cell><Data ss:Type="Number">36.46</Data></Cell>
    <Cell><Data ss:Type="Number">63230000</Data></Cell>
   </Row>
   <Row ss:StyleID="s57">
    <Cell><Data ss:Type="String">sp|Q9R002|IFI2_MOUSE</Data></Cell>
    <Cell><Data ss:Type="String">Ifi202</Data></Cell>
    <Cell><Data ss:Type="String">sp|Q9R002|IFI2_MOUSE Interferon-activable protein 202 OS=Mus musculus OX=10090 GN=Ifi202 PE=1 SV=3</Data></Cell>
    <Cell><Data ss:Type="Number">1</Data></Cell>
    <Cell><Data ss:Type="Number">9</Data></Cell>
    <Cell><Data ss:Type="Number">9</Data></Cell>
    <Cell><Data ss:Type="Number">9</Data></Cell>
    <Cell><Data ss:Type="Number">25.4</Data></Cell>
    <Cell><Data ss:Type="Number">50.466000000000001</Data></Cell>
    <Cell><Data ss:Type="Number">526370000</Data></Cell>
   </Row>
   <Row ss:StyleID="s57">
    <Cell><Data ss:Type="String">sp|Q9R007|CLC5A_MOUSE</Data></Cell>
    <Cell><Data ss:Type="String">Clec5a</Data></Cell>
    <Cell><Data ss:Type="String">sp|Q9R007|CLC5A_MOUSE C-type lectin domain family 5 member A OS=Mus musculus OX=10090 GN=Clec5a PE=1 SV=2</Data></Cell>
    <Cell><Data ss:Type="Number">1</Data></Cell>
    <Cell><Data ss:Type="Number">1</Data></Cell>
    <Cell><Data ss:Type="Number">1</Data></Cell>
    <Cell><Data ss:Type="Number">1</Data></Cell>
    <Cell><Data ss:Type="Number">6.3</Data></Cell>
    <Cell><Data ss:Type="Number">21.695</Data></Cell>
    <Cell><Data ss:Type="Number">78833000</Data></Cell>
   </Row>
   <Row ss:StyleID="s57">
    <Cell><Data ss:Type="String">sp|Q9R0H0|ACOX1_MOUSE</Data></Cell>
    <Cell><Data ss:Type="String">Acox1</Data></Cell>
    <Cell><Data ss:Type="String">sp|Q9R0H0|ACOX1_MOUSE Peroxisomal acyl-coenzyme A oxidase 1 OS=Mus musculus OX=10090 GN=Acox1 PE=1 SV=5</Data></Cell>
    <Cell><Data ss:Type="Number">1</Data></Cell>
    <Cell><Data ss:Type="Number">1</Data></Cell>
    <Cell><Data ss:Type="Number">1</Data></Cell>
    <Cell><Data ss:Type="Number">1</Data></Cell>
    <Cell><Data ss:Type="Number">3.3</Data></Cell>
    <Cell><Data ss:Type="Number">74.647999999999996</Data></Cell>
    <Cell><Data ss:Type="Number">46291000</Data></Cell>
   </Row>
   <Row ss:StyleID="s57">
    <Cell><Data ss:Type="String">sp|Q9R0P5|DEST_MOUSE</Data></Cell>
    <Cell><Data ss:Type="String">Dstn</Data></Cell>
    <Cell><Data ss:Type="String">sp|Q9R0P5|DEST_MOUSE Destrin OS=Mus musculus OX=10090 GN=Dstn PE=1 SV=3</Data></Cell>
    <Cell><Data ss:Type="Number">1</Data></Cell>
    <Cell><Data ss:Type="Number">4</Data></Cell>
    <Cell><Data ss:Type="Number">4</Data></Cell>
    <Cell><Data ss:Type="Number">4</Data></Cell>
    <Cell><Data ss:Type="Number">30.3</Data></Cell>
    <Cell><Data ss:Type="Number">18.521000000000001</Data></Cell>
    <Cell><Data ss:Type="Number">39083000</Data></Cell>
   </Row>
   <Row ss:StyleID="s57">
    <Cell><Data ss:Type="String">sp|Q9R112|SQOR_MOUSE</Data></Cell>
    <Cell><Data ss:Type="String">Sqor</Data></Cell>
    <Cell><Data ss:Type="String">sp|Q9R112|SQOR_MOUSE Sulfide:quinone oxidoreductase, mitochondrial OS=Mus musculus OX=10090 GN=Sqor PE=1 SV=3</Data></Cell>
    <Cell><Data ss:Type="Number">1</Data></Cell>
    <Cell><Data ss:Type="Number">15</Data></Cell>
    <Cell><Data ss:Type="Number">15</Data></Cell>
    <Cell><Data ss:Type="Number">15</Data></Cell>
    <Cell><Data ss:Type="Number">36.700000000000003</Data></Cell>
    <Cell><Data ss:Type="Number">50.281999999999996</Data></Cell>
    <Cell><Data ss:Type="Number">25579000</Data></Cell>
   </Row>
   <Row ss:StyleID="s57">
    <Cell><Data ss:Type="String">sp|Q9WTM5|RUVB2_MOUSE</Data></Cell>
    <Cell><Data ss:Type="String">Ruvbl2</Data></Cell>
    <Cell><Data ss:Type="String">sp|Q9WTM5|RUVB2_MOUSE RuvB-like 2 OS=Mus musculus OX=10090 GN=Ruvbl2 PE=1 SV=3</Data></Cell>
    <Cell><Data ss:Type="Number">1</Data></Cell>
    <Cell><Data ss:Type="Number">11</Data></Cell>
    <Cell><Data ss:Type="Number">11</Data></Cell>
    <Cell><Data ss:Type="Number">11</Data></Cell>
    <Cell><Data ss:Type="Number">31.1</Data></Cell>
    <Cell><Data ss:Type="Number">51.112000000000002</Data></Cell>
    <Cell><Data ss:Type="Number">127040000</Data></Cell>
   </Row>
   <Row ss:StyleID="s57">
    <Cell><Data ss:Type="String">sp|Q9WTX8|MD1L1_MOUSE</Data></Cell>
    <Cell><Data ss:Type="String">Mad1l1</Data></Cell>
    <Cell><Data ss:Type="String">sp|Q9WTX8|MD1L1_MOUSE Mitotic spindle assembly checkpoint protein MAD1 OS=Mus musculus OX=10090 GN=Mad1l1 PE=1 SV=1</Data></Cell>
    <Cell><Data ss:Type="Number">1</Data></Cell>
    <Cell><Data ss:Type="Number">1</Data></Cell>
    <Cell><Data ss:Type="Number">1</Data></Cell>
    <Cell><Data ss:Type="Number">1</Data></Cell>
    <Cell><Data ss:Type="Number">1.7</Data></Cell>
    <Cell><Data ss:Type="Number">83.54</Data></Cell>
    <Cell><Data ss:Type="Number">47069000</Data></Cell>
   </Row>
   <Row ss:StyleID="s57">
    <Cell><Data ss:Type="String">sp|Q9WU60|ATRN_MOUSE</Data></Cell>
    <Cell><Data ss:Type="String">Atrn</Data></Cell>
    <Cell><Data ss:Type="String">sp|Q9WU60|ATRN_MOUSE Attractin OS=Mus musculus OX=10090 GN=Atrn PE=1 SV=3</Data></Cell>
    <Cell><Data ss:Type="Number">1</Data></Cell>
    <Cell><Data ss:Type="Number">5</Data></Cell>
    <Cell><Data ss:Type="Number">5</Data></Cell>
    <Cell><Data ss:Type="Number">5</Data></Cell>
    <Cell><Data ss:Type="Number">4.3</Data></Cell>
    <Cell><Data ss:Type="Number">158.06</Data></Cell>
    <Cell><Data ss:Type="Number">132850000</Data></Cell>
   </Row>
   <Row ss:StyleID="s57">
    <Cell><Data ss:Type="String">sp|Q9WUM3|COR1B_MOUSE</Data></Cell>
    <Cell><Data ss:Type="String">Coro1b</Data></Cell>
    <Cell><Data ss:Type="String">sp|Q9WUM3|COR1B_MOUSE Coronin-1B OS=Mus musculus OX=10090 GN=Coro1b PE=1 SV=1</Data></Cell>
    <Cell><Data ss:Type="Number">1</Data></Cell>
    <Cell><Data ss:Type="Number">7</Data></Cell>
    <Cell><Data ss:Type="Number">7</Data></Cell>
    <Cell><Data ss:Type="Number">7</Data></Cell>
    <Cell><Data ss:Type="Number">17.8</Data></Cell>
    <Cell><Data ss:Type="Number">53.911999999999999</Data></Cell>
    <Cell><Data ss:Type="Number">30085000</Data></Cell>
   </Row>
   <Row ss:StyleID="s57">
    <Cell><Data ss:Type="String">sp|Q9WUU7|CATZ_MOUSE</Data></Cell>
    <Cell><Data ss:Type="String">Ctsz</Data></Cell>
    <Cell><Data ss:Type="String">sp|Q9WUU7|CATZ_MOUSE Cathepsin Z OS=Mus musculus OX=10090 GN=Ctsz PE=1 SV=1</Data></Cell>
    <Cell><Data ss:Type="Number">1</Data></Cell>
    <Cell><Data ss:Type="Number">6</Data></Cell>
    <Cell><Data ss:Type="Number">6</Data></Cell>
    <Cell><Data ss:Type="Number">6</Data></Cell>
    <Cell><Data ss:Type="Number">24.2</Data></Cell>
    <Cell><Data ss:Type="Number">33.996000000000002</Data></Cell>
    <Cell><Data ss:Type="Number">312180000</Data></Cell>
   </Row>
   <Row ss:StyleID="s57">
    <Cell><Data ss:Type="String">sp|Q9WV54|ASAH1_MOUSE</Data></Cell>
    <Cell><Data ss:Type="String">Asah1</Data></Cell>
    <Cell><Data ss:Type="String">sp|Q9WV54|ASAH1_MOUSE Acid ceramidase OS=Mus musculus OX=10090 GN=Asah1 PE=1 SV=1</Data></Cell>
    <Cell><Data ss:Type="Number">1</Data></Cell>
    <Cell><Data ss:Type="Number">8</Data></Cell>
    <Cell><Data ss:Type="Number">8</Data></Cell>
    <Cell><Data ss:Type="Number">8</Data></Cell>
    <Cell><Data ss:Type="Number">25.4</Data></Cell>
    <Cell><Data ss:Type="Number">44.668999999999997</Data></Cell>
    <Cell><Data ss:Type="Number">73871000</Data></Cell>
   </Row>
   <Row ss:StyleID="s57">
    <Cell><Data ss:Type="String">sp|Q9WV98|TIM9_MOUSE</Data></Cell>
    <Cell><Data ss:Type="String">Timm9</Data></Cell>
    <Cell><Data ss:Type="String">sp|Q9WV98|TIM9_MOUSE Mitochondrial import inner membrane translocase subunit Tim9 OS=Mus musculus OX=10090 GN=Timm9 PE=1 SV=1</Data></Cell>
    <Cell><Data ss:Type="Number">1</Data></Cell>
    <Cell><Data ss:Type="Number">5</Data></Cell>
    <Cell><Data ss:Type="Number">5</Data></Cell>
    <Cell><Data ss:Type="Number">5</Data></Cell>
    <Cell><Data ss:Type="Number">68.5</Data></Cell>
    <Cell><Data ss:Type="Number">10.343999999999999</Data></Cell>
    <Cell><Data ss:Type="Number">19406000</Data></Cell>
   </Row>
   <Row ss:StyleID="s57">
    <Cell><Data ss:Type="String">sp|Q9WVE8|PACN2_MOUSE</Data></Cell>
    <Cell><Data ss:Type="String">Pacsin2</Data></Cell>
    <Cell><Data ss:Type="String">sp|Q9WVE8|PACN2_MOUSE Protein kinase C and casein kinase substrate in neurons protein 2 OS=Mus musculus OX=10090 GN=Pacsin2 PE=1 SV=1</Data></Cell>
    <Cell><Data ss:Type="Number">1</Data></Cell>
    <Cell><Data ss:Type="Number">7</Data></Cell>
    <Cell><Data ss:Type="Number">7</Data></Cell>
    <Cell><Data ss:Type="Number">7</Data></Cell>
    <Cell><Data ss:Type="Number">15.8</Data></Cell>
    <Cell><Data ss:Type="Number">55.832000000000001</Data></Cell>
    <Cell><Data ss:Type="Number">26798000</Data></Cell>
   </Row>
   <Row ss:StyleID="s57">
    <Cell><Data ss:Type="String">sp|Q9Z1Z2|STRAP_MOUSE</Data></Cell>
    <Cell><Data ss:Type="String">Strap</Data></Cell>
    <Cell><Data ss:Type="String">sp|Q9Z1Z2|STRAP_MOUSE Serine-threonine kinase receptor-associated protein OS=Mus musculus OX=10090 GN=Strap PE=1 SV=2</Data></Cell>
    <Cell><Data ss:Type="Number">1</Data></Cell>
    <Cell><Data ss:Type="Number">7</Data></Cell>
    <Cell><Data ss:Type="Number">7</Data></Cell>
    <Cell><Data ss:Type="Number">7</Data></Cell>
    <Cell><Data ss:Type="Number">27.7</Data></Cell>
    <Cell><Data ss:Type="Number">38.442</Data></Cell>
    <Cell><Data ss:Type="Number">28338000</Data></Cell>
   </Row>
   <Row ss:StyleID="s57">
    <Cell><Data ss:Type="String">sp|Q9Z204|HNRPC_MOUSE;sp|Q8BTF8|RALYL_MOUSE</Data></Cell>
    <Cell><Data ss:Type="String">Hnrnpc</Data></Cell>
    <Cell><Data ss:Type="String">sp|Q9Z204|HNRPC_MOUSE Heterogeneous nuclear ribonucleoproteins C1/C2 OS=Mus musculus OX=10090 GN=Hnrnpc PE=1 SV=1</Data></Cell>
    <Cell><Data ss:Type="Number">2</Data></Cell>
    <Cell><Data ss:Type="Number">12</Data></Cell>
    <Cell><Data ss:Type="Number">12</Data></Cell>
    <Cell><Data ss:Type="Number">12</Data></Cell>
    <Cell><Data ss:Type="Number">36.4</Data></Cell>
    <Cell><Data ss:Type="Number">34.384</Data></Cell>
    <Cell><Data ss:Type="Number">164890000</Data></Cell>
   </Row>
   <Row ss:StyleID="s57">
    <Cell><Data ss:Type="String">sp|Q9Z2I0|LETM1_MOUSE</Data></Cell>
    <Cell><Data ss:Type="String">Letm1</Data></Cell>
    <Cell><Data ss:Type="String">sp|Q9Z2I0|LETM1_MOUSE Mitochondrial proton/calcium exchanger protein OS=Mus musculus OX=10090 GN=Letm1 PE=1 SV=1</Data></Cell>
    <Cell><Data ss:Type="Number">1</Data></Cell>
    <Cell><Data ss:Type="Number">18</Data></Cell>
    <Cell><Data ss:Type="Number">18</Data></Cell>
    <Cell><Data ss:Type="Number">18</Data></Cell>
    <Cell><Data ss:Type="Number">35.5</Data></Cell>
    <Cell><Data ss:Type="Number">82.988</Data></Cell>
    <Cell><Data ss:Type="Number">235620000</Data></Cell>
   </Row>
   <Row ss:StyleID="s57">
    <Cell><Data ss:Type="String">sp|Q9Z2N8|ACL6A_MOUSE</Data></Cell>
    <Cell><Data ss:Type="String">Actl6a</Data></Cell>
    <Cell><Data ss:Type="String">sp|Q9Z2N8|ACL6A_MOUSE Actin-like protein 6A OS=Mus musculus OX=10090 GN=Actl6a PE=1 SV=2</Data></Cell>
    <Cell><Data ss:Type="Number">1</Data></Cell>
    <Cell><Data ss:Type="Number">5</Data></Cell>
    <Cell><Data ss:Type="Number">5</Data></Cell>
    <Cell><Data ss:Type="Number">5</Data></Cell>
    <Cell><Data ss:Type="Number">15.2</Data></Cell>
    <Cell><Data ss:Type="Number">47.447000000000003</Data></Cell>
    <Cell><Data ss:Type="Number">42273000</Data></Cell>
   </Row>
  </Table>
  <WorksheetOptions xmlns="urn:schemas-microsoft-com:office:excel">
   <PageSetup>
    <Header x:Margin="0.3"/>
    <Footer x:Margin="0.3"/>
    <PageMargins x:Bottom="0.75" x:Left="0.7" x:Right="0.7" x:Top="0.75"/>
   </PageSetup>
   <Selected/>
   <TopRowVisible>276</TopRowVisible>
   <Panes>
    <Pane>
     <Number>3</Number>
     <ActiveRow>334</ActiveRow>
     <ActiveCol>12</ActiveCol>
    </Pane>
   </Panes>
   <ProtectObjects>False</ProtectObjects>
   <ProtectScenarios>False</ProtectScenarios>
  </WorksheetOptions>
 </Worksheet>
</Workbook>
